# Supplementary material for: A single-cell transcriptomic atlas of peripheral blood immune cells spanning progressive canine leishmaniosis
Source: bioRxiv. 2025 Dec 21:2025.12.18.695149. Preprint. [Version 1] doi: 10.64898/2025.12.18.695149 (PMC12724653; doi:10.64898/2025.12.18.695149)
Supplement: Supplement 2 — Table S4. Differential expression analysis results. Related to Figures 2, 4, 5, 6, S3, S4, and S5. [file media-2.xlsx]

## Sheet: Bcell_DE
p_val	avg_log2FC	pct.1	pct.2	p_val_adj	cluster	gene
3.70421e-319	0.957595	0.962	0.772	6.36679e-315	B_Naive	BACH2
1.11409e-308	1.0424	0.881	0.52	1.9149e-304	B_Naive	PLAC8B
1.91057e-306	-1.64037	0.823	0.936	3.28389e-302	B_Naive	CRIP1
5.40614e-272	1.37135	0.729	0.338	9.29208e-268	B_Naive	LOC100685971
4.72257e-222	1.10024	0.67	0.303	8.11715e-218	B_Naive	LOC102155931
6.31544e-221	1.34399	0.732	0.406	1.0855e-216	B_Naive	NRIP1
2.51968e-210	-1.47314	0.549	0.774	4.33083e-206	B_Naive	VIM
1.41973e-200	1.24032	0.699	0.369	2.44023e-196	B_Naive	SATB1
1.49396e-195	-1.2227	0.971	0.979	2.56781e-191	B_Naive	TMSB10
7.53357e-187	-2.11295	0.187	0.476	1.29487e-182	B_Naive	LOC100686073
1.15657e-167	-2.37611	0.094	0.339	1.98791e-163	B_Naive	AHNAK
3.41998e-167	1.18253	0.607	0.292	5.87827e-163	B_Naive	CPM
3.34926e-163	-1.08575	0.563	0.774	5.7567e-159	B_Naive	PNP
1.85617e-158	2.39625	0.301	0.064	3.19038e-154	B_Naive	HTR1F
7.71793e-155	1.17083	0.52	0.222	1.32656e-150	B_Naive	SYT1
1.03017e-141	-2.60644	0.047	0.243	1.77066e-137	B_Naive	TRERF1
2.03459e-139	1.35451	0.448	0.177	3.49705e-135	B_Naive	CACNB2
1.38565e-138	0.738075	0.874	0.687	2.38165e-134	B_Naive	TMEM123
1.9596e-136	0.494139	0.952	0.798	3.36816e-132	B_Naive	AFF3
3.40963e-135	-1.51051	0.237	0.48	5.86048e-131	B_Naive	CD44
4.35256e-131	-1.32755	0.403	0.593	7.48118e-127	B_Naive	S100A10
9.71823e-130	-1.20615	0.429	0.636	1.67037e-125	B_Naive	RBPJ
4.64428e-128	-1.46731	0.188	0.432	7.9826e-124	B_Naive	CD99
3.02786e-126	0.719293	0.872	0.696	5.20429e-122	B_Naive	MAML2
9.19848e-126	-2.83063	0.048	0.224	1.58104e-121	B_Naive	DOCK3
1.31317e-123	0.736233	0.875	0.72	2.25708e-119	B_Naive	TXNIP
1.63519e-121	0.596307	0.93	0.794	2.81056e-117	B_Naive	VAV3
3.87012e-117	0.523482	0.929	0.777	6.65197e-113	B_Naive	FOXP1
7.61559e-117	-2.41768	0.048	0.221	1.30897e-112	B_Naive	TXLNB
5.68385e-114	-1.2078	0.284	0.519	9.7694e-110	B_Naive	GOLM1
3.08531e-113	0.436674	0.987	0.944	5.30303e-109	B_Naive	ODC1
1.62773e-112	1.25077	0.553	0.321	2.79774e-108	B_Naive	TASP1
1.18909e-110	0.793606	0.749	0.524	2.04381e-106	B_Naive	LOC119863891
3.27852e-109	0.303276	0.995	0.963	5.63512e-105	B_Naive	HLA-DRB1
2.86463e-108	-0.778641	0.785	0.87	4.92372e-104	B_Naive	SEC11C
1.85284e-107	-1.12727	0.287	0.525	3.18467e-103	B_Naive	TPD52
4.47069e-106	-2.85127	0.025	0.164	7.68422e-102	B_Naive	BHLHE41
4.80365e-105	0.831373	0.678	0.442	8.25652e-101	B_Naive	CD247
3.26665e-104	-2.02332	0.068	0.243	5.61471e-100	B_Naive	ATP2B4
5.4356e-104	-0.858995	0.697	0.792	9.3427e-100	B_Naive	STMN1
6.41077e-104	-0.743034	0.829	0.858	1.10188e-99	B_Naive	S100A11
5.16145e-103	-1.67211	0.111	0.308	8.8715e-99	B_Naive	GLRX
1.7964e-101	-0.778581	0.724	0.833	3.08765e-97	B_Naive	ACTG1
1.98021e-100	1.06214	0.439	0.207	3.40358e-96	B_Naive	LOC480788
2.39773e-98	1.28488	0.423	0.204	4.12122e-94	B_Naive	LOC102155759
3.05561e-98	0.716501	0.786	0.589	5.25198e-94	B_Naive	HOPX
8.38645e-95	1.59928	0.329	0.134	1.44146e-90	B_Naive	HSPB1
1.72754e-93	1.97591	0.201	0.046	2.9693e-89	B_Naive	LOC111094843
1.23637e-92	0.785957	0.703	0.521	2.12507e-88	B_Naive	CCDC50
1.1773e-91	-2.7574	0.218	0.379	2.02355e-87	B_Naive	JCHAIN
7.12671e-90	-1.90794	0.09	0.256	1.22494e-85	B_Naive	LOC483396
2.11913e-89	-1.51443	0.142	0.324	3.64237e-85	B_Naive	ST3GAL6
2.5739e-89	-1.17861	0.263	0.459	4.42403e-85	B_Naive	ITM2B
3.72903e-88	0.535013	0.908	0.776	6.40945e-84	B_Naive	LOC488248
1.12156e-87	1.35761	0.334	0.138	1.92774e-83	B_Naive	NR3C2
9.02022e-87	0.614842	0.8	0.617	1.5504e-82	B_Naive	RNF144A
2.4832e-85	0.497853	0.923	0.81	4.26813e-81	B_Naive	LOC488622
3.04838e-85	-1.63895	0.092	0.26	5.23956e-81	B_Naive	SPATS2L
3.51703e-85	-2.06228	0.126	0.256	6.04506e-81	B_Naive	PYY
5.44718e-85	-0.626637	0.779	0.857	9.36262e-81	B_Naive	SPCS1
6.76917e-84	-0.389338	0.999	1	1.16348e-79	B_Naive	PTMA
1.01647e-83	0.660673	0.768	0.585	1.74711e-79	B_Naive	DOCK9
1.02997e-83	-1.24525	0.209	0.394	1.77032e-79	B_Naive	TESC
2.79348e-83	-0.65806	0.662	0.785	4.80143e-79	B_Naive	SELENOW
1.02392e-82	-1.79973	0.21	0.387	1.75991e-78	B_Naive	SOX5
3.74257e-82	-1.57034	0.106	0.276	6.43272e-78	B_Naive	BASP1
7.68112e-82	-1.43535	0.275	0.431	1.32023e-77	B_Naive	SEC61B
7.99903e-82	-0.764109	0.604	0.717	1.37487e-77	B_Naive	COTL1
2.51199e-81	1.545	0.28	0.106	4.3176e-77	B_Naive	CRIP3
3.48577e-81	-1.59978	0.221	0.377	5.99134e-77	B_Naive	DUT
1.12453e-79	0.411705	0.825	0.631	1.93284e-75	B_Naive	SELL
1.23368e-77	0.488403	0.957	0.894	2.12044e-73	B_Naive	LOC100688849
2.54546e-76	-1.10506	0.376	0.535	4.37513e-72	B_Naive	LOC119866377
5.3385e-76	-1.51544	0.108	0.271	9.17582e-72	B_Naive	RAP1GAP2
1.32322e-75	0.818991	0.604	0.416	2.27434e-71	B_Naive	BTG2
2.56472e-75	-0.870509	0.488	0.632	4.40824e-71	B_Naive	LGALS1
3.98025e-75	-0.490066	0.883	0.932	6.84126e-71	B_Naive	CALM1
5.77078e-75	0.918485	0.495	0.293	9.91882e-71	B_Naive	TRIM22
3.46261e-74	-0.441951	0.989	0.987	5.95154e-70	B_Naive	ACTB
5.17242e-74	-0.515273	0.837	0.908	8.89035e-70	B_Naive	TPM3
6.04722e-74	0.80387	0.606	0.414	1.0394e-69	B_Naive	ZNF280D
1.02588e-71	-0.662481	0.606	0.724	1.76328e-67	B_Naive	CAPG
2.60907e-71	-0.73737	0.532	0.683	4.48446e-67	B_Naive	GAPDH
5.70046e-71	0.481393	0.932	0.874	9.79795e-67	B_Naive	FOS
1.20612e-70	-2.76731	0.023	0.124	2.07308e-66	B_Naive	SHISA4
1.77578e-70	0.500654	0.868	0.728	3.0522e-66	B_Naive	TSC22D3
2.02352e-70	-1.6419	0.108	0.259	3.47802e-66	B_Naive	ANXA1
6.08112e-70	-0.581795	0.784	0.864	1.04522e-65	B_Naive	LOC612422
1.54057e-68	0.64052	0.559	0.355	2.64793e-64	B_Naive	MCTP2
5.26506e-68	1.05003	0.37	0.187	9.04959e-64	B_Naive	KLHL14
8.91019e-67	-1.3591	0.122	0.279	1.53148e-62	B_Naive	DIPK1A
2.26219e-66	-0.434697	0.967	0.973	3.88825e-62	B_Naive	PPIA
1.14553e-65	-1.06728	0.201	0.376	1.96894e-61	B_Naive	PPA1
2.52067e-64	0.77331	0.57	0.389	4.33253e-60	B_Naive	PRKCA
3.22481e-64	-1.90927	0.065	0.189	5.5428e-60	B_Naive	PKHD1
3.26116e-64	-1.19038	0.242	0.382	5.60527e-60	B_Naive	ITGB1
8.18777e-64	-1.97648	0.041	0.154	1.40731e-59	B_Naive	MAGI3
1.80343e-63	0.647217	0.658	0.475	3.09973e-59	B_Naive	ATP8A1
2.47462e-63	-2.10996	0.035	0.142	4.25338e-59	B_Naive	LOC119872905
2.8308e-63	-0.721973	0.511	0.642	4.86558e-59	B_Naive	TXN
1.03872e-62	-1.49529	0.075	0.208	1.78535e-58	B_Naive	UBE2E3
1.42849e-62	1.08081	0.361	0.193	2.45528e-58	B_Naive	LOC102152799
2.22846e-62	-0.41786	0.952	0.966	3.83028e-58	B_Naive	SLC25A6
3.9138e-62	-0.500995	0.751	0.847	6.72705e-58	B_Naive	ARPC2
2.83067e-61	-0.469439	0.827	0.888	4.86535e-57	B_Naive	CFL1
1.0053e-60	1.28897	0.289	0.135	1.7279e-56	B_Naive	ABCG2
1.44499e-60	-0.566778	0.621	0.728	2.48364e-56	B_Naive	NDUFA4
2.58352e-60	0.563831	0.665	0.48	4.44056e-56	B_Naive	FAM53B
4.50519e-60	-2.53606	0.018	0.104	7.74351e-56	B_Naive	PLEKHA5
6.12529e-60	-0.434247	0.895	0.932	1.05281e-55	B_Naive	NAP1L1
6.99115e-60	-1.22451	0.175	0.313	1.20164e-55	B_Naive	NME1
1.29108e-59	0.900869	0.451	0.276	2.21911e-55	B_Naive	PHLDA1
2.51497e-59	-0.717601	0.422	0.573	4.32273e-55	B_Naive	PRDX5
3.80052e-59	-1.54085	0.074	0.2	6.53233e-55	B_Naive	SKAP1
5.84693e-59	-0.727605	0.451	0.585	1.00497e-54	B_Naive	GPX1
7.61326e-59	0.520623	0.87	0.791	1.30857e-54	B_Naive	FCHSD2
1.08645e-58	-2.19255	0.025	0.117	1.86738e-54	B_Naive	RASGRF2
1.57596e-58	-1.74839	0.056	0.172	2.70876e-54	B_Naive	TOX
1.6181e-58	-0.987179	0.212	0.372	2.7812e-54	B_Naive	RRP1B
3.05497e-58	-0.489182	0.75	0.821	5.25088e-54	B_Naive	ARPC1B
9.16729e-58	-0.893358	0.301	0.451	1.57567e-53	B_Naive	LOC480914
1.35333e-57	-1.10222	0.2	0.341	2.3261e-53	B_Naive	NTAN1
1.46946e-57	-0.661339	0.487	0.624	2.52571e-53	B_Naive	LAMTOR2
1.52016e-57	-0.642805	0.656	0.724	2.61285e-53	B_Naive	SUB1
4.42629e-57	-1.78485	0.063	0.179	7.6079e-53	B_Naive	LGALS3
4.4843e-57	0.98409	0.354	0.189	7.70761e-53	B_Naive	TMEM37
1.08722e-56	-0.554939	0.643	0.745	1.86871e-52	B_Naive	NME2
2.11457e-56	-0.602736	0.639	0.716	3.63453e-52	B_Naive	REEP5
2.55601e-56	-1.28036	0.123	0.26	4.39327e-52	B_Naive	SUN1
3.09383e-56	0.528055	0.809	0.687	5.31767e-52	B_Naive	ZEB1
3.65858e-56	-0.659357	0.536	0.653	6.28837e-52	B_Naive	LAPTM5
3.8263e-56	0.728388	0.569	0.4	6.57664e-52	B_Naive	CD69
5.12215e-56	-0.868803	0.351	0.465	8.80395e-52	B_Naive	GNG2
1.67135e-55	0.519115	0.786	0.653	2.87271e-51	B_Naive	ZCCHC7
3.72499e-55	-0.315428	0.994	0.992	6.40251e-51	B_Naive	RPS2
4.37749e-55	1.06494	0.311	0.156	7.52404e-51	B_Naive	CRIP3-1
5.61717e-55	-0.726011	0.439	0.552	9.65479e-51	B_Naive	SYNGR2
1.12755e-54	0.456266	0.817	0.69	1.93804e-50	B_Naive	CD37
1.46936e-54	0.72231	0.499	0.321	2.52554e-50	B_Naive	AUTS2
1.496e-54	-1.09974	0.197	0.342	2.57133e-50	B_Naive	EDEM1
2.45362e-54	0.497737	0.792	0.663	4.21728e-50	B_Naive	SLC4A7
2.73143e-54	0.640829	0.626	0.464	4.69479e-50	B_Naive	ZFP36L1
3.368e-54	0.603396	0.697	0.553	5.78892e-50	B_Naive	NEK7
5.10388e-54	-1.56053	0.071	0.186	8.77255e-50	B_Naive	SCIMP
7.25293e-54	0.511746	0.731	0.571	1.24663e-49	B_Naive	GRK3
9.51518e-54	0.309262	0.955	0.873	1.63547e-49	B_Naive	SP140
1.59957e-53	0.651401	0.592	0.419	2.74934e-49	B_Naive	SCML4
2.78509e-53	-1.16385	0.111	0.247	4.78701e-49	B_Naive	ANO6
1.74622e-52	-2.17486	0.066	0.16	3.00141e-48	B_Naive	RRBP1
1.87001e-52	-0.459897	0.917	0.916	3.21417e-48	B_Naive	LOC475935
3.06967e-52	-0.78889	0.396	0.51	5.27616e-48	B_Naive	RABAC1
1.13397e-51	-2.01212	0.046	0.142	1.94907e-47	B_Naive	CSRP2
2.62857e-51	-1.68352	0.049	0.152	4.51798e-47	B_Naive	CYRIA
2.76192e-51	-0.665912	0.428	0.571	4.7472e-47	B_Naive	COX5A
3.18447e-51	0.485135	0.715	0.551	5.47346e-47	B_Naive	PAX5
5.93228e-51	-0.82778	0.324	0.473	1.01964e-46	B_Naive	ERLEC1
6.16225e-51	-0.542198	0.779	0.841	1.05917e-46	B_Naive	SMC6
6.31593e-51	1.11394	0.276	0.134	1.08558e-46	B_Naive	OSBPL6
8.07373e-51	0.707992	0.475	0.305	1.38771e-46	B_Naive	CD3D
2.41829e-50	-0.886676	0.215	0.371	4.15656e-46	B_Naive	MSRA
6.53016e-50	-1.3461	0.107	0.231	1.1224e-45	B_Naive	NIBAN1
6.57705e-50	1.06461	0.303	0.16	1.13046e-45	B_Naive	JAML
1.87873e-49	-1.60515	0.139	0.235	3.22915e-45	B_Naive	PDIA6
1.93633e-49	0.452442	0.823	0.701	3.32816e-45	B_Naive	SSH2
2.82834e-49	0.236352	1	0.998	4.86136e-45	B_Naive	RPS27A
2.84286e-49	-2.66911	0.179	0.239	4.88631e-45	B_Naive	LOC608379
3.45023e-49	-0.403095	0.999	0.998	5.93025e-45	B_Naive	RPS11
3.67788e-49	-0.960555	0.246	0.386	6.32154e-45	B_Naive	PARP8
4.75225e-49	-1.14317	0.12	0.252	8.16816e-45	B_Naive	SMCO4
7.88428e-49	0.579048	0.735	0.614	1.35515e-44	B_Naive	TCF12
1.24135e-48	-0.864799	0.271	0.414	2.13363e-44	B_Naive	PIK3R5
1.50245e-48	-1.11421	0.204	0.338	2.58241e-44	B_Naive	HIVEP3
1.61702e-48	-1.1585	0.242	0.356	2.77934e-44	B_Naive	SDF2L1
3.07002e-48	-1.54339	0.057	0.161	5.27675e-44	B_Naive	TLE1
4.42071e-48	-0.566026	0.612	0.717	7.59832e-44	B_Naive	UBC
5.58639e-48	0.49876	0.769	0.644	9.60189e-44	B_Naive	LOC119869317
6.19775e-48	0.690565	0.512	0.352	1.06527e-43	B_Naive	LOC102153105
8.24975e-48	-0.868805	0.244	0.387	1.41797e-43	B_Naive	TXNDC17
9.30301e-48	0.353785	0.905	0.813	1.599e-43	B_Naive	BTG1
1.18174e-47	-3.53482	0.052	0.122	2.03118e-43	B_Naive	LOC102154760
3.09425e-47	-0.972459	0.238	0.364	5.3184e-43	B_Naive	LOC610407
1.03157e-46	-0.5922	0.511	0.353	1.77306e-42	B_Naive	LOC111092613
1.90823e-46	0.731854	0.424	0.265	3.27987e-42	B_Naive	CCR7
3.5862e-46	0.574907	0.614	0.456	6.16396e-42	B_Naive	BANK1
5.37972e-46	-0.844499	0.256	0.399	9.24667e-42	B_Naive	RAPGEF1
5.48821e-46	1.87222	0.128	0.037	9.43313e-42	B_Naive	IL21R
9.86371e-46	-1.70999	0.576	0.627	1.69537e-41	B_Naive	LOC102153980
1.12438e-45	0.655199	0.549	0.392	1.93259e-41	B_Naive	ZNF438
1.43589e-45	0.796069	0.398	0.245	2.46801e-41	B_Naive	EHD4
1.52021e-45	-0.777492	0.598	0.672	2.61295e-41	B_Naive	PPIB
2.01735e-45	-2.07671	0.027	0.106	3.46742e-41	B_Naive	LMO7
2.10909e-45	0.500441	0.712	0.585	3.62511e-41	B_Naive	HVCN1
2.51126e-45	0.990572	0.31	0.172	4.31635e-41	B_Naive	TRIM2
3.53043e-45	0.404804	0.829	0.724	6.06811e-41	B_Naive	PNRC1
5.62317e-45	0.749336	0.443	0.289	9.66511e-41	B_Naive	STK3
6.42483e-45	-1.63737	0.049	0.142	1.1043e-40	B_Naive	STXBP5
6.57352e-45	-0.6953	0.351	0.491	1.12986e-40	B_Naive	ANAPC11
8.46409e-45	-2.27352	0.026	0.101	1.45481e-40	B_Naive	PRDM1
1.00988e-44	-1.9078	0.029	0.11	1.73577e-40	B_Naive	ANXA2
1.83851e-44	-0.311418	0.996	0.995	3.16003e-40	B_Naive	RPLP0
2.9097e-44	0.838481	0.363	0.217	5.00119e-40	B_Naive	LOC608120
3.55004e-44	0.792036	0.451	0.305	6.10181e-40	B_Naive	SETBP1
4.13913e-44	-1.17522	0.116	0.235	7.11433e-40	B_Naive	GRK5
7.68724e-44	-1.12981	0.119	0.242	1.32128e-39	B_Naive	TULP4
9.04604e-44	0.295524	0.936	0.86	1.55483e-39	B_Naive	REL
1.28663e-43	-1.65957	0.069	0.16	2.21145e-39	B_Naive	LAP3
3.28149e-43	-1.26538	0.087	0.197	5.64022e-39	B_Naive	VSIR
4.99765e-43	-1.18912	0.115	0.23	8.58995e-39	B_Naive	FAS
5.04155e-43	-1.61289	0.055	0.147	8.66542e-39	B_Naive	ABR
5.12237e-43	-1.34985	0.056	0.152	8.80433e-39	B_Naive	NBEA
7.78336e-43	-1.70255	0.038	0.122	1.3378e-38	B_Naive	FYN
1.27646e-42	1.11106	0.227	0.107	2.19399e-38	B_Naive	CDC42BPB
1.34736e-42	1.44322	0.184	0.078	2.31584e-38	B_Naive	CHN1
2.7743e-42	0.218903	0.928	0.831	4.76846e-38	B_Naive	ARHGAP24
5.49536e-42	1.18149	0.196	0.085	9.44543e-38	B_Naive	CDO1
7.88792e-42	-1.71885	0.036	0.118	1.35578e-37	B_Naive	USP45
1.23117e-41	1.00883	0.273	0.145	2.11613e-37	B_Naive	SLCO5A1
1.58962e-41	0.352341	0.936	0.89	2.73224e-37	B_Naive	TRA2B
1.60215e-41	1.50969	0.145	0.051	2.75377e-37	B_Naive	BEND7
2.51793e-41	-0.605228	0.393	0.535	4.32781e-37	B_Naive	FXYD5
2.90843e-41	0.325928	0.931	0.857	4.99901e-37	B_Naive	PRKCB
2.44481e-40	0.926872	0.249	0.127	4.20214e-36	B_Naive	PCNX2
4.02779e-40	0.188309	0.985	0.94	6.92296e-36	B_Naive	KLF2
5.31254e-40	0.397134	0.78	0.655	9.1312e-36	B_Naive	PLEKHA2
5.4178e-40	0.446754	0.689	0.542	9.31211e-36	B_Naive	PDE8A
6.03216e-40	-1.16558	0.117	0.219	1.03681e-35	B_Naive	P4HB
1.33221e-39	-0.703159	0.283	0.422	2.2898e-35	B_Naive	GTF3A
1.34367e-39	0.587522	0.58	0.452	2.3095e-35	B_Naive	GLIPR1
1.54061e-39	0.945704	0.268	0.143	2.64799e-35	B_Naive	PHLPP1
1.6011e-39	1.62805	0.128	0.042	2.75197e-35	B_Naive	LOC477558
1.87965e-39	-0.995407	0.686	0.731	3.23075e-35	B_Naive	HSP90B1
2.34581e-39	-0.36755	0.789	0.81	4.03197e-35	B_Naive	OSTF1
2.97207e-39	-1.09567	0.207	0.299	5.10839e-35	B_Naive	SPCS3
3.1886e-39	-0.379199	0.77	0.841	5.48057e-35	B_Naive	YBX1
7.14472e-39	0.49302	0.686	0.551	1.22803e-34	B_Naive	BCL11A
7.57426e-39	0.238323	0.97	0.919	1.30186e-34	B_Naive	MIR8858
7.60758e-39	-1.69399	0.037	0.116	1.30759e-34	B_Naive	CFAP91
8.8027e-39	0.369834	0.84	0.75	1.51301e-34	B_Naive	ARID1B
1.18327e-38	-1.67159	0.116	0.17	2.03381e-34	B_Naive	LMAN1
1.41516e-38	0.56376	0.597	0.462	2.43238e-34	B_Naive	S100PBP
3.90498e-38	-0.430258	0.719	0.782	6.71189e-34	B_Naive	TAGLN2
6.24853e-38	1.66302	0.126	0.042	1.074e-33	B_Naive	FMN1
7.16369e-38	0.747288	0.426	0.292	1.2313e-33	B_Naive	LOC111095571
7.65799e-38	0.836569	0.364	0.239	1.31626e-33	B_Naive	CLIC5
8.47072e-38	0.872984	0.329	0.198	1.45595e-33	B_Naive	MAST4
1.17251e-37	0.867414	0.315	0.188	2.0153e-33	B_Naive	CRIP3-2
1.38641e-37	-0.510599	0.553	0.637	2.38296e-33	B_Naive	LOC106558651
1.50767e-37	-0.929452	0.209	0.324	2.59138e-33	B_Naive	SSBP2
1.82153e-37	-1.22996	0.086	0.186	3.13084e-33	B_Naive	MTMR2
2.13709e-37	0.415682	0.766	0.648	3.67322e-33	B_Naive	SMAP2
3.36871e-37	0.270836	0.955	0.903	5.79013e-33	B_Naive	MEF2C
5.36806e-37	1.83402	0.105	0.03	9.22661e-33	B_Naive	CDC42BPA
5.78728e-37	0.542057	0.617	0.508	9.94717e-33	B_Naive	FOXO1
6.9598e-37	-0.922916	0.165	0.278	1.19625e-32	B_Naive	FLNA
1.08435e-36	1.1546	0.211	0.106	1.86378e-32	B_Naive	LOC102154430
1.14162e-36	0.457016	0.703	0.58	1.96222e-32	B_Naive	CTSC
1.21879e-36	-1.39821	0.09	0.165	2.09486e-32	B_Naive	SEC61A1
1.6163e-36	0.616088	0.484	0.341	2.77809e-32	B_Naive	HDGFL3
1.66458e-36	0.446992	0.706	0.58	2.86108e-32	B_Naive	ITPR1
2.90046e-36	-1.12598	0.098	0.201	4.98531e-32	B_Naive	PLEC
4.42427e-36	1.51181	0.137	0.052	7.60444e-32	B_Naive	LOC111093644
1.22497e-35	-1.34744	0.061	0.149	2.10548e-31	B_Naive	ZNF608
1.342e-35	-1.38636	0.053	0.138	2.30663e-31	B_Naive	GFOD1
1.51007e-35	-0.699683	0.285	0.419	2.59551e-31	B_Naive	PCNX1
1.69471e-35	-0.760885	0.268	0.384	2.91287e-31	B_Naive	GLUD1
2.02477e-35	0.437255	0.705	0.585	3.48018e-31	B_Naive	SP110
2.2434e-35	-1.62275	0.037	0.112	3.85596e-31	B_Naive	NEK6
3.10757e-35	-0.470928	0.533	0.64	5.3413e-31	B_Naive	NDUFB2
3.33054e-35	-1.71634	0.046	0.121	5.72454e-31	B_Naive	LOC102151626
3.63244e-35	-1.50494	0.051	0.132	6.24345e-31	B_Naive	TNIK
3.84933e-35	-0.439872	0.592	0.693	6.61623e-31	B_Naive	LOC612644
3.89205e-35	0.193132	0.999	0.995	6.68966e-31	B_Naive	RPS16
5.71614e-35	-1.13184	0.108	0.209	9.8249e-31	B_Naive	AP1S2
6.10985e-35	-0.392436	0.766	0.824	1.05016e-30	B_Naive	MYL6
7.1084e-35	-1.76948	0.069	0.144	1.22179e-30	B_Naive	S100A4
8.64255e-35	-0.591892	0.412	0.536	1.48548e-30	B_Naive	ZBTB38
9.29504e-35	-0.604481	0.367	0.492	1.59763e-30	B_Naive	IDH2
9.39587e-35	-1.37038	0.057	0.141	1.61496e-30	B_Naive	TNFRSF13B
1.18517e-34	-0.542172	0.464	0.583	2.03707e-30	B_Naive	LRRFIP1
1.33876e-34	0.545821	0.538	0.399	2.30107e-30	B_Naive	TRPS1
1.51685e-34	1.1718	0.173	0.077	2.60716e-30	B_Naive	CLEC12A
1.66999e-34	-0.454672	0.638	0.728	2.87038e-30	B_Naive	MIF
1.76964e-34	-0.657792	0.317	0.443	3.04167e-30	B_Naive	FCRLA
2.09109e-34	-1.1224	0.106	0.204	3.59416e-30	B_Naive	DYNLL1
2.48694e-34	-0.864548	0.176	0.288	4.27455e-30	B_Naive	CHCHD10
5.42826e-34	-0.919481	0.184	0.284	9.33009e-30	B_Naive	CALM3
6.65836e-34	-0.380347	0.804	0.848	1.14444e-29	B_Naive	LCP1
8.75895e-34	-1.36372	0.062	0.145	1.50549e-29	B_Naive	LOC119866232
1.05521e-33	-0.496286	0.486	0.619	1.81369e-29	B_Naive	TCF4
1.94023e-33	0.544186	0.521	0.389	3.33486e-29	B_Naive	IRF8
2.13923e-33	-0.713966	0.255	0.373	3.6769e-29	B_Naive	IRF5
2.93891e-33	0.225608	0.701	0.564	5.05139e-29	B_Naive	SNX29
3.10905e-33	-0.900794	0.258	0.348	5.34383e-29	B_Naive	MAN1A1
3.97293e-33	-0.343038	0.857	0.886	6.82867e-29	B_Naive	PFN1
4.45724e-33	-1.38263	0.047	0.125	7.66111e-29	B_Naive	LOC119872489
7.14755e-33	0.277888	0.927	0.89	1.22852e-28	B_Naive	YWHAZ
7.7964e-33	0.280055	0.842	0.741	1.34005e-28	B_Naive	EBF1
1.08641e-32	0.232883	0.927	0.855	1.86732e-28	B_Naive	WDFY4
1.67e-32	-0.449151	0.575	0.682	2.8704e-28	B_Naive	NDUFC1
1.88231e-32	-0.318434	0.876	0.891	3.23531e-28	B_Naive	SH3BGRL3
2.73834e-32	0.427594	0.719	0.621	4.70666e-28	B_Naive	CDK13
2.9842e-32	0.676063	0.367	0.239	5.12924e-28	B_Naive	LOC478670
3.24102e-32	-1.34579	0.06	0.141	5.57066e-28	B_Naive	RHOQ
5.29583e-32	-0.66568	0.259	0.385	9.10248e-28	B_Naive	RTN3
5.89555e-32	-1.44755	0.059	0.139	1.01333e-27	B_Naive	LMNA
7.55731e-32	-0.97977	0.28	0.365	1.29895e-27	B_Naive	PDIA4
7.6925e-32	-1.15767	0.088	0.175	1.32219e-27	B_Naive	NAPSA
8.33282e-32	-1.53069	0.042	0.114	1.43225e-27	B_Naive	LRMDA
1.54056e-31	-1.52164	0.053	0.128	2.64791e-27	B_Naive	F8
1.79303e-31	-0.692874	0.247	0.371	3.08186e-27	B_Naive	KIF20B
1.82623e-31	0.71069	0.341	0.218	3.13892e-27	B_Naive	MPP7
2.09752e-31	-0.740519	0.207	0.322	3.60522e-27	B_Naive	ANXA11
2.15529e-31	1.40245	0.128	0.05	3.70452e-27	B_Naive	FLT1
2.33549e-31	-0.636827	0.28	0.404	4.01424e-27	B_Naive	PKM
4.94223e-31	0.640215	0.451	0.337	8.4947e-27	B_Naive	LRRK2
2.16757e-30	-0.214633	0.996	0.995	3.72562e-26	B_Naive	RPL7A
2.81842e-30	-0.43446	0.724	0.745	4.84429e-26	B_Naive	TBC1D1
3.59203e-30	-0.519713	0.397	0.518	6.17398e-26	B_Naive	PSMA4
3.95921e-30	-0.477611	0.442	0.566	6.80508e-26	B_Naive	ENO1
4.02579e-30	-0.350805	0.808	0.855	6.91953e-26	B_Naive	HINT1
4.03076e-30	-0.92303	0.124	0.224	6.92807e-26	B_Naive	PLEKHA8
6.6773e-30	-1.1323	0.162	0.225	1.14769e-25	B_Naive	MANF
8.59393e-30	0.462211	0.676	0.577	1.47712e-25	B_Naive	CLASP2
1.30725e-29	0.844085	0.264	0.159	2.24691e-25	B_Naive	CXCR5
2.21109e-29	-0.778072	0.245	0.359	3.80042e-25	B_Naive	HDAC9
2.36061e-29	-0.882606	0.125	0.225	4.05741e-25	B_Naive	PRELID2
2.53094e-29	-0.551596	0.398	0.506	4.35019e-25	B_Naive	COX17
3.10302e-29	-1.5359	0.04	0.105	5.33348e-25	B_Naive	LOC102153616
3.16795e-29	-1.14075	0.08	0.164	5.44506e-25	B_Naive	KCNA3
3.2386e-29	0.670501	0.277	0.167	5.5665e-25	B_Naive	IGFBP7
3.34363e-29	0.364974	0.779	0.694	5.74702e-25	B_Naive	SEC62
3.97536e-29	0.405026	0.74	0.645	6.83285e-25	B_Naive	ARID5B
4.38842e-29	-0.504337	0.421	0.532	7.54282e-25	B_Naive	MSN
4.54173e-29	-0.718355	0.417	0.463	7.80632e-25	B_Naive	CALR
4.69038e-29	-1.35239	0.048	0.12	8.06182e-25	B_Naive	FGD2
5.83162e-29	0.525566	0.432	0.305	1.00234e-24	B_Naive	CDCA7L
6.53308e-29	-0.637802	0.268	0.388	1.12291e-24	B_Naive	ATP2B1
1.09318e-28	-0.809962	0.196	0.289	1.87895e-24	B_Naive	TMED9
1.29676e-28	-0.304989	0.893	0.925	2.22888e-24	B_Naive	MYCBP2
1.61172e-28	-0.467838	0.429	0.55	2.77022e-24	B_Naive	GSPT1
1.6491e-28	-1.35787	0.047	0.117	2.83447e-24	B_Naive	ARID3A
2.12807e-28	0.409504	0.704	0.608	3.65773e-24	B_Naive	RESF1
2.27598e-28	-0.424114	0.55	0.654	3.91196e-24	B_Naive	SRP19
3.02706e-28	-0.878078	0.164	0.253	5.20291e-24	B_Naive	HDLBP
3.05709e-28	0.493668	0.524	0.44	5.25453e-24	B_Naive	YARS1
3.11747e-28	-1.44755	0.099	0.155	5.3583e-24	B_Naive	FKBP11
3.14903e-28	-0.588399	0.413	0.493	5.41255e-24	B_Naive	TMEM258
3.2413e-28	-0.625264	0.269	0.383	5.57115e-24	B_Naive	ATP5F1D
3.70614e-28	0.934634	0.223	0.126	6.37011e-24	B_Naive	RCAN1
3.83634e-28	-1.18531	0.071	0.15	6.59389e-24	B_Naive	HACD4
4.1308e-28	-1.24436	0.048	0.118	7.10002e-24	B_Naive	LOC612325
4.45457e-28	0.170719	1	0.999	7.65651e-24	B_Naive	FAU
7.42746e-28	0.242068	0.869	0.776	1.27663e-23	B_Naive	TBC1D5
1.0219e-27	0.602521	0.43	0.311	1.75645e-23	B_Naive	LOC111090617
1.0617e-27	-0.490942	0.445	0.557	1.82486e-23	B_Naive	DBI
1.09103e-27	-0.548939	0.41	0.522	1.87526e-23	B_Naive	BCL2A1
1.14817e-27	0.177656	0.986	0.95	1.97348e-23	B_Naive	JUND
1.50487e-27	1.20161	0.143	0.065	2.58657e-23	B_Naive	IGF1R
1.69259e-27	-0.550923	0.351	0.462	2.90922e-23	B_Naive	C1QBP
1.79768e-27	0.636461	0.345	0.229	3.08984e-23	B_Naive	CRYBG1
2.08472e-27	-0.497456	0.411	0.522	3.58321e-23	B_Naive	ANP32B
2.39277e-27	0.750226	0.328	0.22	4.11269e-23	B_Naive	STK39
2.68227e-27	-0.803925	0.155	0.253	4.61028e-23	B_Naive	PPP1R14B
3.00742e-27	0.364878	0.761	0.671	5.16915e-23	B_Naive	CHIC2
3.3493e-27	-0.199695	0.997	0.996	5.75678e-23	B_Naive	RPS18
3.6628e-27	-0.347182	0.731	0.801	6.29562e-23	B_Naive	COX4I1
4.84073e-27	1.05585	0.17	0.085	8.32025e-23	B_Naive	ACSS3
5.10447e-27	1.08712	0.177	0.092	8.77357e-23	B_Naive	C17H1orf54
5.20333e-27	0.759789	0.204	0.111	8.94348e-23	B_Naive	ADAM22
5.91286e-27	0.732835	0.315	0.219	1.0163e-22	B_Naive	CACNA1A
6.94675e-27	-0.775988	0.19	0.283	1.19401e-22	B_Naive	RPN2
8.26514e-27	0.548873	0.434	0.315	1.42061e-22	B_Naive	RHOH
8.75613e-27	0.818789	0.258	0.157	1.505e-22	B_Naive	CRY1
9.37657e-27	-0.815419	0.155	0.249	1.61164e-22	B_Naive	MRPL41
1.15547e-26	-0.838602	0.131	0.226	1.98602e-22	B_Naive	PPP1CA
1.20285e-26	-0.37803	0.714	0.753	2.06745e-22	B_Naive	CFD
1.3988e-26	-0.72585	0.186	0.288	2.40425e-22	B_Naive	NXT1
1.56477e-26	-0.614347	0.277	0.384	2.68953e-22	B_Naive	BRD9
1.58013e-26	-1.33158	0.046	0.112	2.71593e-22	B_Naive	PSTPIP2
1.70492e-26	0.526227	0.449	0.328	2.93041e-22	B_Naive	LRRC1
2.22957e-26	-0.627098	0.312	0.412	3.83219e-22	B_Naive	ATP5MC1
2.40411e-26	0.323738	0.806	0.745	4.13218e-22	B_Naive	ZNF326
2.65344e-26	0.426065	0.486	0.361	4.56073e-22	B_Naive	FCER2
3.52711e-26	-0.544956	0.295	0.411	6.06239e-22	B_Naive	MRPL36
3.61418e-26	-0.562207	0.481	0.544	6.21205e-22	B_Naive	SSR2
3.78373e-26	-0.846819	0.12	0.213	6.50347e-22	B_Naive	SCAMP4
3.90613e-26	-0.671514	0.207	0.314	6.71386e-22	B_Naive	ALDOA
3.97783e-26	0.297393	0.852	0.782	6.8371e-22	B_Naive	TNRC6B
6.53288e-26	-0.348605	0.666	0.739	1.12287e-21	B_Naive	COX8A
7.689e-26	0.636834	0.283	0.178	1.32158e-21	B_Naive	ZNF618
7.90002e-26	0.973915	0.219	0.129	1.35785e-21	B_Naive	GPHN
9.36892e-26	0.389622	0.698	0.613	1.61033e-21	B_Naive	FAF1
1.09134e-25	0.442473	0.589	0.481	1.87579e-21	B_Naive	ARHGAP26
1.17373e-25	-0.559897	0.315	0.406	2.0174e-21	B_Naive	COPE
1.67232e-25	-0.455462	0.459	0.565	2.87438e-21	B_Naive	DAD1
1.74471e-25	-0.786417	0.194	0.279	2.9988e-21	B_Naive	DDOST
1.99572e-25	-0.732341	0.314	0.41	3.43025e-21	B_Naive	H1-2
2.29889e-25	-1.16071	0.062	0.135	3.95134e-21	B_Naive	KIF5C
2.33917e-25	-0.228699	0.962	0.974	4.02057e-21	B_Naive	RPS15
2.38581e-25	0.68236	0.316	0.21	4.10073e-21	B_Naive	ABHD17B
3.01541e-25	-0.624645	0.245	0.342	5.18288e-21	B_Naive	ALYREF
3.48702e-25	-0.848235	0.154	0.244	5.9935e-21	B_Naive	BATF
3.59517e-25	0.237253	0.919	0.86	6.17937e-21	B_Naive	AKAP13
4.82213e-25	0.314774	0.801	0.732	8.28827e-21	B_Naive	MNDA
5.32265e-25	-1.03673	0.106	0.174	9.14856e-21	B_Naive	RPN1
5.547e-25	-0.451198	0.58	0.653	9.53418e-21	B_Naive	ITGA4
5.68239e-25	-1.15083	0.066	0.136	9.76689e-21	B_Naive	HMGA1
7.32401e-25	-1.38983	0.043	0.103	1.25885e-20	B_Naive	GPR35
7.4213e-25	0.392545	0.709	0.631	1.27557e-20	B_Naive	RAB21
7.74209e-25	-0.58962	0.292	0.393	1.33071e-20	B_Naive	EPRS1
8.08623e-25	0.37183	0.716	0.639	1.38986e-20	B_Naive	FBXW7
8.84745e-25	-0.579102	0.275	0.387	1.5207e-20	B_Naive	PSAP
9.23883e-25	-0.421187	0.551	0.628	1.58797e-20	B_Naive	LOC119863903
1.03425e-24	0.4922	0.403	0.287	1.77767e-20	B_Naive	FAM43A
1.03866e-24	-0.884642	0.115	0.201	1.78524e-20	B_Naive	SSBP4
1.12111e-24	-1.1447	0.069	0.14	1.92697e-20	B_Naive	CKS1B
1.24608e-24	0.573687	0.391	0.28	2.14176e-20	B_Naive	IFNAR1
1.25929e-24	-0.353461	0.604	0.698	2.16447e-20	B_Naive	TALDO1
1.31753e-24	-0.342266	0.656	0.736	2.26457e-20	B_Naive	RPL4
1.40744e-24	-0.771449	0.14	0.234	2.41911e-20	B_Naive	EVI2B
1.42212e-24	-0.574653	0.33	0.433	2.44434e-20	B_Naive	MAN2A1
1.5278e-24	0.814336	0.238	0.145	2.62598e-20	B_Naive	FRY
2.00398e-24	-0.862587	0.139	0.226	3.44443e-20	B_Naive	MANEA
2.05887e-24	-0.526922	0.341	0.448	3.53879e-20	B_Naive	MBD2
2.18654e-24	0.467036	0.533	0.434	3.75823e-20	B_Naive	SEPTIN11
2.44594e-24	-0.687132	0.185	0.285	4.20409e-20	B_Naive	VDAC1
2.60889e-24	-0.663384	0.217	0.308	4.48416e-20	B_Naive	NDUFA11
2.88629e-24	-0.385784	0.588	0.669	4.96095e-20	B_Naive	RPL22L1
3.18286e-24	-0.521892	0.313	0.42	5.4707e-20	B_Naive	VDAC2
3.24242e-24	0.171858	0.944	0.884	5.57307e-20	B_Naive	CD79B
4.20688e-24	0.693996	0.266	0.166	7.23078e-20	B_Naive	PMEPA1
4.25444e-24	-1.16142	0.063	0.132	7.31253e-20	B_Naive	ARHGEF3
5.77076e-24	-0.921126	0.084	0.162	9.91879e-20	B_Naive	LOC106559796
5.82151e-24	0.346349	0.716	0.625	1.0006e-19	B_Naive	AFF4
1.27953e-23	-0.458992	0.444	0.542	2.19926e-19	B_Naive	C20H19orf53
1.34021e-23	-0.495318	0.403	0.502	2.30355e-19	B_Naive	SMC4
1.36372e-23	-0.611048	0.247	0.346	2.34396e-19	B_Naive	BIN2
1.39125e-23	-1.12862	0.059	0.127	2.39129e-19	B_Naive	PSTPIP1
1.69111e-23	-0.76301	0.093	0.171	2.90668e-19	B_Naive	DTNB
1.83332e-23	-0.740607	0.175	0.265	3.15111e-19	B_Naive	MYADM
1.97951e-23	0.221281	0.988	0.98	3.40238e-19	B_Naive	ATP5F1E
2.50428e-23	0.630822	0.267	0.169	4.30436e-19	B_Naive	CEMIP2
2.61595e-23	0.98167	0.155	0.079	4.4963e-19	B_Naive	DLGAP2
2.9748e-23	-0.527662	0.319	0.425	5.11308e-19	B_Naive	STK17A
3.38865e-23	0.58049	0.387	0.287	5.82442e-19	B_Naive	EGR1
6.3533e-23	-0.59918	0.314	0.395	1.09201e-18	B_Naive	NUCB2
6.48813e-23	0.146894	0.999	0.999	1.11518e-18	B_Naive	RPL17
6.83835e-23	-0.609051	0.24	0.338	1.17538e-18	B_Naive	LSM7
7.44135e-23	0.645334	0.308	0.212	1.27902e-18	B_Naive	EXOSC7
7.8431e-23	0.359596	0.652	0.545	1.34807e-18	B_Naive	HIVEP2
7.94646e-23	0.254521	0.82	0.732	1.36584e-18	B_Naive	ATF7IP
9.95971e-23	-0.53836	0.305	0.41	1.71187e-18	B_Naive	ARHGAP25
1.05917e-22	-0.801122	0.179	0.267	1.8205e-18	B_Naive	POLR2G
1.08569e-22	-0.743319	0.192	0.282	1.86609e-18	B_Naive	PHTF2
1.21183e-22	-0.443837	0.459	0.544	2.0829e-18	B_Naive	TUBB4B
1.44718e-22	0.45791	0.606	0.529	2.48741e-18	B_Naive	EIF2AK3
1.8291e-22	0.483611	0.508	0.423	3.14386e-18	B_Naive	PPP1CC
1.85458e-22	0.284633	0.8	0.72	3.18765e-18	B_Naive	SNX2
1.91506e-22	0.352859	0.696	0.609	3.2916e-18	B_Naive	EIF1B
2.00572e-22	-0.287767	0.799	0.835	3.44743e-18	B_Naive	NPM1
2.95482e-22	-0.524769	0.344	0.436	5.07874e-18	B_Naive	EIF5A
3.18348e-22	-0.725035	0.152	0.24	5.47176e-18	B_Naive	DCPS
3.24124e-22	0.231125	0.52	0.41	5.57105e-18	B_Naive	TBC1D9
4.63483e-22	-0.539151	0.275	0.378	7.96634e-18	B_Naive	CSRP1
4.94852e-22	-0.650101	0.21	0.301	8.50551e-18	B_Naive	CAPN2
5.57651e-22	0.47688	0.456	0.353	9.5849e-18	B_Naive	CD22
6.01545e-22	-0.456987	0.367	0.471	1.03394e-17	B_Naive	TMEM147
8.49445e-22	-0.864398	0.101	0.18	1.46003e-17	B_Naive	STS
8.94909e-22	-0.379042	0.543	0.627	1.53817e-17	B_Naive	ND4L
9.39036e-22	-1.20207	0.06	0.116	1.61402e-17	B_Naive	STT3A
1.1281e-21	0.250759	0.833	0.748	1.93898e-17	B_Naive	TNFRSF13C
1.14348e-21	-1.46616	0.049	0.101	1.96541e-17	B_Naive	CREB3L2
1.19197e-21	-0.194615	0.992	0.986	2.04875e-17	B_Naive	FTL
1.32002e-21	-0.859345	0.116	0.18	2.26886e-17	B_Naive	DNAJB11
1.33561e-21	0.542086	0.403	0.307	2.29565e-17	B_Naive	LGALS9
1.43104e-21	-0.551398	0.286	0.379	2.45966e-17	B_Naive	TPST2
1.51019e-21	-0.817258	0.146	0.219	2.59572e-17	B_Naive	MLEC
1.5317e-21	-1.13963	0.062	0.126	2.63269e-17	B_Naive	FCRL5
1.61428e-21	-0.553199	0.448	0.502	2.77462e-17	B_Naive	H2AZ1
1.84704e-21	-0.575414	0.247	0.342	3.17468e-17	B_Naive	MYO1G
2.0904e-21	-0.391907	0.457	0.559	3.59298e-17	B_Naive	EDF1
2.13799e-21	-0.66579	0.215	0.297	3.67477e-17	B_Naive	PTMS
2.21175e-21	1.2812	0.115	0.053	3.80156e-17	B_Naive	SPAG16-1
2.26505e-21	0.47148	0.433	0.325	3.89317e-17	B_Naive	SMAD3
2.35473e-21	-0.434289	0.389	0.498	4.04731e-17	B_Naive	DYNC1H1
2.41854e-21	-0.224722	1	0.999	4.15699e-17	B_Naive	COX1
2.49394e-21	0.587632	0.339	0.246	4.28658e-17	B_Naive	OGFRL1
2.94061e-21	-0.827764	0.198	0.264	5.05431e-17	B_Naive	IRF4
3.34717e-21	0.370472	0.671	0.583	5.75312e-17	B_Naive	DIP2B
3.73685e-21	-0.520148	0.321	0.409	6.4229e-17	B_Naive	H2AZ2
3.90334e-21	0.612697	0.322	0.228	6.70907e-17	B_Naive	TCTN1
4.25063e-21	-0.528621	0.294	0.395	7.30599e-17	B_Naive	DYNLRB1
4.27253e-21	-0.984201	0.084	0.151	7.34363e-17	B_Naive	LOC111093322
4.43301e-21	0.326843	0.756	0.685	7.61946e-17	B_Naive	RASAL2
4.93791e-21	-0.929082	0.105	0.178	8.48729e-17	B_Naive	BHLHE40
5.47366e-21	-1.05002	0.114	0.171	9.40813e-17	B_Naive	TENT5C
5.86644e-21	-0.333368	0.628	0.7	1.00832e-16	B_Naive	ELOB
6.05739e-21	-0.76411	0.144	0.224	1.04114e-16	B_Naive	ACADM
6.59395e-21	0.227377	0.935	0.892	1.13337e-16	B_Naive	ELMO1
7.91692e-21	0.50125	0.427	0.335	1.36076e-16	B_Naive	CDC26
8.48411e-21	-0.474896	0.342	0.441	1.45825e-16	B_Naive	FAM174C
1.05818e-20	-0.377891	0.495	0.592	1.8188e-16	B_Naive	TXNL1
1.0695e-20	0.347844	0.623	0.522	1.83826e-16	B_Naive	SMIM14
1.09701e-20	1.11248	0.118	0.055	1.88555e-16	B_Naive	BEX3
1.1752e-20	0.415008	0.547	0.457	2.01993e-16	B_Naive	BLNK
1.43828e-20	0.373928	0.569	0.463	2.47212e-16	B_Naive	RRP12
1.46677e-20	-0.534042	0.324	0.402	2.52109e-16	B_Naive	TUBB
1.72283e-20	-0.479813	0.328	0.429	2.96119e-16	B_Naive	CD63
1.8678e-20	0.441323	0.508	0.411	3.21038e-16	B_Naive	LOC119870378
2.02765e-20	-0.670782	0.177	0.265	3.48513e-16	B_Naive	JPT1
2.2335e-20	0.636544	0.293	0.2	3.83894e-16	B_Naive	PACSIN2
2.50672e-20	-0.549883	0.34	0.417	4.30855e-16	B_Naive	PDIA3
2.6042e-20	-0.492246	0.304	0.393	4.47609e-16	B_Naive	PSMB6
2.69211e-20	-0.387531	0.478	0.558	4.62721e-16	B_Naive	ATP5F1C
3.45545e-20	-0.45313	0.41	0.492	5.93922e-16	B_Naive	MS4A1
3.79959e-20	0.209612	0.934	0.886	6.53073e-16	B_Naive	RIPOR2
4.11113e-20	0.996058	0.135	0.068	7.06621e-16	B_Naive	CAPS2
5.47334e-20	-0.805209	0.106	0.182	9.40758e-16	B_Naive	MAST2
6.86077e-20	-1.09912	0.056	0.115	1.17923e-15	B_Naive	DOK3
7.32563e-20	-0.269705	0.864	0.898	1.25913e-15	B_Naive	EZR
7.62316e-20	1.09581	0.121	0.059	1.31027e-15	B_Naive	LOC111092202
7.65109e-20	0.13252	0.999	0.998	1.31507e-15	B_Naive	RPL19
8.38161e-20	-0.251937	0.954	0.959	1.44063e-15	B_Naive	LOC403631
8.89149e-20	-0.802644	0.099	0.173	1.52827e-15	B_Naive	KYNU
9.54743e-20	0.517528	0.381	0.283	1.64101e-15	B_Naive	DIXDC1
1.00859e-19	0.929941	0.159	0.091	1.73356e-15	B_Naive	IL4R
1.15376e-19	-0.429937	0.467	0.545	1.98309e-15	B_Naive	RASSF3
1.16337e-19	0.755692	0.229	0.15	1.9996e-15	B_Naive	CLEC2B
1.47309e-19	-0.419708	0.401	0.499	2.53195e-15	B_Naive	PDCD5
1.68822e-19	-0.441471	0.326	0.429	2.90172e-15	B_Naive	VPS28
1.72436e-19	-0.782119	0.132	0.203	2.96384e-15	B_Naive	NANS
1.75737e-19	-0.36551	0.583	0.653	3.02056e-15	B_Naive	EMP3
2.16786e-19	-0.675991	0.164	0.244	3.72612e-15	B_Naive	RNH1
2.50808e-19	0.16768	0.999	0.998	4.31089e-15	B_Naive	RPL38
2.53684e-19	-0.682398	0.171	0.252	4.36031e-15	B_Naive	ZFP3
2.8708e-19	-1.22599	0.057	0.105	4.93433e-15	B_Naive	ERP29
2.99661e-19	0.307138	0.741	0.677	5.15057e-15	B_Naive	SERINC3
3.16673e-19	-1.06111	0.06	0.119	5.44298e-15	B_Naive	SYTL1
3.45136e-19	0.307312	0.719	0.641	5.9322e-15	B_Naive	SNX3
4.25833e-19	-0.491569	0.308	0.403	7.31922e-15	B_Naive	SPTAN1
5.01312e-19	-0.34748	0.535	0.604	8.61655e-15	B_Naive	ARPC5
5.11575e-19	-0.539445	0.23	0.324	8.79295e-15	B_Naive	LOC610164
5.41874e-19	-0.292995	0.703	0.766	9.31373e-15	B_Naive	CYBA
5.43159e-19	-0.546304	0.245	0.336	9.33582e-15	B_Naive	IL17RA
5.58863e-19	-0.317359	0.656	0.712	9.60573e-15	B_Naive	EIF4A1
5.80074e-19	0.279881	0.767	0.687	9.97032e-15	B_Naive	IER2
5.97574e-19	0.614058	0.298	0.208	1.02711e-14	B_Naive	ABCA1
6.00878e-19	0.254933	0.63	0.525	1.03279e-14	B_Naive	BCL2
6.4512e-19	0.798245	0.188	0.113	1.10883e-14	B_Naive	WHRN
6.90783e-19	-1.10913	0.05	0.106	1.18732e-14	B_Naive	EZH2
7.54947e-19	-0.386593	0.54	0.621	1.2976e-14	B_Naive	PARP4
8.33398e-19	0.769967	0.159	0.09	1.43244e-14	B_Naive	ZMAT1
9.98212e-19	0.222089	0.901	0.855	1.71573e-14	B_Naive	CLEC2D
1.01075e-18	0.612992	0.266	0.179	1.73727e-14	B_Naive	LOC119873209
1.03505e-18	0.275572	0.804	0.754	1.77905e-14	B_Naive	HLTF
1.12665e-18	0.31417	0.729	0.654	1.93648e-14	B_Naive	SLC39A10
1.17598e-18	-0.775031	0.133	0.206	2.02128e-14	B_Naive	PLXNC1
1.20639e-18	-0.623986	0.195	0.253	2.07354e-14	B_Naive	SPCS2
1.29601e-18	-0.40933	0.403	0.501	2.22758e-14	B_Naive	CSTB
1.60848e-18	-0.307738	0.627	0.695	2.76466e-14	B_Naive	COX5B
1.623e-18	-0.665876	0.164	0.242	2.78962e-14	B_Naive	DDT
1.65161e-18	-0.955421	0.069	0.131	2.83879e-14	B_Naive	TTC39C
1.80327e-18	-0.434419	0.382	0.47	3.09947e-14	B_Naive	TPI1
1.96338e-18	1.0393	0.11	0.053	3.37467e-14	B_Naive	TNFRSF21
1.99839e-18	-0.331584	0.613	0.685	3.43482e-14	B_Naive	RASA3
2.02275e-18	-0.409968	0.405	0.488	3.4767e-14	B_Naive	SEM1
2.06548e-18	-0.760938	0.127	0.191	3.55014e-14	B_Naive	TMED3
2.29962e-18	0.346514	0.616	0.539	3.95259e-14	B_Naive	TAF7
2.37815e-18	0.31194	0.717	0.639	4.08756e-14	B_Naive	UBE2E2
2.4757e-18	0.497219	0.377	0.288	4.25523e-14	B_Naive	FAHD1
2.79902e-18	-0.467749	0.311	0.405	4.81096e-14	B_Naive	GGTA1
2.91051e-18	0.205979	0.927	0.908	5.00259e-14	B_Naive	RBM39
2.93191e-18	-1.0581	0.057	0.114	5.03937e-14	B_Naive	NDC1
2.98982e-18	-0.416807	0.338	0.438	5.1389e-14	B_Naive	LOC111096405
3.21411e-18	-0.78513	0.155	0.216	5.52441e-14	B_Naive	HM13
3.25275e-18	-0.400187	0.412	0.503	5.59082e-14	B_Naive	NDUFB4
3.32212e-18	0.32856	0.674	0.603	5.71006e-14	B_Naive	RERE
3.68998e-18	0.509631	0.362	0.269	6.34233e-14	B_Naive	TP53INP1
3.82831e-18	-0.465989	0.255	0.351	6.58009e-14	B_Naive	PHPT1
4.10087e-18	0.307569	0.713	0.63	7.04858e-14	B_Naive	DENND4A
4.46872e-18	-0.373295	0.652	0.698	7.68084e-14	B_Naive	SSR4
4.53677e-18	1.05681	0.137	0.076	7.7978e-14	B_Naive	SOX30
4.71617e-18	0.520474	0.379	0.288	8.10615e-14	B_Naive	LOC106557642
5.55235e-18	-0.276702	0.809	0.825	9.54338e-14	B_Naive	CORO1A
5.55884e-18	0.354006	0.584	0.486	9.55453e-14	B_Naive	ZBTB20
5.65115e-18	0.265005	0.773	0.706	9.7132e-14	B_Naive	PAN3
5.66382e-18	-0.637609	0.163	0.244	9.73498e-14	B_Naive	SSRP1
5.98221e-18	-0.380898	0.47	0.559	1.02822e-13	B_Naive	NIFK
6.02664e-18	0.243593	0.761	0.678	1.03586e-13	B_Naive	FCMR
6.87092e-18	1.00588	0.125	0.065	1.18097e-13	B_Naive	LOC119865188
8.08781e-18	0.280224	0.739	0.702	1.39013e-13	B_Naive	MAP4K4
8.54415e-18	0.215425	0.871	0.809	1.46857e-13	B_Naive	UVRAG
8.71993e-18	-1.06817	0.064	0.12	1.49878e-13	B_Naive	HCST
8.87767e-18	0.351547	0.62	0.53	1.52589e-13	B_Naive	PPP3CA
9.95356e-18	0.243319	0.844	0.781	1.71082e-13	B_Naive	LRBA
1.0515e-17	-0.509471	0.289	0.384	1.80732e-13	B_Naive	CAMK2D
1.05334e-17	-0.751237	0.114	0.186	1.81049e-13	B_Naive	CPT1A
1.1251e-17	-0.324758	0.564	0.634	1.93383e-13	B_Naive	PSMB1
1.14949e-17	0.203182	0.897	0.864	1.97574e-13	B_Naive	RALGPS2
1.23129e-17	-0.422373	0.375	0.466	2.11634e-13	B_Naive	CALCOCO2
1.25824e-17	-0.624591	0.176	0.258	2.16267e-13	B_Naive	CCND2
1.26061e-17	-0.551122	0.245	0.331	2.16674e-13	B_Naive	ABTB1
1.38016e-17	0.725754	0.193	0.119	2.37223e-13	B_Naive	TLR7
1.38317e-17	0.684646	0.226	0.147	2.3774e-13	B_Naive	IRS2
1.43885e-17	0.518689	0.371	0.282	2.47309e-13	B_Naive	MTMR12
1.49927e-17	-0.492747	0.249	0.341	2.57695e-13	B_Naive	NHP2
1.54478e-17	-0.586762	0.181	0.265	2.65516e-13	B_Naive	LACTB
1.56116e-17	-0.410619	0.49	0.565	2.68332e-13	B_Naive	DENND5B
1.58833e-17	-0.720142	0.132	0.205	2.73003e-13	B_Naive	PIKFYVE
1.78727e-17	-0.515372	0.313	0.395	3.07196e-13	B_Naive	TMPO
1.87202e-17	-0.405173	0.521	0.605	3.21763e-13	B_Naive	ADK
1.87912e-17	1.16346	0.101	0.049	3.22982e-13	B_Naive	LOC102152916
1.89738e-17	-0.629051	0.211	0.285	3.26121e-13	B_Naive	CANX
1.9958e-17	-0.516536	0.227	0.317	3.43038e-13	B_Naive	LOC100683828
2.1183e-17	0.49232	0.355	0.261	3.64094e-13	B_Naive	AKT3
2.26261e-17	-0.800085	0.087	0.152	3.88897e-13	B_Naive	SIPA1L1
2.2983e-17	-0.384962	0.447	0.514	3.95033e-13	B_Naive	ATP5F1B
2.37319e-17	-0.777911	0.106	0.175	4.07904e-13	B_Naive	AHR
2.37806e-17	0.321187	0.658	0.573	4.08742e-13	B_Naive	DEK
2.41621e-17	-0.778022	0.123	0.195	4.15298e-13	B_Naive	SPATS2
2.51937e-17	-0.59165	0.208	0.287	4.3303e-13	B_Naive	SQSTM1
2.70303e-17	0.591059	0.292	0.211	4.64597e-13	B_Naive	ELL3
2.74276e-17	-0.450091	0.353	0.439	4.71426e-13	B_Naive	SNX18
3.85283e-17	-0.497265	0.253	0.339	6.62224e-13	B_Naive	NABP2
3.89233e-17	-0.585569	0.228	0.312	6.69014e-13	B_Naive	FUT8
4.03841e-17	-0.551834	0.242	0.299	6.94122e-13	B_Naive	TMED2
4.35557e-17	-0.688242	0.137	0.212	7.48636e-13	B_Naive	EVA1B
4.46093e-17	1.15404	0.103	0.05	7.66744e-13	B_Naive	ADGRF1
4.60419e-17	0.980785	0.125	0.067	7.91368e-13	B_Naive	SYCE2
4.87843e-17	-0.262939	0.915	0.914	8.38505e-13	B_Naive	RABGAP1L
5.01944e-17	0.395332	0.484	0.391	8.62742e-13	B_Naive	CD2AP
5.29381e-17	-0.637752	0.164	0.243	9.099e-13	B_Naive	VEGFB
5.91135e-17	-0.979925	0.062	0.118	1.01604e-12	B_Naive	ADA2
6.40266e-17	-0.453446	0.299	0.389	1.10049e-12	B_Naive	NDUFB1
6.5743e-17	0.304961	0.673	0.588	1.12999e-12	B_Naive	LYN
6.6614e-17	-0.523045	0.201	0.287	1.14496e-12	B_Naive	GLRX3
6.89359e-17	0.277501	0.773	0.727	1.18487e-12	B_Naive	LOC100683370
6.89592e-17	0.118676	0.998	0.99	1.18527e-12	B_Naive	EIF1
7.00375e-17	-0.547985	0.192	0.276	1.2038e-12	B_Naive	REST
7.233e-17	-0.317436	0.579	0.642	1.24321e-12	B_Naive	ATP5PO
9.08608e-17	-0.471255	0.278	0.367	1.56171e-12	B_Naive	CCT5
9.27505e-17	-0.483676	0.274	0.359	1.5942e-12	B_Naive	RAB11A
1.03615e-16	0.531246	0.365	0.281	1.78093e-12	B_Naive	ABCG1
1.07471e-16	0.517563	0.326	0.238	1.84721e-12	B_Naive	LOC100688793
1.07915e-16	-0.705505	0.111	0.181	1.85485e-12	B_Naive	NCAPG2
1.31228e-16	-0.484834	0.329	0.337	2.25555e-12	B_Naive	SND1
1.35564e-16	0.267682	0.747	0.7	2.33008e-12	B_Naive	ATF4
1.3764e-16	0.733811	0.126	0.068	2.36576e-12	B_Naive	SYNE2
1.43728e-16	-0.433539	0.359	0.437	2.47039e-12	B_Naive	VCP
1.47909e-16	0.308305	0.702	0.627	2.54226e-12	B_Naive	PLCL2
1.48205e-16	-0.692127	0.119	0.19	2.54735e-12	B_Naive	QDPR
1.59072e-16	-0.376928	0.47	0.544	2.73413e-12	B_Naive	MTSS1
1.61501e-16	-0.298854	0.614	0.693	2.77588e-12	B_Naive	EIF4G2
1.73253e-16	0.499393	0.358	0.268	2.97787e-12	B_Naive	POM121C
2.19266e-16	-0.428943	0.342	0.429	3.76874e-12	B_Naive	UNC119
2.47894e-16	-1.19683	0.078	0.106	4.26079e-12	B_Naive	RUNX1T1
2.54994e-16	-0.768944	0.112	0.172	4.38284e-12	B_Naive	MYDGF
2.66221e-16	-0.721618	0.106	0.174	4.5758e-12	B_Naive	TBCB
2.73524e-16	0.51279	0.363	0.277	4.70133e-12	B_Naive	P4HA1
2.75713e-16	-1.01329	0.057	0.11	4.73896e-12	B_Naive	SLC37A2
2.82263e-16	0.307746	0.588	0.494	4.85153e-12	B_Naive	CD83
2.85731e-16	-0.651286	0.146	0.218	4.91114e-12	B_Naive	REXO2
3.01249e-16	0.457073	0.426	0.352	5.17787e-12	B_Naive	AMN1
3.05794e-16	-0.231861	0.823	0.856	5.25599e-12	B_Naive	ATP5MG
3.2898e-16	0.99637	0.106	0.053	5.6545e-12	B_Naive	LOC119865375
3.33715e-16	-0.530011	0.277	0.347	5.7359e-12	B_Naive	TRAM1
3.55642e-16	-0.550959	0.227	0.309	6.11277e-12	B_Naive	SLC41A2
3.84426e-16	-0.453926	0.312	0.401	6.60752e-12	B_Naive	MYO1E
4.60607e-16	-0.416177	0.419	0.5	7.91691e-12	B_Naive	PITPNC1
5.0214e-16	-0.230963	0.834	0.853	8.63079e-12	B_Naive	LOC606860
5.04433e-16	-0.771765	0.103	0.166	8.6702e-12	B_Naive	ARHGEF6
5.31141e-16	0.126264	0.999	0.996	9.12925e-12	B_Naive	RPS13
5.34176e-16	0.380472	0.162	0.102	9.18142e-12	B_Naive	LOC102152940
6.40828e-16	-0.492547	0.239	0.323	1.10146e-11	B_Naive	BCAP31
6.8639e-16	-0.905449	0.054	0.105	1.17977e-11	B_Naive	TMEM14A
7.08493e-16	-0.896914	0.071	0.127	1.21776e-11	B_Naive	MAP2K3
7.66529e-16	-1.00993	0.058	0.108	1.31751e-11	B_Naive	INKA1
7.7568e-16	-0.323249	0.523	0.602	1.33324e-11	B_Naive	CAP1
8.20704e-16	0.407421	0.448	0.366	1.41063e-11	B_Naive	BTAF1
8.85795e-16	0.374341	0.433	0.339	1.5225e-11	B_Naive	INPP5F
8.94756e-16	-0.530605	0.27	0.347	1.53791e-11	B_Naive	GADD45A
8.959e-16	0.385207	0.523	0.439	1.53987e-11	B_Naive	CCND3
9.537e-16	0.736451	0.177	0.111	1.63922e-11	B_Naive	TP73
9.70419e-16	-0.449272	0.294	0.38	1.66796e-11	B_Naive	NDUFS7
1.10477e-15	-0.758337	0.104	0.167	1.89888e-11	B_Naive	SIAH2
1.13234e-15	0.222302	0.739	0.654	1.94627e-11	B_Naive	DUSP1
1.17068e-15	-0.323934	0.49	0.579	2.01216e-11	B_Naive	TPR
1.3064e-15	-0.397526	0.339	0.427	2.24544e-11	B_Naive	PDCD6
1.33848e-15	-0.930797	0.061	0.115	2.30058e-11	B_Naive	CENPX
1.5298e-15	0.304328	0.654	0.592	2.62943e-11	B_Naive	TUT7
1.69459e-15	0.849837	0.114	0.06	2.91266e-11	B_Naive	LOC480441
1.7021e-15	0.403914	0.516	0.451	2.92557e-11	B_Naive	ERO1B
1.73394e-15	0.246288	0.77	0.702	2.98029e-11	B_Naive	CHD7
1.74889e-15	-0.595123	0.209	0.268	3.00599e-11	B_Naive	FKBP2
1.84913e-15	1.01122	0.106	0.054	3.17828e-11	B_Naive	LOC119873586
1.89003e-15	-0.616568	0.145	0.218	3.24858e-11	B_Naive	MPG
1.97538e-15	-0.695743	0.116	0.183	3.39529e-11	B_Naive	ITGB2
2.23074e-15	-0.36584	0.394	0.473	3.8342e-11	B_Naive	NDUFB8
2.23295e-15	0.375719	0.41	0.318	3.838e-11	B_Naive	LDLRAD4
2.68675e-15	-0.790974	0.083	0.143	4.61798e-11	B_Naive	MACIR
3.04981e-15	0.350558	0.416	0.325	5.24201e-11	B_Naive	TFDP2
3.2435e-15	-0.268881	0.813	0.827	5.57492e-11	B_Naive	KLF6
3.26521e-15	-0.872047	0.061	0.114	5.61225e-11	B_Naive	KCNAB2
3.57184e-15	0.645715	0.221	0.15	6.13927e-11	B_Naive	H2BC18
3.82662e-15	-0.362576	0.413	0.491	6.57719e-11	B_Naive	SEPTIN9
4.18873e-15	-0.314786	0.577	0.653	7.19958e-11	B_Naive	DOCK8
5.80303e-15	-0.419957	0.308	0.391	9.97426e-11	B_Naive	NDUFS6
5.83669e-15	-0.565605	0.175	0.248	1.00321e-10	B_Naive	PDCD2
5.88955e-15	0.256358	0.788	0.732	1.0123e-10	B_Naive	RHOA
7.80888e-15	-0.165436	0.999	0.997	1.34219e-10	B_Naive	ND4
8.6056e-15	0.172915	0.877	0.818	1.47913e-10	B_Naive	ITCH
9.27069e-15	-0.432235	0.293	0.375	1.59345e-10	B_Naive	RPS19BP1
9.48493e-15	-1.27531	0.058	0.102	1.63027e-10	B_Naive	SLC9A9
9.53314e-15	0.426488	0.391	0.305	1.63856e-10	B_Naive	SESTD1
1.15287e-14	-0.485917	0.186	0.263	1.98155e-10	B_Naive	ACSL1
1.2224e-14	0.307136	0.627	0.56	2.10107e-10	B_Naive	UBE2D2
1.22873e-14	0.281353	0.706	0.641	2.11195e-10	B_Naive	TUT4
1.32615e-14	-0.293094	0.534	0.616	2.27939e-10	B_Naive	SELENOT
1.35723e-14	-0.525501	0.236	0.314	2.33281e-10	B_Naive	SEC24A
1.37336e-14	-0.160499	0.999	0.996	2.36053e-10	B_Naive	unassigned-gene-2
1.51919e-14	0.50241	0.309	0.232	2.61118e-10	B_Naive	DTX3L
1.57941e-14	0.312943	0.456	0.365	2.71469e-10	B_Naive	MGAT5
1.63817e-14	0.336422	0.481	0.391	2.81569e-10	B_Naive	NEDD4L
1.6907e-14	0.539772	0.252	0.176	2.90598e-10	B_Naive	AFG1L
1.75148e-14	0.44857	0.394	0.318	3.01044e-10	B_Naive	DGKD
1.80974e-14	-0.317905	0.548	0.618	3.11059e-10	B_Naive	PDCD4
1.88391e-14	-0.228754	0.753	0.81	3.23807e-10	B_Naive	ACTR3
2.02892e-14	-0.648514	0.285	0.205	3.48731e-10	B_Naive	LOC486474
2.08291e-14	0.258206	0.724	0.657	3.5801e-10	B_Naive	JUNB
2.19787e-14	0.28426	0.622	0.538	3.7777e-10	B_Naive	FBXW11
2.36544e-14	-0.587727	0.148	0.218	4.06572e-10	B_Naive	CDC37
2.47711e-14	-0.252246	0.808	0.84	4.25765e-10	B_Naive	GNAS
2.4865e-14	-0.817499	0.081	0.135	4.27379e-10	B_Naive	MFSD13A
2.58162e-14	0.23024	0.79	0.721	4.43729e-10	B_Naive	DLA-DRA
2.80417e-14	-0.543646	0.136	0.204	4.81981e-10	B_Naive	NT5DC1
2.81751e-14	-0.615992	0.096	0.155	4.84274e-10	B_Naive	GOLIM4
2.88385e-14	-0.144391	0.973	0.954	4.95676e-10	B_Naive	LOC106557461
2.91816e-14	-0.465942	0.218	0.298	5.01574e-10	B_Naive	CFAP298
3.09511e-14	0.251181	0.757	0.702	5.31987e-10	B_Naive	DHX36
3.12612e-14	-0.505848	0.104	0.163	5.37317e-10	B_Naive	PBX3
3.14142e-14	0.580826	0.242	0.17	5.39948e-10	B_Naive	PER3
3.16635e-14	0.285316	0.679	0.606	5.44231e-10	B_Naive	FNIP1
3.55454e-14	-0.372436	0.336	0.422	6.10955e-10	B_Naive	NDUFB11
3.58523e-14	-0.522284	0.177	0.22	6.16229e-10	B_Naive	NEU3
3.81154e-14	0.38655	0.418	0.333	6.55127e-10	B_Naive	ZMYND11
3.82883e-14	-0.750827	0.092	0.15	6.58099e-10	B_Naive	TMEM243
3.84632e-14	-0.643857	0.121	0.186	6.61105e-10	B_Naive	OSGEP
3.87674e-14	0.320189	0.594	0.532	6.66334e-10	B_Naive	PJA2
4.08127e-14	-0.839518	0.075	0.129	7.01489e-10	B_Naive	ISG20
4.43176e-14	-0.557973	0.166	0.238	7.61731e-10	B_Naive	CISD1
4.67465e-14	-0.563468	0.148	0.218	8.0348e-10	B_Naive	HUS1
4.96671e-14	0.753036	0.16	0.1	8.53678e-10	B_Naive	YBX3
5.01978e-14	-0.725717	0.114	0.166	8.628e-10	B_Naive	KDELR1
5.18639e-14	-0.408159	0.358	0.441	8.91437e-10	B_Naive	RB1
5.23615e-14	0.440891	0.397	0.339	8.9999e-10	B_Naive	H2BC19
5.26321e-14	-0.664724	0.104	0.165	9.04641e-10	B_Naive	ARL6IP5
5.64822e-14	0.292632	0.595	0.511	9.70815e-10	B_Naive	DDX6
5.64833e-14	-0.662069	0.123	0.187	9.70834e-10	B_Naive	SELENOS
5.77046e-14	-0.601281	0.137	0.204	9.91827e-10	B_Naive	NDUFV1
5.78589e-14	-0.222276	0.8	0.821	9.94479e-10	B_Naive	OGT
5.96013e-14	-0.807157	0.066	0.118	1.02443e-09	B_Naive	RIDA
6.37711e-14	0.225205	0.816	0.755	1.0961e-09	B_Naive	PLEKHF2
6.51994e-14	0.360632	0.538	0.468	1.12065e-09	B_Naive	NCOA2
6.7419e-14	-0.37375	0.378	0.454	1.1588e-09	B_Naive	SELENOF
7.03415e-14	0.343768	0.53	0.445	1.20903e-09	B_Naive	RUNX1
7.17304e-14	-0.410253	0.274	0.357	1.2329e-09	B_Naive	COX7A2L
7.58582e-14	-0.35783	0.339	0.426	1.30385e-09	B_Naive	ATG3
7.82061e-14	-0.491574	0.205	0.281	1.34421e-09	B_Naive	ETFB
8.66835e-14	-1.04156	0.077	0.114	1.48992e-09	B_Naive	VPREB3
8.84931e-14	-0.592528	0.138	0.206	1.52102e-09	B_Naive	BAG1
8.94674e-14	-0.586977	0.152	0.219	1.53777e-09	B_Naive	NDUFA8
9.19503e-14	-0.504405	0.19	0.265	1.58044e-09	B_Naive	TGFB1
9.58081e-14	0.519175	0.21	0.142	1.64675e-09	B_Naive	KCNG2
9.59159e-14	-0.281117	0.581	0.649	1.6486e-09	B_Naive	ND5
9.85272e-14	-0.389966	0.263	0.346	1.69348e-09	B_Naive	SUPT16H
1.03188e-13	-0.515824	0.201	0.272	1.77359e-09	B_Naive	APEX1
1.03418e-13	-0.629752	0.15	0.214	1.77755e-09	B_Naive	SAMSN1
1.07558e-13	0.523237	0.287	0.217	1.8487e-09	B_Naive	ZNF274
1.26556e-13	-0.687702	0.106	0.165	2.17524e-09	B_Naive	ANTKMT
1.34565e-13	-1.00098	0.085	0.131	2.3129e-09	B_Naive	LOC119870237
1.35081e-13	-0.590806	0.146	0.212	2.32177e-09	B_Naive	MFNG
1.41559e-13	-0.52417	0.179	0.251	2.43311e-09	B_Naive	ITGB7
1.43343e-13	-0.682439	0.105	0.165	2.46379e-09	B_Naive	TEDC1
1.53629e-13	-0.493011	0.218	0.291	2.64058e-09	B_Naive	PSMG4
1.70643e-13	-0.932976	0.058	0.104	2.93301e-09	B_Naive	PHF19
1.70678e-13	-0.23735	0.702	0.753	2.93362e-09	B_Naive	EEF2
1.71414e-13	0.487958	0.304	0.228	2.94626e-09	B_Naive	STAP1
1.71868e-13	-0.492235	0.198	0.273	2.95407e-09	B_Naive	TMEM167A
1.80692e-13	0.343102	0.494	0.413	3.10573e-09	B_Naive	DLA-DOA
1.8392e-13	0.978868	0.105	0.058	3.16122e-09	B_Naive	GKAP1
1.93076e-13	-0.325588	0.442	0.516	3.3186e-09	B_Naive	RGS19
1.94365e-13	-0.40773	0.293	0.374	3.34074e-09	B_Naive	FBL
1.97543e-13	-0.424182	0.308	0.371	3.39538e-09	B_Naive	COA5
2.05032e-13	0.25345	0.73	0.673	3.52408e-09	B_Naive	CEP120
2.08226e-13	-0.334091	0.417	0.501	3.57899e-09	B_Naive	CAPZB
2.26557e-13	-0.853368	0.064	0.114	3.89406e-09	B_Naive	ESYT1
2.26638e-13	-0.363717	0.666	0.693	3.89546e-09	B_Naive	SSR3
2.69924e-13	0.346728	0.48	0.403	4.63945e-09	B_Naive	GSE1
2.70071e-13	-0.267444	0.612	0.672	4.64197e-09	B_Naive	CHCHD2
2.70731e-13	-0.4223	0.274	0.349	4.65333e-09	B_Naive	NTPCR
2.73714e-13	-0.356792	0.375	0.447	4.7046e-09	B_Naive	NDUFA7
2.85213e-13	-0.395164	0.327	0.399	4.90223e-09	B_Naive	DHRS7
3.07541e-13	-0.541123	0.186	0.251	5.28602e-09	B_Naive	ND6
3.19325e-13	0.379915	0.484	0.409	5.48855e-09	B_Naive	PPM1D
3.30026e-13	0.376853	0.444	0.362	5.67249e-09	B_Naive	SP4
3.42442e-13	0.103285	0.987	0.971	5.8859e-09	B_Naive	DDX5
3.48042e-13	-0.952743	0.079	0.126	5.98215e-09	B_Naive	S100A6
3.5149e-13	0.239202	0.788	0.741	6.04141e-09	B_Naive	ARIH1
3.57047e-13	0.738034	0.168	0.111	6.13692e-09	B_Naive	LOC119864942
3.59204e-13	-0.439878	0.24	0.318	6.174e-09	B_Naive	TMEM165
3.60958e-13	-0.817773	0.069	0.12	6.20415e-09	B_Naive	BCAT1
3.61831e-13	-0.926312	0.059	0.106	6.21915e-09	B_Naive	NPDC1
4.18605e-13	0.537414	0.274	0.208	7.19499e-09	B_Naive	LOC111092526
4.45124e-13	-0.648488	0.116	0.175	7.65078e-09	B_Naive	YKT6
4.54923e-13	-0.826981	0.086	0.136	7.81922e-09	B_Naive	BCAR3
4.63256e-13	0.119198	0.999	0.999	7.96244e-09	B_Naive	RPS27
4.87807e-13	0.594528	0.223	0.155	8.38443e-09	B_Naive	F11R
4.89869e-13	-0.431326	0.219	0.295	8.41987e-09	B_Naive	ERP44
5.76829e-13	-0.580361	0.109	0.168	9.91453e-09	B_Naive	CLIP2
5.86102e-13	0.223489	0.684	0.603	1.00739e-08	B_Naive	ARL14EP
6.23369e-13	-0.570607	0.151	0.213	1.07145e-08	B_Naive	TLR9
6.31103e-13	0.294099	0.552	0.472	1.08474e-08	B_Naive	DLA-DMA
6.59171e-13	0.23796	0.765	0.713	1.13298e-08	B_Naive	DDX3X
6.75176e-13	-0.528951	0.223	0.29	1.16049e-08	B_Naive	LMNB1
7.08793e-13	-0.554232	0.172	0.234	1.21827e-08	B_Naive	IGSF9
7.40232e-13	-0.456236	0.224	0.298	1.27231e-08	B_Naive	NDUFB6
7.53559e-13	0.424357	0.326	0.248	1.29522e-08	B_Naive	SPIRE1
7.65917e-13	-0.829077	0.061	0.109	1.31646e-08	B_Naive	IDH3A
7.7401e-13	-0.447549	0.24	0.312	1.33037e-08	B_Naive	PSMA2
8.16702e-13	-0.46355	0.246	0.31	1.40375e-08	B_Naive	EHD3
8.23426e-13	-0.582252	0.151	0.215	1.4153e-08	B_Naive	ZC3H12D
8.26202e-13	-0.419751	0.242	0.319	1.42008e-08	B_Naive	ITGB1BP1
8.31004e-13	0.270838	0.652	0.577	1.42833e-08	B_Naive	DYRK1A
8.45177e-13	-0.448625	0.243	0.318	1.45269e-08	B_Naive	UQCR11
8.52072e-13	-0.77518	0.079	0.131	1.46454e-08	B_Naive	TTC7A
8.94809e-13	0.382936	0.47	0.402	1.538e-08	B_Naive	RFTN1
9.90433e-13	-0.396615	0.302	0.38	1.70236e-08	B_Naive	NDUFS8
9.94862e-13	-0.634889	0.12	0.181	1.70997e-08	B_Naive	ACOT13
1.05556e-12	-0.622206	0.116	0.176	1.8143e-08	B_Naive	DEF6
1.1022e-12	-0.652923	0.109	0.167	1.89446e-08	B_Naive	PFKP
1.19492e-12	-0.415986	0.283	0.36	2.05382e-08	B_Naive	ARL8B
1.25837e-12	-0.548589	0.142	0.207	2.16288e-08	B_Naive	UBA5
1.26266e-12	-0.411652	0.278	0.352	2.17026e-08	B_Naive	SOD1
1.27067e-12	-0.43979	0.239	0.314	2.18403e-08	B_Naive	FLII
1.32025e-12	-0.165075	0.957	0.967	2.26924e-08	B_Naive	RPL3
1.32659e-12	-0.89901	0.056	0.101	2.28015e-08	B_Naive	APOBR
1.33873e-12	-0.635994	0.132	0.192	2.30101e-08	B_Naive	TRIM35
1.35686e-12	-0.388829	0.304	0.382	2.33217e-08	B_Naive	GRK6
1.37362e-12	0.436765	0.398	0.324	2.36098e-08	B_Naive	LOC111098022
1.38951e-12	-0.364109	0.321	0.402	2.38829e-08	B_Naive	CHD9
1.41369e-12	-0.211124	0.868	0.883	2.42984e-08	B_Naive	NCL
1.49995e-12	-0.361924	0.362	0.438	2.57811e-08	B_Naive	POLE4
1.50934e-12	-0.715928	0.101	0.148	2.59426e-08	B_Naive	LOC111091802
1.51631e-12	-0.591161	0.141	0.201	2.60623e-08	B_Naive	LOC111096251
1.56985e-12	0.158335	0.8	0.731	2.69825e-08	B_Naive	LDHB
1.58167e-12	-0.362874	0.38	0.454	2.71857e-08	B_Naive	DERL1
1.58543e-12	0.282397	0.662	0.599	2.72504e-08	B_Naive	HIVEP1
1.63821e-12	-0.423883	0.28	0.35	2.81576e-08	B_Naive	SYNCRIP
1.65201e-12	-0.559173	0.15	0.208	2.83948e-08	B_Naive	SSNA1
1.82306e-12	0.377184	0.423	0.347	3.13348e-08	B_Naive	INSIG1
1.83081e-12	-0.298035	0.721	0.762	3.14679e-08	B_Naive	KLF12
1.84821e-12	-0.306621	0.483	0.558	3.1767e-08	B_Naive	YWHAQ
1.96299e-12	0.365715	0.375	0.297	3.37398e-08	B_Naive	STX12
1.98723e-12	0.585019	0.218	0.158	3.41565e-08	B_Naive	MLH3
2.03021e-12	-0.568118	0.129	0.191	3.48953e-08	B_Naive	LOC608162
2.07647e-12	-0.407519	0.245	0.321	3.56903e-08	B_Naive	PSMD8
2.13153e-12	-0.189368	0.941	0.946	3.66368e-08	B_Naive	ND2
2.14634e-12	0.240161	0.734	0.678	3.68913e-08	B_Naive	DOCK2
2.21141e-12	0.274462	0.684	0.627	3.80098e-08	B_Naive	GLG1
2.21257e-12	0.373016	0.395	0.316	3.80296e-08	B_Naive	USP22
2.25653e-12	-0.862587	0.057	0.103	3.87852e-08	B_Naive	HELLS
2.30321e-12	0.305871	0.553	0.497	3.95875e-08	B_Naive	SELENOK
2.47244e-12	0.798512	0.114	0.065	4.24964e-08	B_Naive	EXT1
2.52857e-12	0.262252	0.664	0.617	4.34611e-08	B_Naive	CBX3
2.7866e-12	-0.639064	0.087	0.14	4.7896e-08	B_Naive	MTAP
2.96793e-12	-0.500439	0.207	0.268	5.10128e-08	B_Naive	RUNX3
3.06453e-12	-0.268599	0.56	0.629	5.26731e-08	B_Naive	CD47
3.76715e-12	0.435739	0.374	0.301	6.47498e-08	B_Naive	LOC119864162
3.77326e-12	0.700582	0.173	0.117	6.48548e-08	B_Naive	ENOX2
3.9859e-12	0.619479	0.219	0.161	6.85096e-08	B_Naive	BMPR2
4.12194e-12	-0.313585	0.378	0.46	7.08478e-08	B_Naive	SRPK1
4.6674e-12	-0.469194	0.16	0.225	8.02233e-08	B_Naive	EIF2S1
4.73843e-12	-0.707648	0.079	0.129	8.14441e-08	B_Naive	AP3M2
4.76389e-12	-0.273917	0.493	0.571	8.18817e-08	B_Naive	LAMTOR5
4.87574e-12	0.571718	0.222	0.158	8.38043e-08	B_Naive	ZNF570
4.89156e-12	-0.293692	0.487	0.554	8.4076e-08	B_Naive	PSMB2
4.89816e-12	-0.402916	0.349	0.416	8.41895e-08	B_Naive	ANP32E
5.05017e-12	0.10652	1	0.999	8.68024e-08	B_Naive	RPS23
5.14949e-12	-0.443813	0.212	0.283	8.85094e-08	B_Naive	UBE2O
5.59549e-12	-0.537696	0.168	0.229	9.61752e-08	B_Naive	ADI1
5.8786e-12	-0.815281	0.07	0.115	1.01041e-07	B_Naive	EMC8
5.88138e-12	0.433125	0.343	0.273	1.01089e-07	B_Naive	ELP4
6.05701e-12	-0.33091	0.402	0.468	1.04108e-07	B_Naive	UQCRQ
6.53504e-12	-0.406677	0.261	0.335	1.12324e-07	B_Naive	TIMM13
6.76691e-12	0.735932	0.132	0.081	1.1631e-07	B_Naive	PTGER4
7.21089e-12	-0.222096	0.697	0.737	1.23941e-07	B_Naive	LSP1
7.31127e-12	-0.528538	0.159	0.212	1.25666e-07	B_Naive	HAX1
7.74035e-12	-0.410999	0.279	0.346	1.33041e-07	B_Naive	CNPY2
7.84047e-12	0.440558	0.275	0.204	1.34762e-07	B_Naive	RNF157
8.16103e-12	0.368011	0.443	0.375	1.40272e-07	B_Naive	TMX4
8.16946e-12	0.45685	0.26	0.19	1.40417e-07	B_Naive	CTBP2
8.36553e-12	-0.407943	0.163	0.227	1.43787e-07	B_Naive	FKBP5
8.51482e-12	0.49573	0.27	0.204	1.46353e-07	B_Naive	ZNF395
8.6729e-12	-0.5177	0.161	0.226	1.4907e-07	B_Naive	NAA38
8.87196e-12	0.10803	1	0.998	1.52491e-07	B_Naive	RPL21
8.97683e-12	-0.700582	0.085	0.131	1.54294e-07	B_Naive	BSG
9.12129e-12	0.225042	0.757	0.707	1.56777e-07	B_Naive	ERBIN
9.33149e-12	0.235671	0.729	0.668	1.6039e-07	B_Naive	IKZF3
9.36335e-12	-0.776518	0.099	0.149	1.60937e-07	B_Naive	PRKN
9.7629e-12	0.423549	0.361	0.293	1.67805e-07	B_Naive	MTHFD1L
1.01989e-11	-0.54889	0.162	0.21	1.753e-07	B_Naive	TCF7
1.03607e-11	0.11931	0.993	0.982	1.78079e-07	B_Naive	UBB
1.05904e-11	0.222919	0.793	0.755	1.82027e-07	B_Naive	ESCO1
1.07871e-11	-0.276522	0.549	0.615	1.85409e-07	B_Naive	ARPC4
1.1455e-11	-0.351551	0.332	0.408	1.96888e-07	B_Naive	PSMB3
1.15731e-11	0.3968	0.366	0.297	1.98919e-07	B_Naive	TMEM268
1.1886e-11	-0.4018	0.292	0.348	2.04296e-07	B_Naive	TKT
1.20347e-11	-0.743305	0.069	0.117	2.06852e-07	B_Naive	NCEH1
1.25479e-11	0.683223	0.123	0.074	2.15673e-07	B_Naive	ENOX1
1.28622e-11	-0.374176	0.223	0.293	2.21075e-07	B_Naive	ACAT1
1.31303e-11	0.105027	1	0.999	2.25684e-07	B_Naive	RPL35A
1.34412e-11	-0.429675	0.209	0.279	2.31026e-07	B_Naive	PPM1G
1.37182e-11	-0.492352	0.164	0.229	2.35788e-07	B_Naive	EBNA1BP2
1.41715e-11	-0.473373	0.203	0.267	2.43579e-07	B_Naive	TMEM160
1.48299e-11	-0.260986	0.5	0.576	2.54896e-07	B_Naive	EIF3A
1.48759e-11	-0.240582	0.726	0.753	2.55687e-07	B_Naive	ABRACL
1.49678e-11	0.232607	0.675	0.605	2.57267e-07	B_Naive	CYRIB
1.50382e-11	-0.549854	0.132	0.191	2.58477e-07	B_Naive	NBN
1.5206e-11	0.684825	0.139	0.087	2.61361e-07	B_Naive	GPR65
1.54775e-11	-0.582366	0.138	0.194	2.66027e-07	B_Naive	CLPTM1L
1.56763e-11	-0.311316	0.417	0.491	2.69444e-07	B_Naive	SRSF9
1.61776e-11	-0.7473	0.086	0.135	2.7806e-07	B_Naive	CD24
1.71694e-11	-0.738484	0.073	0.121	2.95108e-07	B_Naive	FADS1
1.72876e-11	0.235126	0.685	0.629	2.97139e-07	B_Naive	EIF4A2
1.72931e-11	0.304784	0.533	0.462	2.97234e-07	B_Naive	THAP5
1.7738e-11	-0.274308	0.449	0.529	3.0488e-07	B_Naive	LSM8
1.78364e-11	-0.200795	0.726	0.789	3.06571e-07	B_Naive	PTP4A2
1.79655e-11	-0.713982	0.083	0.132	3.0879e-07	B_Naive	NAPEPLD
1.81213e-11	0.426591	0.337	0.265	3.11468e-07	B_Naive	THAP6
1.8248e-11	0.325336	0.5	0.435	3.13647e-07	B_Naive	OPTN
1.9274e-11	-0.294602	0.341	0.421	3.31281e-07	B_Naive	PSMA5
1.96536e-11	-0.451668	0.219	0.289	3.37806e-07	B_Naive	KDM7A
2.017e-11	0.350597	0.478	0.407	3.46681e-07	B_Naive	PHC3
2.26365e-11	-0.239898	0.723	0.762	3.89076e-07	B_Naive	TOP1
2.28974e-11	-0.482628	0.219	0.285	3.93561e-07	B_Naive	CPEB2
2.32227e-11	-0.793046	0.07	0.114	3.99153e-07	B_Naive	ARID3B
2.39797e-11	0.295526	0.547	0.477	4.12163e-07	B_Naive	ATE1
2.51813e-11	0.619794	0.167	0.111	4.32816e-07	B_Naive	ZNF567
2.52534e-11	-0.519737	0.177	0.226	4.34055e-07	B_Naive	LMAN2
2.69405e-11	-0.536385	0.154	0.214	4.63053e-07	B_Naive	WASHC3
2.71423e-11	-0.384661	0.258	0.332	4.66523e-07	B_Naive	PI4K2B
2.81429e-11	-0.652369	0.096	0.148	4.83721e-07	B_Naive	TMEM106C
2.84491e-11	-0.457694	0.194	0.26	4.88984e-07	B_Naive	PRPF19
3.09838e-11	0.328615	0.504	0.434	5.32549e-07	B_Naive	PHACTR4
3.30962e-11	-0.392361	0.226	0.297	5.68858e-07	B_Naive	POLR2J
3.34135e-11	-0.48646	0.198	0.265	5.74312e-07	B_Naive	DYNC1I1
3.34637e-11	-0.264456	0.364	0.443	5.75174e-07	B_Naive	EIF3D
3.40053e-11	-0.29413	0.455	0.533	5.84482e-07	B_Naive	CAST
3.43801e-11	0.783946	0.126	0.078	5.90926e-07	B_Naive	ANKH
3.44275e-11	-0.450992	0.16	0.222	5.9174e-07	B_Naive	CMPK1
3.46469e-11	-0.358442	0.251	0.324	5.95511e-07	B_Naive	ZMYND8
3.50998e-11	-0.654	0.111	0.163	6.03296e-07	B_Naive	ZNHIT6
3.54355e-11	0.153919	0.923	0.896	6.09066e-07	B_Naive	PTPRC
3.6777e-11	0.250806	0.587	0.512	6.32123e-07	B_Naive	FOXN3
3.76197e-11	-0.472397	0.187	0.248	6.46607e-07	B_Naive	AP2S1
3.79664e-11	-0.516897	0.141	0.201	6.52566e-07	B_Naive	SGMS1
3.88778e-11	-0.519507	0.173	0.233	6.68232e-07	B_Naive	SMIM4
3.98705e-11	0.519797	0.24	0.176	6.85295e-07	B_Naive	FBXL2
3.98968e-11	0.205746	0.772	0.749	6.85747e-07	B_Naive	SREK1
4.06242e-11	-0.210419	0.778	0.816	6.9825e-07	B_Naive	RAC2
4.20563e-11	-0.369248	0.288	0.361	7.22864e-07	B_Naive	CAPNS1
4.52351e-11	0.323185	0.468	0.409	7.775e-07	B_Naive	CGGBP1
4.65147e-11	-0.304858	0.416	0.49	7.99494e-07	B_Naive	C5H17orf49
4.88661e-11	-0.313068	0.268	0.341	8.39911e-07	B_Naive	DNAJC2
5.02964e-11	-0.270976	0.537	0.597	8.64495e-07	B_Naive	NUSAP1
5.10011e-11	-0.376156	0.212	0.28	8.76607e-07	B_Naive	TRAPPC10
5.35302e-11	0.80694	0.107	0.062	9.20078e-07	B_Naive	LOC102151923
5.4762e-11	-0.657288	0.083	0.132	9.4125e-07	B_Naive	DGKZ
5.57793e-11	0.908351	0.11	0.069	9.58735e-07	B_Naive	PLPPR1
5.75521e-11	-0.46102	0.204	0.267	9.89205e-07	B_Naive	CMC2
5.95896e-11	0.379129	0.369	0.295	1.02423e-06	B_Naive	ARSB
5.96163e-11	-0.419002	0.247	0.312	1.02468e-06	B_Naive	SNRPF
5.97011e-11	0.674098	0.143	0.092	1.02614e-06	B_Naive	ICOSLG
6.17495e-11	0.248102	0.653	0.608	1.06135e-06	B_Naive	TNFAIP8
6.1847e-11	-0.550942	0.098	0.148	1.06303e-06	B_Naive	MAP7D1
6.2047e-11	0.320956	0.441	0.365	1.06646e-06	B_Naive	CNST
6.20779e-11	-0.284992	0.486	0.554	1.067e-06	B_Naive	CSK
6.52803e-11	-0.253556	0.4	0.479	1.12204e-06	B_Naive	NDUFC2
6.80883e-11	0.426244	0.323	0.262	1.1703e-06	B_Naive	LRRC8D
7.03413e-11	-0.320153	0.406	0.477	1.20903e-06	B_Naive	PSME2
7.10069e-11	0.547734	0.231	0.174	1.22047e-06	B_Naive	DLAT
7.29531e-11	-0.205601	0.718	0.771	1.25392e-06	B_Naive	PSMA7
7.874e-11	-0.349765	0.319	0.394	1.35338e-06	B_Naive	RDX
8.24659e-11	-0.322018	0.275	0.348	1.41742e-06	B_Naive	RPAP3
8.41402e-11	0.157915	0.734	0.661	1.4462e-06	B_Naive	LOC490269
8.58353e-11	0.611003	0.178	0.123	1.47534e-06	B_Naive	IFI44L
8.83756e-11	-0.765997	0.068	0.112	1.519e-06	B_Naive	BORCS7
9.24946e-11	-0.569663	0.123	0.179	1.5898e-06	B_Naive	PHF10
1.01657e-10	0.271961	0.561	0.507	1.74728e-06	B_Naive	ATP6V1G1
1.06775e-10	-0.449454	0.147	0.206	1.83524e-06	B_Naive	CTBP1
1.07125e-10	-0.481938	0.166	0.229	1.84126e-06	B_Naive	LPGAT1
1.07456e-10	-0.621279	0.106	0.158	1.84696e-06	B_Naive	ECHDC1
1.12441e-10	0.569524	0.188	0.131	1.93263e-06	B_Naive	LOC111090486
1.16021e-10	-0.464724	0.19	0.252	1.99417e-06	B_Naive	MLLT6
1.20057e-10	0.537922	0.193	0.135	2.06354e-06	B_Naive	CENPM
1.23789e-10	-0.76384	0.072	0.114	2.12769e-06	B_Naive	SLC16A1
1.24697e-10	0.230402	0.716	0.66	2.14329e-06	B_Naive	ELF1
1.3382e-10	-0.491739	0.123	0.178	2.3001e-06	B_Naive	COA6
1.41097e-10	-0.350396	0.328	0.395	2.42518e-06	B_Naive	LOC100856547
1.45926e-10	-0.320888	0.391	0.461	2.50818e-06	B_Naive	CACYBP
1.52283e-10	-0.284199	0.51	0.565	2.61745e-06	B_Naive	LOC100684983
1.55574e-10	-0.429811	0.19	0.255	2.674e-06	B_Naive	ACP1
1.55719e-10	0.465639	0.237	0.174	2.67649e-06	B_Naive	KSR1
1.58526e-10	-0.455226	0.232	0.293	2.72474e-06	B_Naive	CALU
1.58905e-10	-0.480241	0.17	0.229	2.73127e-06	B_Naive	RIPK3
1.71803e-10	0.250106	0.612	0.548	2.95294e-06	B_Naive	STX7
1.74275e-10	-0.561905	0.125	0.18	2.99544e-06	B_Naive	DUS1L
1.79088e-10	-0.242439	0.607	0.665	3.07817e-06	B_Naive	CD81
1.84375e-10	-0.75615	0.072	0.113	3.16904e-06	B_Naive	SRPRB
1.86686e-10	0.180004	0.839	0.791	3.20876e-06	B_Naive	SEPTIN6
2.00412e-10	0.415061	0.191	0.136	3.44469e-06	B_Naive	SFMBT2
2.09477e-10	-0.332791	0.265	0.336	3.60049e-06	B_Naive	NDUFA5
2.15732e-10	-0.709016	0.063	0.106	3.70801e-06	B_Naive	TBC1D7
2.21304e-10	-0.275574	0.407	0.481	3.80378e-06	B_Naive	NDUFA13
2.21966e-10	-0.622797	0.098	0.149	3.81515e-06	B_Naive	GNPTAB
2.23036e-10	-0.254534	0.542	0.597	3.83353e-06	B_Naive	ZNF706
2.2649e-10	-0.268797	0.56	0.618	3.89291e-06	B_Naive	INPP5D
2.33344e-10	0.484724	0.237	0.175	4.01072e-06	B_Naive	MBNL3
2.40321e-10	-0.353016	0.326	0.393	4.13064e-06	B_Naive	RAB27A
2.45567e-10	-0.748551	0.071	0.115	4.2208e-06	B_Naive	INPP4A
2.46587e-10	0.45912	0.271	0.212	4.23834e-06	B_Naive	CCNG2
2.48525e-10	-0.591681	0.112	0.16	4.27164e-06	B_Naive	LOC106558478
2.48692e-10	0.267351	0.466	0.39	4.27452e-06	B_Naive	GSAP
2.50189e-10	0.313352	0.488	0.419	4.30026e-06	B_Naive	NFATC2
2.55624e-10	0.32347	0.466	0.395	4.39367e-06	B_Naive	LOC100688321
2.61117e-10	0.432437	0.243	0.18	4.48808e-06	B_Naive	ANGPTL1
2.61186e-10	-0.634719	0.087	0.135	4.48927e-06	B_Naive	NCAPD3
2.68994e-10	0.393132	0.353	0.295	4.62347e-06	B_Naive	MAP3K14
2.70855e-10	0.129431	0.968	0.95	4.65546e-06	B_Naive	MBNL1
2.84833e-10	-0.546491	0.133	0.187	4.89571e-06	B_Naive	TRIM27
3.11011e-10	0.441663	0.285	0.225	5.34566e-06	B_Naive	RNF44
3.1306e-10	-0.375582	0.272	0.335	5.38088e-06	B_Naive	NUBP2
3.15705e-10	-0.301738	0.375	0.448	5.42634e-06	B_Naive	SEMA4D
3.27891e-10	-0.355802	0.288	0.357	5.6358e-06	B_Naive	CCT8
3.38034e-10	-0.532997	0.12	0.175	5.81013e-06	B_Naive	GFUS
3.43293e-10	-0.388171	0.188	0.25	5.90051e-06	B_Naive	ARL6IP4
3.44285e-10	-0.443108	0.194	0.256	5.91758e-06	B_Naive	FDPS
3.45392e-10	-0.439539	0.175	0.237	5.9366e-06	B_Naive	EIF3B
3.49267e-10	-0.420605	0.228	0.288	6.00319e-06	B_Naive	RANBP1
3.62763e-10	-0.413323	0.219	0.283	6.23517e-06	B_Naive	CCT7
3.65407e-10	0.389451	0.343	0.281	6.28061e-06	B_Naive	DLA-DOB
3.7642e-10	0.329362	0.42	0.362	6.46991e-06	B_Naive	PFDN4
3.7683e-10	0.34435	0.395	0.325	6.47696e-06	B_Naive	IFNAR2
3.97958e-10	-0.453936	0.207	0.261	6.84011e-06	B_Naive	KDELR2
4.08094e-10	-0.613092	0.08	0.126	7.01431e-06	B_Naive	ATP1A1
4.1834e-10	-0.546759	0.125	0.175	7.19043e-06	B_Naive	MDH2
4.2102e-10	0.315009	0.441	0.372	7.23649e-06	B_Naive	NR4A2
4.24088e-10	-0.576926	0.081	0.126	7.28923e-06	B_Naive	BCL2L11
4.38636e-10	0.433542	0.306	0.24	7.53927e-06	B_Naive	TTC28
4.39689e-10	-0.28692	0.598	0.641	7.55737e-06	B_Naive	SEC61G
4.55634e-10	-0.322097	0.592	0.6	7.83145e-06	B_Naive	HSPA5
4.56929e-10	-0.574928	0.119	0.169	7.8537e-06	B_Naive	RPS6KA1
4.80816e-10	0.338917	0.405	0.336	8.26427e-06	B_Naive	OXR1
5.0058e-10	-0.528168	0.088	0.133	8.60397e-06	B_Naive	TECR
5.0379e-10	-0.398212	0.197	0.26	8.65914e-06	B_Naive	DENND1B
5.04644e-10	0.366184	0.341	0.273	8.67383e-06	B_Naive	SH3BP5
5.2152e-10	0.562738	0.194	0.14	8.96389e-06	B_Naive	SEC22C
5.27377e-10	0.682103	0.126	0.08	9.06456e-06	B_Naive	LOC106559183
5.52501e-10	-0.575873	0.068	0.109	9.49638e-06	B_Naive	FOCAD
5.55822e-10	-0.315979	0.346	0.418	9.55347e-06	B_Naive	NCBP2
5.63407e-10	-0.315859	0.397	0.468	9.68384e-06	B_Naive	PIP4K2A
5.6989e-10	-0.565571	0.122	0.174	9.79527e-06	B_Naive	REX1BD
5.78404e-10	0.325063	0.395	0.351	9.94161e-06	B_Naive	UBE2V2
5.8068e-10	-0.416253	0.175	0.236	9.98073e-06	B_Naive	LSM5
5.86968e-10	-0.271474	0.492	0.56	1.00888e-05	B_Naive	EPB41
6.20124e-10	0.269525	0.571	0.512	1.06587e-05	B_Naive	SWAP70
6.2025e-10	-0.466314	0.186	0.244	1.06609e-05	B_Naive	SRP68
6.20427e-10	0.149339	0.652	0.579	1.06639e-05	B_Naive	PDE3B
6.33601e-10	0.18439	0.761	0.702	1.08903e-05	B_Naive	H1-10
6.35777e-10	-0.410775	0.225	0.288	1.09277e-05	B_Naive	TNIP1
6.38752e-10	0.772601	0.114	0.073	1.09789e-05	B_Naive	LOC111091695
6.40567e-10	-0.376416	0.27	0.334	1.10101e-05	B_Naive	FLOT1
6.45663e-10	-0.310046	0.368	0.439	1.10976e-05	B_Naive	CCT6A
6.52787e-10	-0.528092	0.129	0.183	1.12201e-05	B_Naive	CDC34
6.61761e-10	0.328523	0.446	0.386	1.13743e-05	B_Naive	TBC1D15
6.93329e-10	0.251105	0.597	0.529	1.19169e-05	B_Naive	CDKAL1
7.20343e-10	0.18081	0.842	0.796	1.23813e-05	B_Naive	DIAPH2
7.22276e-10	-0.318589	0.346	0.413	1.24145e-05	B_Naive	MRPL20
7.45731e-10	-0.685555	0.084	0.124	1.28176e-05	B_Naive	OSTC
7.86999e-10	0.473311	0.245	0.187	1.35269e-05	B_Naive	LGMN
8.00357e-10	0.212915	0.708	0.675	1.37565e-05	B_Naive	SRSF3
8.19088e-10	-0.528429	0.131	0.185	1.40785e-05	B_Naive	CNIH4
8.22544e-10	0.173331	0.768	0.709	1.41379e-05	B_Naive	SRSF5
8.67561e-10	0.272391	0.582	0.527	1.49116e-05	B_Naive	BABAM2
8.81248e-10	-0.511826	0.161	0.206	1.51469e-05	B_Naive	TXNDC11
8.86515e-10	0.447369	0.261	0.2	1.52374e-05	B_Naive	PAPOLG
8.98175e-10	0.292409	0.53	0.474	1.54378e-05	B_Naive	BTBD9
9.0487e-10	0.311443	0.459	0.413	1.55529e-05	B_Naive	CDK17
9.11948e-10	-0.363347	0.25	0.317	1.56746e-05	B_Naive	CBWD1
9.21111e-10	-0.393144	0.231	0.295	1.5832e-05	B_Naive	TMOD3
9.3251e-10	-0.189687	0.799	0.828	1.6028e-05	B_Naive	GMFG
1.00342e-09	-0.428917	0.221	0.266	1.72468e-05	B_Naive	SRPRA
1.07647e-09	0.308044	0.469	0.404	1.85023e-05	B_Naive	DLA-DMB
1.10701e-09	-0.672969	0.084	0.128	1.90274e-05	B_Naive	MYCBP
1.11284e-09	-0.238044	0.701	0.734	1.91274e-05	B_Naive	TMBIM6
1.12943e-09	-0.453438	0.182	0.242	1.94127e-05	B_Naive	SRP54
1.16045e-09	0.23593	0.581	0.511	1.99458e-05	B_Naive	OSBPL8
1.20731e-09	0.205839	0.712	0.685	2.07513e-05	B_Naive	NIPBL
1.22162e-09	-0.324117	0.287	0.356	2.09972e-05	B_Naive	GUK1
1.22188e-09	0.241685	0.622	0.558	2.10018e-05	B_Naive	CDC42SE2
1.25538e-09	-0.243633	0.414	0.488	2.15775e-05	B_Naive	OLA1
1.26631e-09	-0.144618	0.983	0.98	2.17653e-05	B_Naive	EEF1B2
1.27915e-09	0.487568	0.147	0.098	2.19861e-05	B_Naive	ERC2
1.2807e-09	-0.454346	0.171	0.229	2.20127e-05	B_Naive	ACADVL
1.298e-09	0.527915	0.195	0.14	2.231e-05	B_Naive	RELL1
1.30909e-09	-0.300773	0.396	0.46	2.25006e-05	B_Naive	CCNG1
1.3575e-09	-0.529343	0.098	0.145	2.33326e-05	B_Naive	PDLIM7
1.41787e-09	-0.25532	0.508	0.557	2.43704e-05	B_Naive	LOC609990
1.42512e-09	-0.275311	0.373	0.446	2.4495e-05	B_Naive	WAPL
1.46411e-09	0.524086	0.177	0.124	2.51651e-05	B_Naive	LOC119873514
1.50777e-09	-0.291728	0.466	0.523	2.59156e-05	B_Naive	EBAG9
1.51943e-09	0.631998	0.14	0.097	2.6116e-05	B_Naive	GIMAP6
1.56495e-09	-0.541908	0.114	0.165	2.68983e-05	B_Naive	NCF4
1.63099e-09	-0.240438	0.522	0.591	2.80335e-05	B_Naive	TBCA
1.6543e-09	0.516968	0.211	0.16	2.84342e-05	B_Naive	KLF11
1.67301e-09	-0.527982	0.121	0.173	2.87556e-05	B_Naive	TMEM109
1.67397e-09	-0.356016	0.278	0.336	2.87722e-05	B_Naive	MDH1
1.67845e-09	0.496308	0.2	0.145	2.88492e-05	B_Naive	LOC106560166
1.69572e-09	-0.298852	0.291	0.36	2.9146e-05	B_Naive	HNRNPUL2
1.73214e-09	-0.198031	0.673	0.7	2.9772e-05	B_Naive	RPS27L
1.75135e-09	-0.160875	1	0.998	3.01022e-05	B_Naive	unassigned-gene-4
1.8689e-09	-0.351853	0.248	0.314	3.21227e-05	B_Naive	PRELID1
1.90964e-09	0.571679	0.178	0.128	3.2823e-05	B_Naive	MBNL2
1.92885e-09	0.247779	0.625	0.593	3.31531e-05	B_Naive	FOXN2
2.02525e-09	-0.570145	0.09	0.136	3.48101e-05	B_Naive	PTRHD1
2.0748e-09	-0.168982	0.889	0.915	3.56617e-05	B_Naive	HSP90AB1
2.08851e-09	-0.677555	0.078	0.121	3.58974e-05	B_Naive	PSD2
2.22511e-09	0.259037	0.566	0.517	3.82451e-05	B_Naive	EFR3A
2.24859e-09	-0.251935	0.533	0.592	3.86488e-05	B_Naive	ATP8
2.2521e-09	0.411174	0.283	0.223	3.8709e-05	B_Naive	ITPKB
2.39388e-09	-0.403938	0.132	0.184	4.1146e-05	B_Naive	SLC14A1
2.44956e-09	-0.360181	0.173	0.23	4.21031e-05	B_Naive	RSL1D1
2.47182e-09	-0.3129	0.335	0.403	4.24856e-05	B_Naive	POLR1D
2.49115e-09	-0.36867	0.249	0.313	4.28178e-05	B_Naive	SUDS3
2.52576e-09	-0.302351	0.304	0.373	4.34127e-05	B_Naive	PDCD10
2.53648e-09	-0.516851	0.111	0.161	4.35971e-05	B_Naive	EED
2.54836e-09	0.368714	0.348	0.3	4.38012e-05	B_Naive	ARHGAP12
2.62757e-09	0.235834	0.658	0.614	4.51626e-05	B_Naive	ABI1
2.94526e-09	-0.341414	0.295	0.361	5.06231e-05	B_Naive	SLC25A5
2.96434e-09	-0.246881	0.238	0.298	5.0951e-05	B_Naive	PIGK
2.98715e-09	-0.534058	0.113	0.163	5.13431e-05	B_Naive	LOC481033
3.03504e-09	-0.608358	0.093	0.139	5.21663e-05	B_Naive	RMND5B
3.06774e-09	0.333742	0.396	0.333	5.27283e-05	B_Naive	NFIC
3.11285e-09	-0.673061	0.079	0.122	5.35037e-05	B_Naive	DUSP5
3.12128e-09	0.301827	0.474	0.412	5.36485e-05	B_Naive	CHKA
3.24631e-09	-0.317966	0.416	0.471	5.57976e-05	B_Naive	DNAJC3
3.27617e-09	-0.558795	0.092	0.139	5.63108e-05	B_Naive	MGST3
3.32241e-09	-0.487597	0.136	0.19	5.71056e-05	B_Naive	NUCB1
3.39226e-09	-0.529877	0.121	0.172	5.83062e-05	B_Naive	RNPEPL1
3.41846e-09	0.491116	0.236	0.187	5.87565e-05	B_Naive	SLC2A13
3.48559e-09	-0.381133	0.236	0.299	5.99104e-05	B_Naive	SEL1L
3.49527e-09	-0.560178	0.097	0.144	6.00768e-05	B_Naive	INF2
3.57093e-09	0.362845	0.336	0.275	6.13772e-05	B_Naive	SPIN1
3.61889e-09	-0.264079	0.559	0.622	6.22015e-05	B_Naive	GOLGB1
3.70878e-09	-0.317142	0.314	0.382	6.37465e-05	B_Naive	HK1
3.71735e-09	0.651393	0.133	0.09	6.38938e-05	B_Naive	CIPC
3.83277e-09	0.283213	0.481	0.416	6.58777e-05	B_Naive	HIPK3
4.05819e-09	-0.559608	0.105	0.153	6.97522e-05	B_Naive	TXNL4A
4.23383e-09	-0.261091	0.372	0.443	7.27711e-05	B_Naive	MRPL28
4.41043e-09	-0.410995	0.223	0.284	7.58065e-05	B_Naive	MIA2
4.44895e-09	-0.433375	0.124	0.174	7.64686e-05	B_Naive	VEZT
4.64686e-09	-0.256417	0.373	0.444	7.98703e-05	B_Naive	YWHAH
4.72639e-09	0.69499	0.113	0.072	8.12372e-05	B_Naive	KLF9
4.79895e-09	0.306718	0.464	0.404	8.24844e-05	B_Naive	JMY
5.07105e-09	-0.351378	0.202	0.262	8.71613e-05	B_Naive	BZW2
5.15036e-09	-0.573283	0.112	0.158	8.85245e-05	B_Naive	SIPA1L3
5.17338e-09	-0.494131	0.113	0.161	8.89201e-05	B_Naive	COX20
5.24895e-09	-0.517685	0.109	0.158	9.02189e-05	B_Naive	MRPL12
5.27116e-09	-0.515294	0.125	0.176	9.06007e-05	B_Naive	ATAD5
5.28754e-09	0.356519	0.313	0.25	9.08823e-05	B_Naive	TRIO
5.29855e-09	-0.621961	0.09	0.133	9.10715e-05	B_Naive	RABL6
5.51105e-09	0.599988	0.15	0.108	9.47239e-05	B_Naive	EDARADD
5.6532e-09	0.253612	0.516	0.448	9.71672e-05	B_Naive	RBM38
5.7098e-09	-0.402333	0.212	0.272	9.81401e-05	B_Naive	TXNDC16
5.71509e-09	-0.618123	0.097	0.126	9.8231e-05	B_Naive	CASP3
5.74716e-09	0.458603	0.225	0.169	9.87821e-05	B_Naive	BRD3
5.85198e-09	-0.602215	0.092	0.136	0.000100584	B_Naive	GET3
5.92565e-09	-0.472309	0.131	0.183	0.00010185	B_Naive	BLK
5.95632e-09	0.466849	0.255	0.202	0.000102377	B_Naive	SMURF2
6.0466e-09	-0.321327	0.312	0.375	0.000103929	B_Naive	BUD23
6.2418e-09	-0.531422	0.11	0.158	0.000107284	B_Naive	HTATSF1
6.27293e-09	-0.22415	0.451	0.522	0.000107819	B_Naive	EIF2S2
6.59411e-09	-0.414572	0.196	0.254	0.00011334	B_Naive	MESD
6.60746e-09	-0.233385	0.452	0.523	0.000113569	B_Naive	ATP5MJ
6.79961e-09	0.568607	0.163	0.115	0.000116872	B_Naive	ZNRF1
6.89231e-09	-0.35438	0.231	0.293	0.000118465	B_Naive	PRKACB
6.91116e-09	-0.528469	0.119	0.168	0.000118789	B_Naive	SCAMP2
7.15858e-09	-0.305444	0.31	0.376	0.000123042	B_Naive	HPRT1
7.22616e-09	-0.350863	0.266	0.329	0.000124203	B_Naive	NAXE
7.34826e-09	-0.12582	0.999	0.999	0.000126302	B_Naive	RPS26
7.41157e-09	0.105807	0.993	0.986	0.00012739	B_Naive	RPL37
7.42794e-09	-0.328107	0.322	0.381	0.000127671	B_Naive	GDI2
7.52373e-09	0.187	0.673	0.654	0.000129318	B_Naive	NSA2
7.55538e-09	0.348275	0.394	0.331	0.000129862	B_Naive	KIAA1328
7.61702e-09	0.671328	0.118	0.076	0.000130921	B_Naive	GJA10
7.62036e-09	-0.441475	0.14	0.192	0.000130979	B_Naive	AMFR
7.70677e-09	0.267993	0.514	0.461	0.000132464	B_Naive	PRKD3
7.74342e-09	0.727661	0.112	0.072	0.000133094	B_Naive	C3H4orf19
8.04749e-09	0.261298	0.525	0.47	0.00013832	B_Naive	CCNI
8.10212e-09	0.377027	0.312	0.252	0.000139259	B_Naive	H2BC21
8.13695e-09	-0.46353	0.156	0.209	0.000139858	B_Naive	DKC1
8.28208e-09	0.354871	0.327	0.265	0.000142352	B_Naive	SMURF1
8.36144e-09	0.307388	0.449	0.401	0.000143716	B_Naive	LOC111092255
8.46003e-09	0.127239	0.954	0.937	0.000145411	B_Naive	SON
8.50187e-09	0.296515	0.485	0.451	0.00014613	B_Naive	MARCHF8
8.69801e-09	0.379614	0.319	0.261	0.000149501	B_Naive	ZC3H6
8.74437e-09	-0.447549	0.173	0.222	0.000150298	B_Naive	FKBP8
8.83195e-09	-0.25979	0.463	0.525	0.000151804	B_Naive	ANP32A
8.83511e-09	-0.571446	0.074	0.114	0.000151858	B_Naive	VMA21
8.97995e-09	-0.225546	0.691	0.711	0.000154347	B_Naive	SERP1
8.99686e-09	0.236202	0.637	0.582	0.000154638	B_Naive	KDM5A
9.13207e-09	-0.420902	0.141	0.193	0.000156962	B_Naive	DNAJC10
9.16843e-09	-0.296074	0.205	0.263	0.000157587	B_Naive	PSMD1
9.17569e-09	-0.642609	0.079	0.115	0.000157712	B_Naive	SLC35B1
9.23367e-09	-0.407059	0.097	0.139	0.000158708	B_Naive	E2F3
9.25259e-09	-0.289447	0.425	0.487	0.000159034	B_Naive	RNF19A
9.54081e-09	0.281266	0.501	0.441	0.000163987	B_Naive	UHRF2
9.66036e-09	-0.361309	0.251	0.308	0.000166042	B_Naive	DAZAP1
1.03909e-08	-0.501751	0.134	0.181	0.000178598	B_Naive	WDR1
1.04792e-08	-0.306526	0.203	0.26	0.000180117	B_Naive	NTAQ1
1.07039e-08	0.415707	0.297	0.25	0.000183978	B_Naive	ZNF654
1.09348e-08	-0.175932	0.782	0.821	0.000187947	B_Naive	PSIP1
1.09757e-08	-0.468585	0.162	0.212	0.00018865	B_Naive	MXD4
1.12236e-08	-0.369386	0.255	0.317	0.000192911	B_Naive	USO1
1.12579e-08	-0.460165	0.134	0.185	0.000193501	B_Naive	IRAK2
1.2027e-08	0.344486	0.393	0.343	0.000206721	B_Naive	STAT5B
1.22162e-08	-0.550235	0.104	0.15	0.000209973	B_Naive	NUTF2
1.22621e-08	-0.49437	0.121	0.17	0.000210761	B_Naive	RAB1B
1.267e-08	-0.161833	0.809	0.826	0.000217773	B_Naive	SNRPD2
1.27719e-08	0.420308	0.272	0.214	0.000219524	B_Naive	KLF7
1.31139e-08	-0.196643	0.328	0.39	0.000225402	B_Naive	CCDC59
1.3403e-08	0.279592	0.462	0.4	0.00023037	B_Naive	CIITA
1.42871e-08	-0.259505	0.332	0.4	0.000245567	B_Naive	NDUFB9
1.43722e-08	0.225843	0.646	0.593	0.00024703	B_Naive	ASH1L
1.4507e-08	-0.417209	0.185	0.238	0.000249347	B_Naive	NDUFAB1
1.4655e-08	-0.30129	0.369	0.431	0.00025189	B_Naive	RALBP1
1.48082e-08	-0.444209	0.149	0.201	0.000254523	B_Naive	DDI2
1.52274e-08	0.271542	0.358	0.293	0.000261728	B_Naive	UST
1.58043e-08	-0.365962	0.227	0.287	0.000271644	B_Naive	EIF6
1.64405e-08	-0.702122	0.074	0.112	0.000282579	B_Naive	BRCA2
1.67081e-08	-0.450809	0.16	0.213	0.000287178	B_Naive	ELK3
1.7477e-08	0.436098	0.225	0.171	0.000300394	B_Naive	KYAT3
1.74804e-08	-0.524744	0.117	0.163	0.000300453	B_Naive	MRPL32
1.75788e-08	-0.493772	0.133	0.181	0.000302144	B_Naive	CYC1
1.7597e-08	-0.310371	0.319	0.381	0.000302456	B_Naive	NDUFA1
1.76868e-08	-0.403808	0.206	0.26	0.000304	B_Naive	SLC25A24
1.80653e-08	-0.364796	0.219	0.279	0.000310506	B_Naive	PPID
1.82668e-08	0.449087	0.193	0.141	0.00031397	B_Naive	DNAH10
1.8283e-08	-0.432722	0.19	0.237	0.000314248	B_Naive	LOC100856786
1.84046e-08	0.437992	0.184	0.134	0.000316338	B_Naive	IRAK3
1.87229e-08	0.183764	0.79	0.756	0.000321808	B_Naive	CREBRF
1.91429e-08	0.309617	0.405	0.345	0.000329028	B_Naive	ZFYVE16
1.93393e-08	-0.312197	0.322	0.382	0.000332405	B_Naive	SCP2
1.9783e-08	0.181575	0.773	0.742	0.000340031	B_Naive	RPL31
2.03469e-08	-0.606539	0.087	0.128	0.000349723	B_Naive	RASSF7
2.10289e-08	0.227551	0.565	0.524	0.000361444	B_Naive	LRRC8C
2.10875e-08	-0.323725	0.267	0.329	0.000362452	B_Naive	SUCLG1
2.17268e-08	-0.372399	0.172	0.226	0.00037344	B_Naive	MPP6
2.2079e-08	-0.304648	0.293	0.358	0.000379495	B_Naive	JTB
2.26256e-08	0.170455	0.811	0.774	0.000388889	B_Naive	FLI1
2.30893e-08	-0.304961	0.187	0.241	0.000396858	B_Naive	GLMN
2.3549e-08	-0.399721	0.165	0.219	0.000404761	B_Naive	NDUFA10
2.42144e-08	0.744097	0.104	0.069	0.000416196	B_Naive	LOC119864640
2.42476e-08	-0.653808	0.09	0.131	0.000416768	B_Naive	KCTD12
2.42813e-08	-0.514342	0.118	0.165	0.000417347	B_Naive	LOC610388
2.51599e-08	-0.478893	0.15	0.199	0.000432449	B_Naive	EVL
2.5504e-08	-0.250289	0.442	0.501	0.000438363	B_Naive	NEDD8
2.55623e-08	-0.267592	0.318	0.384	0.000439366	B_Naive	NDUFB10
2.572e-08	-0.401832	0.233	0.289	0.000442076	B_Naive	CCDC88A
2.58637e-08	0.268733	0.506	0.446	0.000444545	B_Naive	ROCK2
2.58723e-08	-0.553622	0.13	0.171	0.000444693	B_Naive	ARFGAP3
2.64173e-08	0.473645	0.213	0.162	0.000454061	B_Naive	BAIAP2
2.7081e-08	0.377901	0.294	0.241	0.000465468	B_Naive	RNF185
2.73659e-08	0.641045	0.122	0.082	0.000470366	B_Naive	LOC490972
2.74963e-08	-0.24961	0.222	0.277	0.000472606	B_Naive	TXNRD1
2.82083e-08	0.244351	0.583	0.534	0.000484844	B_Naive	ANKHD1
2.95815e-08	0.411839	0.245	0.19	0.000508447	B_Naive	TRMT11
3.01447e-08	0.602794	0.136	0.094	0.000518127	B_Naive	LOC106557828
3.02053e-08	-0.362953	0.217	0.275	0.000519169	B_Naive	DHFR
3.02449e-08	-0.510285	0.133	0.18	0.00051985	B_Naive	PLEK
3.04231e-08	-0.467946	0.162	0.213	0.000522913	B_Naive	ECPAS
3.13478e-08	-0.307304	0.304	0.367	0.000538806	B_Naive	NDUFA3
3.15191e-08	-0.538438	0.103	0.147	0.00054175	B_Naive	GALNT2
3.16735e-08	-0.454192	0.122	0.17	0.000544404	B_Naive	TMEM53
3.19215e-08	0.24061	0.536	0.472	0.000548667	B_Naive	PRPF38B
3.19257e-08	-0.316833	0.303	0.366	0.000548739	B_Naive	RASGRP1
3.28433e-08	-0.292532	0.264	0.326	0.000564511	B_Naive	CHMP4B
3.31293e-08	-0.319935	0.259	0.32	0.000569426	B_Naive	PIK3R1
3.33555e-08	-0.578648	0.086	0.127	0.000573314	B_Naive	WFS1
3.37842e-08	-0.362746	0.198	0.254	0.000580683	B_Naive	FERMT3
3.49284e-08	-0.489102	0.124	0.171	0.00060035	B_Naive	LOC607300
3.51909e-08	-0.436027	0.168	0.22	0.000604861	B_Naive	LY86
3.7316e-08	0.637783	0.116	0.076	0.000641387	B_Naive	LOC111097712
3.7476e-08	0.258072	0.461	0.395	0.000644138	B_Naive	ZFYVE9
3.75167e-08	-0.417802	0.15	0.202	0.000644836	B_Naive	AFG3L2
3.79761e-08	0.241885	0.551	0.51	0.000652733	B_Naive	USP25
3.83972e-08	-0.213648	0.287	0.347	0.000659971	B_Naive	RSU1
3.87432e-08	-0.267436	0.483	0.512	0.000665919	B_Naive	ASAP1
4.02558e-08	-0.165149	0.998	0.998	0.000691917	B_Naive	EEF1A1
4.15852e-08	-0.170889	0.507	0.574	0.000714766	B_Naive	PRPF40A
4.18041e-08	-0.277134	0.254	0.314	0.000718528	B_Naive	ERGIC1
4.18083e-08	0.394809	0.267	0.214	0.000718602	B_Naive	DDB2
4.3008e-08	-0.363795	0.215	0.273	0.000739221	B_Naive	AP2M1
4.40779e-08	-0.465876	0.144	0.19	0.000757612	B_Naive	B3GAT3
4.42818e-08	0.323773	0.354	0.293	0.000761116	B_Naive	TLE4
4.5455e-08	0.237159	0.557	0.518	0.00078128	B_Naive	RAB3GAP1
4.5994e-08	-0.322434	0.283	0.342	0.000790545	B_Naive	MYO9B
4.61238e-08	-0.287591	0.21	0.265	0.000792776	B_Naive	PSMD7
4.65735e-08	-0.275171	0.247	0.307	0.000800506	B_Naive	TTC37
4.75246e-08	-0.111776	0.976	0.97	0.000816853	B_Naive	LOC102155800
4.77915e-08	0.343691	0.378	0.331	0.00082144	B_Naive	CDK6
4.90907e-08	-0.352621	0.257	0.311	0.00084377	B_Naive	PTGES3
5.00058e-08	-0.379899	0.17	0.223	0.0008595	B_Naive	UHRF1BP1L
5.1871e-08	-0.382173	0.177	0.231	0.000891559	B_Naive	MRPS35
5.23519e-08	0.624136	0.11	0.071	0.000899824	B_Naive	THSD1
5.24069e-08	-0.626997	0.064	0.101	0.000900769	B_Naive	IVD
5.29561e-08	-0.613249	0.064	0.1	0.00091021	B_Naive	MGAT4B
5.32194e-08	-0.238283	0.432	0.497	0.000914735	B_Naive	GTF2A2
5.4533e-08	-0.515188	0.108	0.145	0.000937313	B_Naive	MCRIP1
5.46856e-08	0.429521	0.223	0.175	0.000939937	B_Naive	VAMP3
5.49464e-08	-0.225943	0.496	0.558	0.000944419	B_Naive	RWDD1
5.50416e-08	-0.540821	0.11	0.153	0.000946055	B_Naive	B4GALT1
5.56502e-08	0.242739	0.572	0.52	0.000956516	B_Naive	COQ10B
5.57443e-08	-0.195796	0.655	0.7	0.000958133	B_Naive	TLN1
5.58972e-08	-0.452233	0.129	0.177	0.000960761	B_Naive	TAX1BP3
5.64752e-08	-0.375109	0.197	0.253	0.000970696	B_Naive	TRAPPC1
5.67081e-08	-0.371323	0.216	0.272	0.000974699	B_Naive	SELENOH
6.05162e-08	-0.441344	0.143	0.193	0.00104015	B_Naive	PPP1R7
6.19248e-08	-0.165652	0.838	0.846	0.00106436	B_Naive	STK17B
6.19404e-08	-0.481496	0.12	0.166	0.00106463	B_Naive	MCRIP2
6.22632e-08	-0.347456	0.177	0.23	0.00107018	B_Naive	UBXN6
6.23436e-08	-0.102472	0.999	0.998	0.00107156	B_Naive	RPS10
6.31179e-08	0.264571	0.462	0.407	0.00108487	B_Naive	LOC478184
6.41739e-08	0.33939	0.291	0.232	0.00110302	B_Naive	SLC46A3
6.49048e-08	-0.469508	0.135	0.183	0.00111558	B_Naive	MCRS1
6.61368e-08	-0.499416	0.123	0.162	0.00113676	B_Naive	ARRDC2
6.65004e-08	-0.263737	0.281	0.342	0.00114301	B_Naive	PSMA1
6.68798e-08	-0.322801	0.258	0.317	0.00114953	B_Naive	DCTN3
6.73763e-08	-0.401986	0.193	0.244	0.00115806	B_Naive	TRABD
6.75464e-08	-0.24948	0.407	0.472	0.00116099	B_Naive	RBM3
6.76763e-08	-0.435271	0.119	0.164	0.00116322	B_Naive	PSMC1
6.96112e-08	0.284269	0.426	0.363	0.00119648	B_Naive	PDE7A
6.97741e-08	0.328806	0.379	0.331	0.00119928	B_Naive	GABPB1
7.15757e-08	0.321698	0.397	0.346	0.00123024	B_Naive	PFKFB3
7.21248e-08	-0.50066	0.091	0.132	0.00123968	B_Naive	SETD7
7.2546e-08	-0.283546	0.253	0.313	0.00124692	B_Naive	SUZ12
7.3659e-08	0.274349	0.506	0.453	0.00126605	B_Naive	STAT3
7.44318e-08	-0.474874	0.11	0.154	0.00127933	B_Naive	RNF126
7.59345e-08	-0.372481	0.256	0.305	0.00130516	B_Naive	GPR183
7.83598e-08	0.24164	0.541	0.488	0.00134685	B_Naive	ATP10D
8.18421e-08	0.632982	0.112	0.074	0.0014067	B_Naive	LOC102153707
8.19729e-08	-0.206696	0.574	0.622	0.00140895	B_Naive	ATP5MK
8.40094e-08	-0.250813	0.557	0.6	0.00144395	B_Naive	GMCL1
8.47622e-08	0.471866	0.163	0.117	0.00145689	B_Naive	RAVER2
8.63576e-08	0.126576	0.906	0.874	0.00148431	B_Naive	JMJD1C
8.70432e-08	-0.344863	0.282	0.339	0.0014961	B_Naive	GADD45B
8.7473e-08	-0.470882	0.171	0.214	0.00150349	B_Naive	H1-4
9.05745e-08	-0.301987	0.274	0.335	0.00155679	B_Naive	ABHD17A
9.21302e-08	-0.445795	0.159	0.207	0.00158353	B_Naive	GNL3
9.50132e-08	0.315953	0.347	0.287	0.00163309	B_Naive	INSYN2B
9.66231e-08	-0.339693	0.271	0.327	0.00166076	B_Naive	RMND5A
9.68606e-08	-0.201401	0.639	0.686	0.00166484	B_Naive	PRDX1
9.90627e-08	0.374312	0.289	0.252	0.00170269	B_Naive	TBCK
9.92493e-08	0.613419	0.111	0.072	0.0017059	B_Naive	LOC119873515
9.97786e-08	-0.233862	0.433	0.497	0.00171499	B_Naive	PRDM2
1.03227e-07	-0.140096	1	1	0.00177427	B_Naive	LOC119877774
1.04977e-07	-0.52749	0.104	0.147	0.00180434	B_Naive	CNDP2
1.07032e-07	-0.451749	0.131	0.178	0.00183967	B_Naive	ACADSB
1.22596e-07	-0.536207	0.09	0.13	0.00210718	B_Naive	EXOSC5
1.27167e-07	0.41768	0.226	0.177	0.00218575	B_Naive	PARP15
1.28149e-07	0.159752	0.814	0.795	0.00220263	B_Naive	ATRX
1.28404e-07	-0.39673	0.203	0.252	0.00220701	B_Naive	ATOX1
1.32383e-07	0.377187	0.297	0.245	0.0022754	B_Naive	LOC119865673
1.32596e-07	-0.578168	0.083	0.122	0.00227907	B_Naive	SAMD1
1.35852e-07	-0.416806	0.128	0.174	0.00233503	B_Naive	NUP85
1.36558e-07	-0.551807	0.087	0.128	0.00234716	B_Naive	NUDT8
1.3671e-07	-0.194831	0.378	0.441	0.00234977	B_Naive	STX8
1.39526e-07	0.383455	0.254	0.21	0.00239817	B_Naive	MARCHF5
1.41217e-07	-0.409119	0.171	0.221	0.00242723	B_Naive	APIP
1.45416e-07	-0.240429	0.693	0.677	0.00249941	B_Naive	FHIT
1.53143e-07	0.193215	0.681	0.632	0.00263221	B_Naive	FAM13B
1.55204e-07	0.207562	0.598	0.562	0.00266765	B_Naive	EPC1
1.56097e-07	0.357468	0.31	0.258	0.00268299	B_Naive	CCDC158
1.63767e-07	-0.128272	0.922	0.932	0.00281483	B_Naive	OAZ1
1.66035e-07	-0.426487	0.118	0.162	0.00285381	B_Naive	CKAP5
1.6615e-07	-0.458499	0.102	0.143	0.00285579	B_Naive	NLRC5
1.72347e-07	-0.225211	0.541	0.576	0.00296229	B_Naive	B3GNT2
1.74138e-07	-0.588561	0.089	0.125	0.00299308	B_Naive	NPLOC4
1.75172e-07	-0.665611	0.077	0.106	0.00301086	B_Naive	SMC2
1.78207e-07	0.254875	0.475	0.416	0.00306302	B_Naive	PRPF8
1.78825e-07	-0.439071	0.185	0.226	0.00307365	B_Naive	DNMT1
1.80712e-07	-0.542243	0.081	0.12	0.00310608	B_Naive	HCFC1R1
1.81943e-07	0.235877	0.536	0.476	0.00312724	B_Naive	CREB1
1.83581e-07	-0.255956	0.343	0.405	0.0031554	B_Naive	TRAF3IP3
1.91085e-07	0.195957	0.632	0.576	0.00328437	B_Naive	PDE4B
1.94266e-07	0.450515	0.204	0.156	0.00333905	B_Naive	TMEM156
1.97621e-07	-0.583255	0.074	0.111	0.00339671	B_Naive	BBC3
1.99651e-07	0.348128	0.365	0.322	0.0034316	B_Naive	GLCCI1
2.00705e-07	-0.295213	0.332	0.386	0.00344972	B_Naive	UQCC2
2.02675e-07	-0.545648	0.09	0.13	0.00348357	B_Naive	LOC119877738
2.07493e-07	-0.545484	0.099	0.14	0.00356639	B_Naive	ZNF827
2.07723e-07	-0.373824	0.199	0.252	0.00357034	B_Naive	LOC111091000
2.10396e-07	0.445795	0.149	0.107	0.00361628	B_Naive	LOC476047
2.10444e-07	0.493919	0.147	0.116	0.00361711	B_Naive	PRPF4
2.13107e-07	-0.240898	0.198	0.247	0.00366288	B_Naive	GTF2E2
2.22074e-07	-0.386581	0.196	0.245	0.00381701	B_Naive	REXO4
2.29323e-07	0.535836	0.148	0.108	0.0039416	B_Naive	NDRG1
2.3032e-07	-0.21896	0.49	0.548	0.00395875	B_Naive	SLC66A3
2.3444e-07	-0.251586	0.396	0.437	0.00402955	B_Naive	ATP5F1A
2.34756e-07	-0.289142	0.313	0.37	0.00403499	B_Naive	HSD17B10
2.41767e-07	-0.39858	0.165	0.214	0.00415549	B_Naive	EMC7
2.46579e-07	-0.270475	0.348	0.401	0.00423819	B_Naive	EMC6
2.50033e-07	0.259923	0.482	0.427	0.00429757	B_Naive	ZRANB1
2.51655e-07	-0.195317	0.299	0.356	0.00432545	B_Naive	PACS1
2.53925e-07	-0.318912	0.276	0.333	0.00436446	B_Naive	CHD8
2.54154e-07	-0.562035	0.091	0.13	0.00436839	B_Naive	TMEM208
2.54657e-07	-0.491375	0.117	0.161	0.00437704	B_Naive	UAP1
2.57436e-07	-0.28531	0.147	0.192	0.00442481	B_Naive	KNL1
2.59916e-07	-0.378425	0.164	0.214	0.00446744	B_Naive	COPB2
2.63454e-07	-0.390279	0.182	0.233	0.00452824	B_Naive	SDF4
2.71028e-07	-0.614785	0.076	0.11	0.00465843	B_Naive	MED28
2.74716e-07	0.515218	0.16	0.121	0.00472181	B_Naive	LOC119864657
2.7774e-07	-0.295546	0.318	0.377	0.00477379	B_Naive	MRPL39
2.78815e-07	-0.194729	0.387	0.45	0.00479227	B_Naive	UPF2
2.81791e-07	0.20771	0.496	0.433	0.00484343	B_Naive	ARL5C
2.83434e-07	-0.559117	0.078	0.116	0.00487167	B_Naive	ACLY
2.85739e-07	0.281498	0.351	0.292	0.00491129	B_Naive	USP6NL
2.88388e-07	0.212122	0.543	0.506	0.00495682	B_Naive	SRSF10
2.90575e-07	-0.468441	0.124	0.169	0.00499441	B_Naive	DYNLT1
2.94013e-07	-0.339798	0.229	0.283	0.0050535	B_Naive	SIVA1
2.98263e-07	-0.644196	0.067	0.1	0.00512654	B_Naive	FBXO31
2.9882e-07	0.200577	0.616	0.566	0.00513612	B_Naive	CIRBP
3.02424e-07	-0.294807	0.205	0.257	0.00519806	B_Naive	MAP2K2
3.03216e-07	0.384583	0.288	0.241	0.00521168	B_Naive	LOC102157022
3.03983e-07	-0.466947	0.113	0.156	0.00522487	B_Naive	BACH1
3.10551e-07	-0.163934	0.126	0.157	0.00533775	B_Naive	EFTUD2
3.18782e-07	-0.277703	0.361	0.416	0.00547922	B_Naive	SYNE3
3.25207e-07	0.233897	0.527	0.47	0.00558965	B_Naive	DENND5A
3.25384e-07	-0.222061	0.463	0.521	0.00559269	B_Naive	NOP10
3.27355e-07	0.382318	0.31	0.261	0.00562658	B_Naive	FAM120C
3.28308e-07	-0.52434	0.091	0.131	0.00564295	B_Naive	EHD1
3.29322e-07	-0.127198	0.833	0.872	0.00566038	B_Naive	RACK1
3.32108e-07	-0.150155	0.999	0.998	0.00570826	B_Naive	COX2
3.46819e-07	0.459716	0.178	0.138	0.00596112	B_Naive	HEXD
3.50662e-07	-0.313727	0.226	0.281	0.00602718	B_Naive	SNRPN
3.56703e-07	0.600868	0.113	0.076	0.00613102	B_Naive	SEMA4A
3.64723e-07	-0.295854	0.186	0.194	0.00626886	B_Naive	SMPDL3A
3.72332e-07	-0.358668	0.175	0.225	0.00639965	B_Naive	RPF2
3.76231e-07	-0.48031	0.118	0.16	0.00646666	B_Naive	GET4
3.77874e-07	-0.276002	0.36	0.41	0.00649489	B_Naive	SMIM20
3.81574e-07	0.300234	0.394	0.345	0.00655849	B_Naive	ATL2
3.82322e-07	-0.259672	0.375	0.433	0.00657135	B_Naive	SF3B6
3.85649e-07	-0.341781	0.184	0.235	0.00662853	B_Naive	MIS18BP1
3.93084e-07	-0.549704	0.09	0.129	0.00675633	B_Naive	GMNN
3.98579e-07	-0.448988	0.168	0.212	0.00685077	B_Naive	NDC80
4.08106e-07	-0.209574	0.406	0.468	0.00701452	B_Naive	PSMD14
4.11638e-07	0.284676	0.401	0.353	0.00707524	B_Naive	CLK1
4.17601e-07	-0.380937	0.154	0.202	0.00717772	B_Naive	JPT2
4.24366e-07	0.468153	0.203	0.157	0.00729401	B_Naive	LOC102154811
4.27415e-07	-0.385583	0.133	0.178	0.00734641	B_Naive	MED11
4.28694e-07	0.525941	0.136	0.096	0.00736839	B_Naive	LOC119870186
4.3644e-07	-0.275338	0.252	0.308	0.00750154	B_Naive	MPC2
4.42035e-07	-0.215593	0.479	0.54	0.00759769	B_Naive	SPEN
4.46306e-07	-0.372971	0.193	0.244	0.0076711	B_Naive	TLE3
4.47102e-07	-0.128314	0.831	0.834	0.00768479	B_Naive	LOC477508
4.62366e-07	-0.340721	0.235	0.287	0.00794715	B_Naive	HNRNPAB
4.67524e-07	0.311522	0.356	0.301	0.00803581	B_Naive	MANBA
4.71352e-07	-0.316172	0.2	0.252	0.0081016	B_Naive	CASP6
4.7861e-07	0.341659	0.273	0.22	0.00822634	B_Naive	IL13RA1
4.82229e-07	0.182926	0.69	0.642	0.00828855	B_Naive	FNBP4
4.83004e-07	0.459342	0.192	0.151	0.00830187	B_Naive	THG1L
4.94211e-07	-0.459986	0.094	0.132	0.00849449	B_Naive	ORMDL3
5.05531e-07	-0.420543	0.125	0.169	0.00868906	B_Naive	GLIPR2
5.08222e-07	0.349257	0.272	0.22	0.00873532	B_Naive	LOC111091330
5.18402e-07	-0.354967	0.202	0.254	0.0089103	B_Naive	TNPO1
5.34056e-07	-0.214864	0.463	0.522	0.00917935	B_Naive	BBLN
5.34698e-07	-0.231183	0.204	0.253	0.00919039	B_Naive	SLC10A7
5.34918e-07	-0.286168	0.256	0.312	0.00919417	B_Naive	PSENEN
5.39786e-07	-0.246035	0.393	0.45	0.00927783	B_Naive	MAN2B1
5.42161e-07	0.336849	0.337	0.282	0.00931866	B_Naive	BAZ2B
5.5185e-07	-0.231015	0.441	0.499	0.00948521	B_Naive	PITPNB
5.53909e-07	-0.296861	0.236	0.29	0.00952058	B_Naive	ATP1B3
5.60494e-07	-0.36093	0.191	0.24	0.00963378	B_Naive	NDUFB5
5.60535e-07	0.201003	0.452	0.434	0.00963448	B_Naive	TMEM154
5.62176e-07	0.583237	0.109	0.073	0.00966267	B_Naive	PLD3
5.71804e-07	-0.33498	0.238	0.284	0.00982817	B_Naive	RPA3
5.74446e-07	-0.270001	0.284	0.342	0.00987358	B_Naive	USP1
5.75796e-07	-0.340927	0.133	0.175	0.00989679	B_Naive	OSBPL11
5.77528e-07	0.550377	0.13	0.091	0.00992654	B_Naive	LOC119872245
5.93635e-07	-0.249627	0.383	0.443	0.0102034	B_Naive	PPP1R2
5.9746e-07	-0.509946	0.1	0.14	0.0102691	B_Naive	HEG1
6.14916e-07	0.31711	0.375	0.323	0.0105692	B_Naive	RAPGEF2
6.19108e-07	-0.436069	0.146	0.19	0.0106412	B_Naive	CDC25B
6.26711e-07	-0.577082	0.07	0.105	0.0107719	B_Naive	MVP
6.32434e-07	0.356988	0.316	0.269	0.0108703	B_Naive	AHCYL2
6.36521e-07	-0.443645	0.071	0.102	0.0109405	B_Naive	EEF1AKMT1
6.43912e-07	-0.362807	0.173	0.223	0.0110676	B_Naive	UQCRC2
6.45931e-07	-0.206977	0.544	0.597	0.0111023	B_Naive	ATP5MC3
6.48809e-07	-0.301977	0.148	0.191	0.0111517	B_Naive	CS
6.50111e-07	-0.153209	0.999	0.999	0.0111741	B_Naive	COX3
6.50198e-07	-0.216418	0.442	0.503	0.0111756	B_Naive	MYL12B
6.59073e-07	0.223893	0.517	0.462	0.0113281	B_Naive	RPIA
6.6047e-07	-0.291924	0.238	0.292	0.0113522	B_Naive	TRDMT1
6.61567e-07	-0.3743	0.11	0.15	0.011371	B_Naive	CEP128
6.61968e-07	0.418562	0.182	0.136	0.0113779	B_Naive	LOC111091494
6.69258e-07	0.316881	0.277	0.223	0.0115032	B_Naive	RBMS1
6.90679e-07	0.372967	0.24	0.19	0.0118714	B_Naive	ZNF667
6.99157e-07	0.261986	0.434	0.39	0.0120171	B_Naive	AGO3
6.99362e-07	-0.237604	0.5	0.554	0.0120206	B_Naive	BMP2K
7.32286e-07	-0.342452	0.075	0.105	0.0125865	B_Naive	BLVRA
7.35265e-07	0.331475	0.29	0.239	0.0126377	B_Naive	ZNF830
7.42694e-07	-0.310579	0.2	0.252	0.0127654	B_Naive	HIKESHI
7.43184e-07	-0.560103	0.09	0.125	0.0127738	B_Naive	C30H15orf61
7.46718e-07	-0.401537	0.126	0.17	0.0128346	B_Naive	RIOK1
7.47433e-07	-0.42433	0.14	0.185	0.0128469	B_Naive	EXOC3
7.47956e-07	-0.275596	0.211	0.262	0.0128559	B_Naive	NDUFB3
7.68273e-07	-0.152555	0.72	0.739	0.0132051	B_Naive	MYH9
7.80883e-07	-0.224784	0.318	0.377	0.0134218	B_Naive	RILPL2
7.88426e-07	-0.368079	0.15	0.196	0.0135515	B_Naive	RER1
7.92843e-07	0.213622	0.515	0.479	0.0136274	B_Naive	STK4
7.94946e-07	0.522541	0.151	0.117	0.0136635	B_Naive	PTPN9
7.95918e-07	-0.355346	0.151	0.197	0.0136802	B_Naive	CCDC85B
7.99238e-07	-0.435139	0.094	0.132	0.0137373	B_Naive	LOC102156905
8.07414e-07	0.421063	0.204	0.159	0.0138778	B_Naive	GALNT7
8.13898e-07	0.407771	0.228	0.189	0.0139893	B_Naive	AFF1
8.20122e-07	-0.221115	0.462	0.519	0.0140963	B_Naive	LOC100688796
8.29168e-07	-0.597883	0.071	0.105	0.0142517	B_Naive	NOXA1
8.36346e-07	0.405555	0.164	0.122	0.0143751	B_Naive	BOC
8.36982e-07	-0.445186	0.127	0.17	0.014386	B_Naive	DTYMK
8.38383e-07	-0.37716	0.149	0.195	0.0144101	B_Naive	NDUFAF8
8.42906e-07	-0.30119	0.236	0.29	0.0144879	B_Naive	LOC102153619
8.47014e-07	0.113182	0.963	0.959	0.0145585	B_Naive	RPL36AL
8.51206e-07	-0.331198	0.161	0.208	0.0146305	B_Naive	KIF21B
8.67379e-07	0.445111	0.182	0.14	0.0149085	B_Naive	FCRL1
8.69415e-07	-0.171441	0.645	0.694	0.0149435	B_Naive	ARGLU1
8.88542e-07	0.357813	0.264	0.215	0.0152723	B_Naive	ERICH1
8.9215e-07	-0.152603	0.703	0.752	0.0153343	B_Naive	LOC100684741
9.21245e-07	0.465637	0.181	0.138	0.0158344	B_Naive	SLC35D1
9.24377e-07	-0.510285	0.095	0.133	0.0158882	B_Naive	SNX17
9.38396e-07	0.227996	0.517	0.477	0.0161291	B_Naive	PPP2R2A
9.40047e-07	-0.201992	0.51	0.564	0.0161575	B_Naive	MICOS10
9.63278e-07	-0.537832	0.097	0.134	0.0165568	B_Naive	MCM6
9.73575e-07	-0.306008	0.219	0.272	0.0167338	B_Naive	ATP6V1F
9.81449e-07	-0.257233	0.386	0.441	0.0168691	B_Naive	ADD1
1.01738e-06	0.529683	0.149	0.112	0.0174868	B_Naive	STXBP4
1.03555e-06	-0.695011	0.15	0.183	0.017799	B_Naive	NLN
1.0513e-06	-0.267977	0.289	0.346	0.0180698	B_Naive	POLR2E
1.07974e-06	0.321763	0.271	0.239	0.0185585	B_Naive	LRIF1
1.08027e-06	-0.147535	0.727	0.769	0.0185676	B_Naive	UBL5
1.09045e-06	0.286026	0.376	0.34	0.0187426	B_Naive	AMBRA1
1.09758e-06	-0.503719	0.084	0.12	0.0188653	B_Naive	C15H12orf73
1.10789e-06	0.285296	0.356	0.301	0.0190423	B_Naive	MRTFB
1.11513e-06	-0.461786	0.117	0.159	0.0191669	B_Naive	INTS8
1.12145e-06	-0.373039	0.18	0.227	0.0192755	B_Naive	UBE2M
1.12259e-06	-0.268464	0.275	0.331	0.019295	B_Naive	POLR2F
1.15148e-06	-0.416057	0.145	0.173	0.0197916	B_Naive	PCNA
1.15323e-06	0.351203	0.256	0.215	0.0198217	B_Naive	ATP6V0A2
1.1811e-06	0.251991	0.496	0.446	0.0203008	B_Naive	PKN2
1.2314e-06	0.453755	0.179	0.136	0.0211653	B_Naive	KCNAB1
1.23789e-06	-0.508002	0.093	0.131	0.0212769	B_Naive	JMJD8
1.26292e-06	-0.205591	0.542	0.593	0.021707	B_Naive	FNBP1
1.26785e-06	0.212756	0.555	0.504	0.0217918	B_Naive	SRSF7
1.28089e-06	0.341806	0.274	0.223	0.0220159	B_Naive	SLC44A1
1.30545e-06	-0.363822	0.188	0.233	0.0224381	B_Naive	SHARPIN
1.30685e-06	-0.311916	0.161	0.206	0.0224621	B_Naive	CDYL2
1.31039e-06	-0.324022	0.23	0.281	0.0225229	B_Naive	FAM120A
1.31342e-06	-0.190976	0.367	0.425	0.0225751	B_Naive	CHCHD3
1.3146e-06	0.290107	0.312	0.283	0.0225954	B_Naive	TNRC6C
1.31814e-06	-0.251367	0.36	0.416	0.0226561	B_Naive	PSMD6
1.32671e-06	-0.340814	0.407	0.453	0.0228036	B_Naive	RGS1
1.33413e-06	-0.318987	0.196	0.246	0.0229311	B_Naive	SNX14
1.36767e-06	-0.305895	0.273	0.324	0.0235075	B_Naive	ABCE1
1.37177e-06	0.354615	0.299	0.25	0.0235779	B_Naive	LOC102152924
1.37917e-06	-0.165698	0.655	0.704	0.0237051	B_Naive	ANKRD11
1.38129e-06	-0.267966	0.251	0.305	0.0237416	B_Naive	ATG5
1.41512e-06	-0.247064	0.219	0.27	0.024323	B_Naive	PPA2
1.41776e-06	-0.182341	0.632	0.665	0.0243684	B_Naive	POLR2L
1.42329e-06	-0.38583	0.156	0.202	0.0244635	B_Naive	EIPR1
1.45393e-06	-0.329931	0.212	0.262	0.0249902	B_Naive	UFM1
1.46273e-06	-0.261022	0.308	0.365	0.0251414	B_Naive	EIF3L
1.46362e-06	-0.26431	0.307	0.363	0.0251567	B_Naive	DNASE2
1.46362e-06	-0.428552	0.139	0.181	0.0251567	B_Naive	EIF4G1
1.4697e-06	-0.198942	0.592	0.625	0.0252611	B_Naive	ZBTB11
1.47834e-06	-0.240385	0.293	0.35	0.0254096	B_Naive	VAMP5
1.48898e-06	-0.275043	0.22	0.271	0.0255926	B_Naive	PRR13
1.51147e-06	-0.231736	0.425	0.479	0.0259791	B_Naive	STK24
1.54881e-06	0.580357	0.101	0.074	0.0266209	B_Naive	BMF
1.55103e-06	-0.358423	0.232	0.27	0.0266591	B_Naive	LOC607055
1.55704e-06	-0.308044	0.222	0.274	0.0267625	B_Naive	C18H11orf98
1.57637e-06	0.339927	0.296	0.246	0.0270947	B_Naive	LOC102156729
1.60508e-06	-0.291401	0.262	0.316	0.0275882	B_Naive	UBE2V1
1.64897e-06	-0.20213	0.506	0.559	0.0283425	B_Naive	UFC1
1.65005e-06	-0.356502	0.182	0.23	0.0283611	B_Naive	COMMD4
1.66938e-06	0.53955	0.125	0.089	0.0286932	B_Naive	LOC102153634
1.69332e-06	-0.25096	0.377	0.421	0.0291047	B_Naive	LOC100682783
1.71353e-06	-0.334585	0.198	0.248	0.0294521	B_Naive	SPAG1
1.7404e-06	0.621783	0.113	0.081	0.0299139	B_Naive	LOC111094885
1.74867e-06	-0.552519	0.08	0.114	0.0300562	B_Naive	NEU1
1.75149e-06	-0.346725	0.156	0.202	0.0301045	B_Naive	SEPTIN2
1.77201e-06	0.386241	0.209	0.177	0.0304572	B_Naive	LOC111094073
1.783e-06	0.181536	0.553	0.494	0.0306463	B_Naive	LMO2
1.78862e-06	0.363632	0.242	0.194	0.0307428	B_Naive	ZBTB10
1.79404e-06	0.208672	0.573	0.527	0.030836	B_Naive	ANKRD17
1.79505e-06	-0.409768	0.123	0.165	0.0308533	B_Naive	UBFD1
1.85688e-06	-0.44243	0.147	0.185	0.031916	B_Naive	APLP2
1.8593e-06	0.359806	0.25	0.204	0.0319576	B_Naive	B4GALT6
1.86485e-06	-0.198767	0.471	0.528	0.032053	B_Naive	SF3B2
1.93314e-06	-0.194894	0.431	0.49	0.0332268	B_Naive	GLO1
1.97767e-06	-0.455189	0.116	0.155	0.0339922	B_Naive	SAP30
1.98514e-06	-0.205871	0.453	0.509	0.0341205	B_Naive	SLC25A3
2.02883e-06	-0.307663	0.232	0.283	0.0348715	B_Naive	LSM2
2.03789e-06	0.211383	0.614	0.572	0.0350272	B_Naive	CLIC4
2.05836e-06	-0.298856	0.181	0.227	0.0353791	B_Naive	IDH3G
2.05909e-06	0.236359	0.515	0.464	0.0353916	B_Naive	BCAS3
2.0731e-06	0.272063	0.418	0.366	0.0356324	B_Naive	WSB1
2.08075e-06	-0.459399	0.098	0.136	0.0357639	B_Naive	WDR61
2.09199e-06	-0.53322	0.094	0.128	0.0359571	B_Naive	NUS1
2.09341e-06	0.240599	0.5	0.464	0.0359815	B_Naive	NFKB1
2.11251e-06	-0.566077	0.068	0.101	0.0363099	B_Naive	MYBBP1A
2.12984e-06	-0.353455	0.212	0.257	0.0366077	B_Naive	RASGRP3
2.1348e-06	-0.34662	0.176	0.223	0.036693	B_Naive	PMVK
2.13975e-06	-0.415998	0.168	0.212	0.0367781	B_Naive	EMB
2.14305e-06	-0.343178	0.184	0.232	0.0368348	B_Naive	SGTB
2.15627e-06	-0.355212	0.171	0.218	0.037062	B_Naive	PSMD11
2.16354e-06	-0.378425	0.141	0.185	0.0371869	B_Naive	SRP14
2.24414e-06	0.227931	0.53	0.485	0.0385723	B_Naive	GTF2B
2.24619e-06	-0.486584	0.101	0.137	0.0386075	B_Naive	TEX261
2.32067e-06	0.241144	0.473	0.422	0.0398877	B_Naive	RNF38
2.32373e-06	0.392543	0.199	0.162	0.0399403	B_Naive	H3C15
2.32397e-06	-0.129332	0.999	0.997	0.0399444	B_Naive	RPL13A
2.35141e-06	-0.221623	0.207	0.251	0.040416	B_Naive	TMEM70
2.37227e-06	-0.563607	0.076	0.109	0.0407747	B_Naive	SLC5A3
2.39404e-06	-0.124634	0.39	0.443	0.0411487	B_Naive	IK
2.40961e-06	0.218192	0.501	0.46	0.0414164	B_Naive	MRPS26
2.43031e-06	0.244201	0.408	0.352	0.0417721	B_Naive	HPS3
2.47223e-06	0.163779	0.663	0.639	0.0424926	B_Naive	CIR1
2.50382e-06	-0.385453	0.198	0.243	0.0430357	B_Naive	LOC100684085
2.54662e-06	-0.429287	0.158	0.202	0.0437713	B_Naive	ARCN1
2.56713e-06	-0.340298	0.191	0.239	0.0441238	B_Naive	CTSB
2.56835e-06	0.382789	0.219	0.176	0.0441448	B_Naive	DLGAP4
2.57775e-06	0.209492	0.564	0.539	0.0443063	B_Naive	PPP3CC
2.57921e-06	-0.561642	0.068	0.101	0.0443315	B_Naive	SPATA17
2.59854e-06	0.166167	0.741	0.699	0.0446638	B_Naive	RSRC2
2.63422e-06	0.348267	0.25	0.206	0.045277	B_Naive	LOC100685226
2.63731e-06	-0.153558	0.756	0.771	0.0453301	B_Naive	ITPR2
2.63851e-06	0.319713	0.247	0.198	0.0453506	B_Naive	SIPA1L2
2.67648e-06	0.264772	0.431	0.381	0.0460034	B_Naive	TAB2
2.68379e-06	-0.502892	0.074	0.107	0.0461289	B_Naive	RAB35
2.71682e-06	-0.487368	0.107	0.143	0.0466968	B_Naive	CD58
2.76098e-06	-0.483173	0.126	0.165	0.0474557	B_Naive	SPATA7
2.78035e-06	0.303331	0.317	0.271	0.0477886	B_Naive	PIK3CD
2.78575e-06	-0.417322	0.127	0.169	0.0478814	B_Naive	ABHD14B
2.80097e-06	0.560648	0.118	0.088	0.0481431	B_Naive	LOC119864956
2.81007e-06	0.221699	0.411	0.354	0.0482995	B_Naive	KLHL7
2.81866e-06	-0.368913	0.177	0.221	0.0484471	B_Naive	CDK4
2.81981e-06	0.155567	0.659	0.636	0.0484668	B_Naive	SMDT1
2.82636e-06	-0.519102	0.112	0.133	0.0485796	B_Naive	RUNX2
2.9465e-06	-0.197425	0.178	0.218	0.0506445	B_Naive	GK5
2.94998e-06	0.300275	0.356	0.308	0.0507042	B_Naive	LOC111091994
3.0657e-06	0.242148	0.392	0.337	0.0526932	B_Naive	EPHX1
3.07836e-06	-0.330311	0.155	0.198	0.0529109	B_Naive	UBE2G2
3.10184e-06	-0.305132	0.268	0.311	0.0533145	B_Naive	VAV2
3.16142e-06	-0.321883	0.187	0.234	0.0543385	B_Naive	RNF7
3.2741e-06	-0.417596	0.134	0.175	0.0562752	B_Naive	RRM1
3.31931e-06	-0.340988	0.19	0.236	0.0570524	B_Naive	METTL26
3.32101e-06	0.375273	0.232	0.189	0.0570816	B_Naive	LOC119871425
3.39311e-06	0.170959	0.652	0.636	0.0583208	B_Naive	BPTF
3.42287e-06	-0.54089	0.082	0.114	0.0588324	B_Naive	CCDC102A
3.49214e-06	-0.437189	0.118	0.157	0.0600229	B_Naive	AKT1
3.51848e-06	-0.281539	0.224	0.274	0.0604756	B_Naive	RNF20
3.51885e-06	0.236801	0.421	0.392	0.060482	B_Naive	TASOR2
3.51993e-06	-0.224382	0.316	0.371	0.0605006	B_Naive	LOC479795
3.54485e-06	-0.452481	0.119	0.156	0.060929	B_Naive	AGPAT2
3.58867e-06	-0.370473	0.127	0.167	0.061682	B_Naive	LYRM4
3.59187e-06	0.38071	0.209	0.17	0.0617371	B_Naive	LOC100683303
3.59789e-06	-0.232517	0.387	0.443	0.0618405	B_Naive	NSMCE2
3.60635e-06	-0.367696	0.202	0.243	0.061986	B_Naive	TET3
3.63014e-06	0.425267	0.203	0.163	0.0623949	B_Naive	ARHGAP42
3.63526e-06	-0.473205	0.138	0.171	0.0624828	B_Naive	FAM189A1
3.65809e-06	-0.126303	0.812	0.841	0.0628752	B_Naive	EEF1G
3.70166e-06	-0.411866	0.119	0.159	0.0636241	B_Naive	RPRD1B
3.74044e-06	-0.174923	0.553	0.606	0.0642906	B_Naive	ATP5IF1
3.75181e-06	-0.26196	0.296	0.349	0.0644861	B_Naive	GALK1
3.76029e-06	-0.525625	0.523	0.48	0.0646318	B_Naive	IGLL5
3.77016e-06	-0.263354	0.195	0.242	0.0648015	B_Naive	NUP205
3.77619e-06	-0.322684	0.203	0.251	0.0649052	B_Naive	RAB12
3.78885e-06	0.238381	0.53	0.49	0.0651227	B_Naive	RALGAPA1
3.79839e-06	-0.457215	0.12	0.156	0.0652868	B_Naive	EIF2AK1
3.85824e-06	0.234883	0.457	0.411	0.0663154	B_Naive	HBP1
3.87419e-06	-0.311795	0.336	0.383	0.0665896	B_Naive	TNFAIP3
3.88082e-06	-0.226574	0.364	0.419	0.0667036	B_Naive	MORF4L1
3.88985e-06	0.337593	0.22	0.174	0.0668588	B_Naive	DUSP2
3.89224e-06	0.211308	0.571	0.524	0.0668998	B_Naive	NOTCH2
3.90624e-06	0.300565	0.329	0.285	0.0671405	B_Naive	FCF1
3.9163e-06	-0.222307	0.386	0.442	0.0673134	B_Naive	MED13
3.96794e-06	-0.415782	0.115	0.154	0.068201	B_Naive	ST3GAL4
3.97726e-06	-0.324646	0.226	0.275	0.0683611	B_Naive	RCN2
4.00987e-06	-0.595395	0.071	0.102	0.0689217	B_Naive	NFIL3
4.07572e-06	0.300103	0.216	0.2	0.0700534	B_Naive	SLC25A26
4.08481e-06	0.13044	0.686	0.687	0.0702096	B_Naive	ZFAND3
4.09381e-06	-0.213337	0.283	0.335	0.0703644	B_Naive	ELOC
4.09878e-06	-0.415188	0.11	0.148	0.0704498	B_Naive	MRPL15
4.13817e-06	0.243582	0.293	0.243	0.0711269	B_Naive	CFAP46
4.20858e-06	-0.291885	0.252	0.303	0.0723371	B_Naive	NDUFV2
4.21157e-06	-0.211762	0.423	0.478	0.0723884	B_Naive	NDUFB7
4.2168e-06	-0.421554	0.116	0.156	0.0724783	B_Naive	MRPS12
4.22549e-06	-0.417104	0.086	0.119	0.0726277	B_Naive	NELFE
4.22641e-06	-0.16828	0.456	0.514	0.0726435	B_Naive	CCPG1
4.25916e-06	0.231207	0.515	0.469	0.0732064	B_Naive	MAPK1
4.40399e-06	-0.393926	0.15	0.191	0.0756957	B_Naive	MAP4K1
4.41032e-06	-0.409481	0.151	0.183	0.0758045	B_Naive	UBE2S
4.45402e-06	-0.4838	0.083	0.117	0.0765557	B_Naive	BABAM1
4.51393e-06	-0.164952	0.378	0.433	0.0775854	B_Naive	PBRM1
4.52775e-06	-0.256727	0.369	0.406	0.077823	B_Naive	HSPD1
4.60051e-06	0.322909	0.218	0.173	0.0790736	B_Naive	DUSP10
4.60682e-06	0.224066	0.567	0.523	0.0791819	B_Naive	R3HDM2
4.67084e-06	0.335211	0.263	0.216	0.0802824	B_Naive	SVIL
4.84874e-06	-0.243704	0.245	0.295	0.0833402	B_Naive	NPTN
4.90069e-06	0.270278	0.375	0.326	0.0842331	B_Naive	PTK2B
4.96637e-06	-0.259922	0.153	0.191	0.085362	B_Naive	GNPDA2
4.98792e-06	0.485489	0.138	0.101	0.0857324	B_Naive	PATJ
5.0317e-06	-0.283288	0.187	0.233	0.0864849	B_Naive	SLC25A4
5.18884e-06	-0.277747	0.266	0.317	0.0891858	B_Naive	CYREN
5.26721e-06	-0.335698	0.2	0.247	0.0905328	B_Naive	CYTIP
5.29171e-06	0.366256	0.238	0.197	0.090954	B_Naive	MITD1
5.31194e-06	0.176099	0.662	0.621	0.0913016	B_Naive	CCNL1
5.37051e-06	-0.226383	0.397	0.431	0.0923083	B_Naive	PLD4
5.39894e-06	0.309935	0.296	0.262	0.0927969	B_Naive	ATXN7
5.47378e-06	-0.392357	0.146	0.187	0.0940833	B_Naive	TMED4
5.50381e-06	0.276214	0.37	0.327	0.0945995	B_Naive	NFYC
5.50858e-06	-0.282154	0.255	0.306	0.0946815	B_Naive	ZNF511
5.5994e-06	-0.270408	0.312	0.365	0.0962424	B_Naive	POU2AF1
5.66928e-06	0.331508	0.253	0.215	0.0974435	B_Naive	MCMBP
5.67253e-06	0.289635	0.326	0.29	0.0974995	B_Naive	LOC106559562
5.73388e-06	-0.209842	0.534	0.581	0.0985539	B_Naive	VPS13C
5.73632e-06	0.394386	0.196	0.156	0.0985959	B_Naive	PGRMC1
5.74637e-06	0.221561	0.489	0.448	0.0987686	B_Naive	PSPC1
5.75925e-06	-0.492115	0.093	0.129	0.09899	B_Naive	TSGA10
5.80542e-06	0.286811	0.347	0.298	0.0997835	B_Naive	MYO9A
5.89726e-06	-0.110197	0.309	0.355	0.101362	B_Naive	GTDC1
5.99249e-06	-0.295349	0.247	0.252	0.102999	B_Naive	FNDC3B
6.04617e-06	0.266916	0.306	0.28	0.103922	B_Naive	DERA
6.05349e-06	-0.152265	0.337	0.389	0.104047	B_Naive	CAMKMT
6.06205e-06	-0.11875	0.972	0.968	0.104195	B_Naive	ND1
6.07142e-06	-0.225855	0.17	0.211	0.104355	B_Naive	AP2A2
6.2191e-06	-0.133648	0.824	0.832	0.106894	B_Naive	ARHGDIB
6.21928e-06	-0.257586	0.236	0.286	0.106897	B_Naive	HIGD2A
6.24437e-06	0.298063	0.309	0.261	0.107328	B_Naive	PLPP1
6.43747e-06	-0.233547	0.392	0.44	0.110647	B_Naive	ATP5J2
6.47037e-06	0.276913	0.272	0.256	0.111213	B_Naive	CLOCK
6.4716e-06	-0.349517	0.204	0.243	0.111234	B_Naive	MIDN
6.48976e-06	-0.490942	0.084	0.111	0.111546	B_Naive	MUTYH
6.51407e-06	-0.388585	0.16	0.201	0.111964	B_Naive	TGIF1
6.5349e-06	0.141608	0.834	0.816	0.112322	B_Naive	ANKRD44
6.549e-06	-0.202021	0.375	0.43	0.112564	B_Naive	CSNK1G1
6.64246e-06	0.24346	0.215	0.172	0.114171	B_Naive	RGS2
6.66551e-06	0.157535	0.734	0.696	0.114567	B_Naive	LOC475399
6.69825e-06	0.384087	0.123	0.109	0.115129	B_Naive	LOC102154780
6.76062e-06	-0.31445	0.219	0.266	0.116202	B_Naive	PUF60
6.76998e-06	-0.277175	0.346	0.4	0.116362	B_Naive	KCNQ5
6.78507e-06	-0.119242	0.275	0.318	0.116622	B_Naive	SPPL2A
6.79703e-06	0.151366	0.642	0.617	0.116827	B_Naive	CNOT6L
6.83958e-06	-0.198098	0.34	0.394	0.117559	B_Naive	SLBP
6.85279e-06	-0.412252	0.133	0.172	0.117786	B_Naive	TPRKB
6.89511e-06	-0.482622	0.095	0.129	0.118513	B_Naive	PSMB5
7.10106e-06	-0.21663	0.307	0.36	0.122053	B_Naive	MAP4
7.2e-06	-0.216863	0.416	0.468	0.123754	B_Naive	LDHA
7.26209e-06	0.458092	0.169	0.135	0.124821	B_Naive	PPME1
7.41838e-06	0.205468	0.563	0.531	0.127507	B_Naive	SUCO
7.76413e-06	-0.219411	0.238	0.285	0.13345	B_Naive	TOMM22
7.80354e-06	-0.289261	0.151	0.192	0.134127	B_Naive	CPSF2
7.82618e-06	0.419847	0.185	0.146	0.134516	B_Naive	DCLK2
7.87356e-06	0.198621	0.529	0.485	0.135331	B_Naive	BLOC1S1
7.9482e-06	0.356204	0.224	0.179	0.136614	B_Naive	SLA
8.04965e-06	-0.300524	0.205	0.253	0.138357	B_Naive	UHMK1
8.13546e-06	0.169325	0.469	0.454	0.139832	B_Naive	CREBBP
8.32483e-06	-0.379288	0.153	0.193	0.143087	B_Naive	LOC119864490
8.45094e-06	0.344176	0.243	0.2	0.145255	B_Naive	ATP6V0A1
8.4849e-06	0.209158	0.505	0.458	0.145838	B_Naive	ARRDC3
8.59283e-06	0.357144	0.21	0.173	0.147694	B_Naive	RNF113A
8.65134e-06	0.227974	0.501	0.462	0.148699	B_Naive	DENND1A
8.67363e-06	-0.472885	0.102	0.137	0.149082	B_Naive	AS3MT
8.6951e-06	-0.19369	0.488	0.517	0.149451	B_Naive	CNN2
8.72525e-06	0.199799	0.525	0.47	0.14997	B_Naive	MARCHF1
8.91811e-06	-0.380158	0.138	0.179	0.153284	B_Naive	RNASEH2B
8.95457e-06	0.370148	0.213	0.172	0.153911	B_Naive	SIAH1
8.96437e-06	0.202508	0.514	0.485	0.15408	B_Naive	NKTR
8.97355e-06	-0.308818	0.207	0.254	0.154237	B_Naive	MRPS34
8.98012e-06	0.235493	0.458	0.416	0.15435	B_Naive	HERC3
9.09915e-06	-0.233476	0.373	0.426	0.156396	B_Naive	FAM204A
9.19139e-06	-0.12829	1	1	0.157982	B_Naive	LOC119877775
9.20315e-06	-0.383268	0.082	0.113	0.158184	B_Naive	LRRC8A
9.21975e-06	0.269879	0.405	0.358	0.158469	B_Naive	ERC1
9.36193e-06	0.48253	0.16	0.123	0.160913	B_Naive	SLC2A12
9.41516e-06	-0.364838	0.133	0.173	0.161828	B_Naive	RFC4
9.50693e-06	0.328125	0.205	0.186	0.163405	B_Naive	USP32
9.60492e-06	0.309357	0.3	0.254	0.165089	B_Naive	WDR19
9.72483e-06	-0.374996	0.148	0.189	0.16715	B_Naive	PHB
9.85981e-06	-0.20616	0.375	0.43	0.16947	B_Naive	USP14
9.88113e-06	-0.490032	0.091	0.124	0.169837	B_Naive	ARRB2
9.91686e-06	0.341499	0.269	0.228	0.170451	B_Naive	NUBPL
9.92853e-06	0.217746	0.49	0.448	0.170652	B_Naive	PRKAG2
9.93887e-06	0.373019	0.107	0.078	0.170829	B_Naive	GPR18
1.00601e-05	-0.328786	0.13	0.169	0.172914	B_Naive	C10H12orf45
1.01152e-05	0.206872	0.526	0.487	0.173861	B_Naive	BTLA
1.01268e-05	-0.341172	0.124	0.161	0.17406	B_Naive	SDHD
1.01939e-05	0.228589	0.491	0.452	0.175213	B_Naive	ZNF148
1.01954e-05	0.184672	0.433	0.417	0.175239	B_Naive	NDUFV3
1.0197e-05	-0.280841	0.266	0.315	0.175266	B_Naive	KLC1
1.02388e-05	-0.291663	0.24	0.287	0.175985	B_Naive	NUDT21
1.0621e-05	0.480691	0.139	0.113	0.182553	B_Naive	LOC102151670
1.07443e-05	-0.252375	0.353	0.398	0.184672	B_Naive	HSPA8
1.07902e-05	-0.167828	0.887	0.882	0.185462	B_Naive	HMGB1
1.08224e-05	0.237976	0.415	0.379	0.186015	B_Naive	UBR1
1.11113e-05	-0.175141	0.278	0.326	0.190981	B_Naive	KHDRBS1
1.11547e-05	-0.347104	0.166	0.209	0.191728	B_Naive	LYAR
1.1387e-05	0.519925	0.118	0.086	0.195719	B_Naive	DUS2
1.14065e-05	-0.5199	0.072	0.103	0.196055	B_Naive	TP53RK
1.1494e-05	0.181009	0.54	0.516	0.197559	B_Naive	LLPH
1.15257e-05	-0.200265	0.3	0.352	0.198103	B_Naive	GMPS
1.15298e-05	-0.441743	0.102	0.138	0.198175	B_Naive	SCO1
1.17518e-05	0.121162	0.831	0.795	0.20199	B_Naive	HNRNPF
1.18318e-05	0.325566	0.279	0.235	0.203365	B_Naive	MRTFA
1.18806e-05	-0.355648	0.166	0.209	0.204204	B_Naive	ACSL3
1.19543e-05	-0.249641	0.352	0.404	0.20547	B_Naive	TMCC1
1.20301e-05	-0.295672	0.244	0.28	0.206773	B_Naive	CAB39
1.22496e-05	-0.334091	0.189	0.226	0.210546	B_Naive	ARF3
1.2292e-05	-0.490833	0.078	0.11	0.211276	B_Naive	GRSF1
1.22984e-05	0.298924	0.203	0.161	0.211386	B_Naive	XYLT1
1.23108e-05	0.280798	0.315	0.268	0.211598	B_Naive	SKIL
1.23198e-05	0.398593	0.174	0.14	0.211753	B_Naive	FBXO25
1.23901e-05	-0.190148	0.286	0.335	0.212961	B_Naive	MIA3
1.24075e-05	-0.344961	0.172	0.21	0.21326	B_Naive	MRPL27
1.24428e-05	0.339215	0.235	0.193	0.213867	B_Naive	LOC106559441
1.2485e-05	-0.336399	0.188	0.231	0.214592	B_Naive	ATP2A3
1.25193e-05	-0.351086	0.08	0.108	0.215181	B_Naive	SLC6A6
1.26183e-05	-0.198432	0.497	0.527	0.216884	B_Naive	ACP5
1.27468e-05	0.399262	0.177	0.143	0.219092	B_Naive	NEMP2
1.27896e-05	-0.338257	0.193	0.232	0.219828	B_Naive	ICE1
1.28329e-05	0.190376	0.319	0.308	0.220571	B_Naive	SPOP
1.29851e-05	0.501825	0.112	0.08	0.223188	B_Naive	RAI1
1.30243e-05	-0.385798	0.074	0.102	0.223861	B_Naive	FBXW5
1.31475e-05	-0.227789	0.39	0.438	0.225979	B_Naive	TSTD1
1.34629e-05	0.176105	0.432	0.423	0.231401	B_Naive	DNAJC1
1.35398e-05	0.291711	0.306	0.261	0.232721	B_Naive	LOC102151812
1.36305e-05	-0.43912	0.108	0.144	0.234282	B_Naive	LYPLA2
1.37027e-05	-0.165237	0.173	0.205	0.235522	B_Naive	NDUFA9
1.37301e-05	0.335353	0.25	0.215	0.235992	B_Naive	MAP3K5
1.42038e-05	0.430735	0.174	0.142	0.244136	B_Naive	CRADD
1.42089e-05	-0.347553	0.201	0.244	0.244223	B_Naive	ZMIZ1
1.42794e-05	-0.264865	0.157	0.163	0.245434	B_Naive	CD72
1.46168e-05	-0.355566	0.163	0.206	0.251234	B_Naive	GGH
1.46839e-05	-0.281128	0.134	0.171	0.252387	B_Naive	NUP93
1.46844e-05	0.142648	0.76	0.725	0.252396	B_Naive	PIAS1
1.47162e-05	-0.367187	0.129	0.167	0.252941	B_Naive	ACAA2
1.47353e-05	0.106453	0.969	0.964	0.25327	B_Naive	RPL26
1.48131e-05	-0.239307	0.302	0.353	0.254607	B_Naive	MRPL52-1
1.48233e-05	0.477489	0.136	0.102	0.254782	B_Naive	LOC484559
1.49669e-05	-0.408021	0.109	0.146	0.257251	B_Naive	NUDT5
1.51639e-05	-0.531676	0.082	0.114	0.260638	B_Naive	MTHFD2
1.52487e-05	-0.215448	0.432	0.476	0.262094	B_Naive	CMTM7
1.54767e-05	-0.346433	0.147	0.188	0.266013	B_Naive	IARS2
1.54916e-05	-0.34581	0.154	0.196	0.26627	B_Naive	PSMG1
1.57208e-05	0.390745	0.162	0.124	0.27021	B_Naive	ZNF169
1.5787e-05	0.17292	0.576	0.527	0.271347	B_Naive	YTHDC1
1.58492e-05	-0.421923	0.119	0.155	0.272416	B_Naive	U2AF1L4
1.60237e-05	-0.295546	0.196	0.241	0.275416	B_Naive	UQCRC1
1.60486e-05	0.325566	0.247	0.209	0.275843	B_Naive	LMBR1L
1.60795e-05	0.215142	0.478	0.439	0.276375	B_Naive	TPP2
1.61971e-05	-0.489777	0.086	0.117	0.278396	B_Naive	RUVBL1
1.62333e-05	0.241837	0.317	0.268	0.279018	B_Naive	CTSH
1.63384e-05	0.364006	0.198	0.17	0.280824	B_Naive	MNS1
1.66338e-05	0.191876	0.489	0.465	0.285902	B_Naive	ARID4A
1.70312e-05	-0.479789	0.071	0.101	0.292732	B_Naive	CYB561D2
1.70989e-05	-0.125652	0.89	0.908	0.293896	B_Naive	YWHAB
1.71263e-05	-0.359479	0.153	0.194	0.294368	B_Naive	PPIL1
1.72965e-05	-0.308225	0.25	0.297	0.297292	B_Naive	ESYT2
1.74524e-05	-0.185969	0.265	0.313	0.299972	B_Naive	SIN3A
1.74727e-05	0.312371	0.263	0.22	0.300321	B_Naive	IRF9
1.75767e-05	0.196607	0.542	0.509	0.302108	B_Naive	SERINC1
1.76438e-05	-0.514298	0.076	0.106	0.303261	B_Naive	ARRDC1
1.77122e-05	-0.287459	0.221	0.267	0.304436	B_Naive	UBE2J2
1.77202e-05	0.104801	0.173	0.18	0.304574	B_Naive	ALG6
1.77837e-05	-0.23676	0.213	0.258	0.305667	B_Naive	R3HDM1
1.78776e-05	0.247831	0.39	0.346	0.307281	B_Naive	INO80D
1.81158e-05	-0.260428	0.233	0.281	0.311374	B_Naive	POLR2I
1.81726e-05	0.107003	0.84	0.817	0.312351	B_Naive	SMAP1
1.84773e-05	0.271974	0.336	0.294	0.317588	B_Naive	MAP2K4
1.85067e-05	-0.493719	0.078	0.109	0.318094	B_Naive	MKRN1
1.85517e-05	-0.231188	0.342	0.392	0.318866	B_Naive	MRPL23
1.86444e-05	-0.275766	0.297	0.345	0.320459	B_Naive	PICALM
1.9004e-05	-0.21643	0.301	0.352	0.32664	B_Naive	RUFY1
1.91135e-05	-0.441397	0.097	0.131	0.328523	B_Naive	SH3BP1
1.93474e-05	0.260437	0.369	0.325	0.332543	B_Naive	MOV10
1.95638e-05	-0.162084	0.439	0.493	0.336263	B_Naive	LCORL
1.97241e-05	-0.462946	0.098	0.13	0.339018	B_Naive	GSTA4
2.02001e-05	-0.248043	0.294	0.343	0.347199	B_Naive	RAB5IF
2.06257e-05	0.433212	0.146	0.111	0.354514	B_Naive	ZSCAN22
2.07385e-05	-0.16818	0.536	0.56	0.356453	B_Naive	TLE5
2.08011e-05	-0.361058	0.096	0.128	0.357529	B_Naive	PRKCSH
2.09612e-05	-0.244996	0.296	0.344	0.360281	B_Naive	SRI
2.10029e-05	-0.252494	0.273	0.322	0.360999	B_Naive	NDUFS2
2.14967e-05	0.430598	0.154	0.12	0.369486	B_Naive	LOC119866556
2.15225e-05	-0.234035	0.271	0.32	0.369929	B_Naive	MRPS31
2.15301e-05	0.186465	0.551	0.52	0.370059	B_Naive	ZNF250
2.15819e-05	0.39267	0.175	0.136	0.37095	B_Naive	ADPRS
2.17143e-05	0.169303	0.36	0.311	0.373226	B_Naive	KTI12
2.17165e-05	-0.234978	0.162	0.199	0.373264	B_Naive	BRD8
2.17439e-05	-0.354925	0.113	0.148	0.373734	B_Naive	MRNIP
2.20229e-05	-0.158538	0.699	0.735	0.37853	B_Naive	CALM2
2.20983e-05	0.442145	0.156	0.131	0.379826	B_Naive	GBE1
2.21236e-05	0.229852	0.348	0.337	0.380261	B_Naive	RAD51B
2.23603e-05	0.197778	0.538	0.507	0.384329	B_Naive	RNF130
2.23933e-05	-0.31645	0.19	0.233	0.384896	B_Naive	DCTN2
2.27217e-05	-0.198652	0.46	0.508	0.39054	B_Naive	BRK1
2.29515e-05	0.203443	0.486	0.458	0.39449	B_Naive	NDFIP2
2.3048e-05	-0.373124	0.106	0.14	0.396149	B_Naive	TATDN2
2.30543e-05	-0.113555	0.297	0.337	0.396257	B_Naive	MRPS36
2.31656e-05	0.451627	0.142	0.109	0.398171	B_Naive	GH1
2.31689e-05	-0.189388	0.497	0.538	0.398227	B_Naive	ERH
2.34914e-05	0.340012	0.236	0.194	0.40377	B_Naive	RFX3
2.34967e-05	0.459061	0.11	0.078	0.403861	B_Naive	CASK
2.37378e-05	-0.21922	0.256	0.303	0.408004	B_Naive	MICOS13
2.37391e-05	-0.278975	0.183	0.226	0.408028	B_Naive	MRPL11
2.38231e-05	-0.309634	0.2	0.244	0.409471	B_Naive	SUSD3
2.44078e-05	0.17146	0.647	0.613	0.419521	B_Naive	DTD1
2.45766e-05	-0.318779	0.095	0.126	0.422423	B_Naive	POLR3G
2.47174e-05	-0.31486	0.193	0.236	0.424843	B_Naive	RIPK1
2.54677e-05	0.268982	0.323	0.276	0.437738	B_Naive	USP49
2.56085e-05	-0.330396	0.14	0.179	0.440159	B_Naive	FAM117A
2.56615e-05	-0.205469	0.399	0.448	0.44107	B_Naive	RNPS1
2.61872e-05	0.291888	0.291	0.248	0.450105	B_Naive	NCK2
2.63679e-05	0.214772	0.505	0.463	0.453212	B_Naive	CHD6
2.65738e-05	-0.318719	0.15	0.189	0.45675	B_Naive	LOC478089
2.6609e-05	-0.306716	0.212	0.255	0.457355	B_Naive	UFL1
2.67133e-05	-0.489881	0.078	0.109	0.459147	B_Naive	PTPN12
2.67325e-05	-0.229265	0.337	0.387	0.459479	B_Naive	PARP1
2.67404e-05	-0.411081	0.127	0.16	0.459614	B_Naive	SPRYD7
2.68031e-05	-0.50066	0.106	0.135	0.460692	B_Naive	GAB2
2.69384e-05	-0.217374	0.239	0.285	0.463018	B_Naive	SMARCC2
2.72881e-05	-0.242392	0.32	0.369	0.469028	B_Naive	YPEL5
2.74821e-05	-0.266771	0.095	0.121	0.472362	B_Naive	LOC119870304
2.76797e-05	-0.318573	0.187	0.23	0.475759	B_Naive	EIF4E3
2.77695e-05	-0.3306	0.177	0.218	0.477302	B_Naive	ARHGAP4
2.8027e-05	-0.489068	0.083	0.114	0.481728	B_Naive	CAMK2G
2.82546e-05	-0.16119	0.536	0.587	0.48564	B_Naive	RNASEK
2.8382e-05	-0.298524	0.188	0.232	0.487831	B_Naive	ERGIC3
2.8592e-05	-0.193792	0.267	0.254	0.49144	B_Naive	DPYD
2.86885e-05	-0.168608	0.448	0.501	0.493098	B_Naive	AIMP1
2.87177e-05	0.31832	0.239	0.198	0.493599	B_Naive	RFX5
2.91232e-05	0.306312	0.214	0.191	0.500569	B_Naive	USP40
2.92235e-05	0.283538	0.296	0.251	0.502293	B_Naive	CYSTM1
2.92617e-05	-0.207618	0.346	0.397	0.50295	B_Naive	ENSA
2.93464e-05	0.208313	0.436	0.385	0.504406	B_Naive	LOC119873979
2.9838e-05	-0.136145	0.259	0.301	0.512855	B_Naive	PIK3CB
3.01776e-05	0.529551	0.1	0.07	0.518692	B_Naive	PARP9
3.02036e-05	0.193863	0.523	0.487	0.51914	B_Naive	NUB1
3.02477e-05	-0.370647	0.117	0.153	0.519897	B_Naive	UBXN8
3.04312e-05	0.431812	0.15	0.12	0.523052	B_Naive	H2AC6
3.06181e-05	-0.109204	0.086	0.103	0.526264	B_Naive	RAD1
3.06952e-05	-0.185341	0.407	0.458	0.527589	B_Naive	FIS1
3.1577e-05	-0.365249	0.103	0.136	0.542745	B_Naive	AGPAT5
3.16517e-05	0.136503	0.726	0.685	0.544029	B_Naive	SCAF8
3.20493e-05	-0.105313	0.418	0.468	0.550863	B_Naive	ERCC6L2
3.23277e-05	-0.405369	0.121	0.152	0.555649	B_Naive	TIMM22
3.25361e-05	0.135786	0.453	0.453	0.559231	B_Naive	TNKS
3.25914e-05	-0.493474	0.071	0.101	0.560181	B_Naive	RP2
3.2727e-05	-0.213909	0.396	0.44	0.562512	B_Naive	STK10
3.34022e-05	-0.186797	0.18	0.218	0.574117	B_Naive	LOC609902
3.34424e-05	0.233707	0.318	0.291	0.574808	B_Naive	RBM23
3.37952e-05	-0.32835	0.147	0.186	0.580872	B_Naive	CYTH4
3.38831e-05	0.1922	0.537	0.499	0.582382	B_Naive	PPM1B
3.39697e-05	0.154247	0.468	0.416	0.583871	B_Naive	FAM126A
3.47772e-05	-0.216525	0.37	0.418	0.59775	B_Naive	SNX10
3.49415e-05	-0.314224	0.144	0.183	0.600574	B_Naive	MAPK6
3.52567e-05	-0.192712	0.538	0.585	0.605992	B_Naive	ELL2
3.552e-05	-0.130906	0.715	0.738	0.610517	B_Naive	KRTCAP2
3.595e-05	-0.458417	0.101	0.13	0.617909	B_Naive	DCUN1D4
3.63664e-05	0.256058	0.337	0.299	0.625066	B_Naive	RPTOR
3.63968e-05	-0.294613	0.213	0.257	0.625589	B_Naive	ANAPC15
3.64483e-05	-0.230848	0.326	0.364	0.626473	B_Naive	GNB2
3.67214e-05	-0.447549	0.084	0.116	0.631168	B_Naive	LOC608641
3.68187e-05	0.266181	0.263	0.24	0.63284	B_Naive	UPF3B
3.74863e-05	-0.311093	0.177	0.219	0.644315	B_Naive	TBCE
3.79739e-05	0.308242	0.28	0.24	0.652696	B_Naive	ALG13
3.83764e-05	0.460932	0.136	0.107	0.659614	B_Naive	LOC119869524
3.93399e-05	0.178825	0.569	0.524	0.676174	B_Naive	CEP350
3.93708e-05	0.13908	0.655	0.61	0.676705	B_Naive	ZNF292
3.95038e-05	-0.262803	0.238	0.283	0.678992	B_Naive	PSMD4
[truncated: 14,492 more rows]

## Sheet: Bcell_Naive_DE
p_val	avg_log2FC	pct.1	pct.2	p_val_adj	cluster	gene
0	-4.46174	0.154	0.583	0	0	LOC111092616
1.11043e-310	2.57915	0.832	0.455	1.90861e-306	0	LOC607368
1.89097e-132	-2.99263	0.153	0.437	3.2502e-128	0	LOC486474
1.38949e-83	-1.68374	0.484	0.543	2.38825e-79	0	LOC111092613
5.54534e-24	-0.588581	0.812	0.837	9.53133e-20	0	CRIP1
2.01565e-22	0.260876	0.98	0.941	3.4645e-18	0	BACH2
3.77327e-19	0.160458	0.923	0.833	6.4855e-15	0	PLAC8B
1.86028e-16	0.180982	0.939	0.865	3.19745e-12	0	LOC106557516
1.34777e-13	-0.448225	0.968	0.974	2.31654e-09	0	TMSB10
2.57705e-13	-0.114206	1	0.999	4.42943e-09	0	RPL13A
3.44394e-13	-0.311353	0.811	0.849	5.91944e-09	0	S100A11
2.64698e-11	0.212014	0.963	0.94	4.54963e-07	0	AFF3
1.33964e-10	-0.179706	0.986	0.993	2.30257e-06	0	ACTB
1.03992e-09	0.288202	0.711	0.623	1.78742e-05	0	LOC102155931
2.9726e-09	0.226252	0.739	0.653	5.10931e-05	0	SATB1
3.75802e-09	-0.103842	0.999	0.999	6.45928e-05	0	RPS10
4.56805e-09	0.13322	0.767	0.685	7.85156e-05	0	LOC100685971
4.64943e-09	0.388019	0.488	0.401	7.99145e-05	0	CACNB2
4.67977e-09	0.209363	0.943	0.914	8.04359e-05	0	FOXP1
6.12037e-09	-0.158672	0.998	1	0.000105197	0	RPS11
6.52965e-09	-0.196482	0.872	0.895	0.000112232	0	CALM1
7.76626e-09	-0.303974	0.633	0.696	0.000133487	0	SELENOW
1.86154e-08	0.297168	0.717	0.673	0.000319961	0	NEK7
2.94888e-08	-0.307082	0.669	0.73	0.000506853	0	STMN1
3.03277e-08	-0.304374	0.581	0.636	0.000521272	0	CAPG
3.98548e-08	0.217463	0.799	0.732	0.000685024	0	DOCK9
6.40055e-08	-0.344251	0.59	0.621	0.00110013	0	COTL1
6.55186e-08	-0.418567	0.395	0.467	0.00112613	0	RBPJ
6.83373e-08	-0.376941	0.534	0.598	0.00117458	0	PNP
8.19211e-08	0.203218	0.893	0.853	0.00140806	0	TMEM123
9.71224e-08	0.223912	0.888	0.853	0.00166934	0	MAML2
1.18387e-07	0.206022	0.999	0.999	0.00203484	0	unassigned-gene-2
1.49384e-07	0.322774	1	1	0.00256762	0	LOC119877774
1.72769e-07	-0.218232	0.759	0.814	0.00296955	0	SEC11C
1.78017e-07	-0.368	0.368	0.433	0.00305976	0	COX17
1.889e-07	0.37144	0.528	0.465	0.00324681	0	AUTS2
2.52581e-07	-0.415431	0.372	0.439	0.00434137	0	S100A10
2.90929e-07	0.351325	0.468	0.421	0.00500049	0	RALGAPA2
3.04382e-07	0.262083	0.73	0.662	0.00523172	0	FAF1
3.14499e-07	0.189508	0.939	0.92	0.0054056	0	VAV3
4.81354e-07	0.512765	0.241	0.188	0.00827351	0	TMCO3
6.11773e-07	-0.156065	0.963	0.972	0.0105152	0	PPIA
6.17574e-07	0.263135	0.726	0.672	0.0106149	0	SNX29
6.31203e-07	0.267546	1	1	0.0108491	0	LOC119877775
6.81906e-07	0.179108	0.975	0.965	0.0117206	0	MIR8858
7.42354e-07	0.200629	0.885	0.853	0.0127596	0	FCHSD2
7.46316e-07	0.199792	0.939	0.915	0.0128277	0	ARHGAP24
7.59225e-07	0.167477	0.922	0.915	0.0130496	0	AKAP13
8.00035e-07	-0.103741	0.997	0.999	0.013751	0	EEF1A1
8.01412e-07	0.221913	0.779	0.739	0.0137747	0	CHIC2
8.68365e-07	0.167175	0.829	0.767	0.0149255	0	RNF144A
8.73942e-07	-0.77849	0.088	0.138	0.0150213	0	GLRX
8.97566e-07	0.327089	0.583	0.519	0.0154274	0	TASP1
1.05151e-06	0.24192	0.741	0.693	0.0180733	0	CDK13
1.13486e-06	-0.163158	0.868	0.885	0.019506	0	SH3BGRL3
1.26831e-06	-0.612004	0.084	0.132	0.0217997	0	BASP1
1.3356e-06	0.227274	0.425	0.416	0.0229564	0	FAM168B
1.40528e-06	0.487289	0.264	0.2	0.024154	0	CLYBL
1.48939e-06	-0.41136	0.213	0.28	0.0255996	0	TXNDC17
1.49454e-06	-0.299798	0.51	0.557	0.0256881	0	GAPDH
1.58052e-06	-0.183101	0.752	0.809	0.0271659	0	SPCS1
1.90718e-06	-0.126293	0.995	0.997	0.0327805	0	RPLP0
2.19525e-06	-0.548798	0.162	0.218	0.0377319	0	CD99
2.33968e-06	0.21573	0.851	0.835	0.0402144	0	LRBA
2.66282e-06	0.152659	0.73	0.738	0.0457685	0	DOCK2
2.88681e-06	0.190131	0.839	0.798	0.0496185	0	ATF7IP
3.67197e-06	-0.284898	0.706	0.744	0.0631138	0	ACTG1
3.85974e-06	0.212666	0.688	0.648	0.0663412	0	HNRNPM
3.89428e-06	-0.256631	0.547	0.607	0.0669349	0	NDUFC1
4.0813e-06	0.224363	0.783	0.754	0.0701494	0	LOC119869317
4.27325e-06	0.42971	0.246	0.206	0.0734487	0	CDC42BPB
4.74259e-06	0.220621	0.442	0.431	0.0815156	0	ADAM19
5.40562e-06	0.22212	0.622	0.619	0.0929118	0	PPP3CA
6.08265e-06	0.395662	0.305	0.241	0.104549	0	OSBPL6
6.44798e-06	-0.119693	0.971	0.974	0.110828	0	LOC106557461
6.71388e-06	0.259669	0.501	0.478	0.115398	0	ZNF148
6.92638e-06	0.122786	0.991	0.982	0.119051	0	ODC1
7.28556e-06	-0.101631	0.992	0.996	0.125224	0	RPS2
7.64224e-06	-0.30083	0.424	0.481	0.131355	0	GPX1
8.5273e-06	0.183987	0.719	0.703	0.146567	0	HVCN1
8.70873e-06	0.332042	0.284	0.254	0.149686	0	MORF4L2
8.90486e-06	0.288094	0.599	0.566	0.153057	0	ZBTB20
9.71404e-06	0.223971	0.675	0.632	0.166965	0	ZNF292
1.04066e-05	-0.375616	0.183	0.242	0.178869	0	SOX5
1.0759e-05	-0.275266	0.489	0.535	0.184925	0	TXN
1.08025e-05	-0.337733	0.265	0.33	0.185674	0	MRPL36
1.16785e-05	0.176196	0.933	0.92	0.200731	0	WDFY4
1.21201e-05	-0.288768	0.509	0.567	0.208321	0	LAPTM5
1.26016e-05	0.123835	0.926	0.888	0.216597	0	LOC488248
1.44079e-05	-0.148972	0.893	0.897	0.247643	0	NAP1L1
1.47925e-05	0.173578	0.847	0.832	0.254253	0	SMAP1
1.83401e-05	-0.176169	0.817	0.839	0.315229	0	CFL1
1.87899e-05	-0.354579	0.388	0.435	0.32296	0	BCL2A1
2.00169e-05	0.221584	0.696	0.67	0.344051	0	GLG1
2.06573e-05	0.222826	0.52	0.523	0.355058	0	S100A8
2.15669e-05	0.20024	0.82	0.797	0.370691	0	ZEB1
2.179e-05	-0.462368	0.215	0.265	0.374526	0	LOC610407
2.19368e-05	-0.452771	0.175	0.23	0.377049	0	PPA1
2.24703e-05	-0.231693	0.593	0.634	0.386219	0	UBC
2.26558e-05	0.277032	0.564	0.507	0.389407	0	TRPS1
2.34712e-05	0.218091	0.63	0.578	0.403423	0	ZNF280D
2.34911e-05	0.252292	0.635	0.574	0.403766	0	CPM
2.42221e-05	-0.616308	0.082	0.116	0.416329	0	PDLIM7
2.65084e-05	-0.107037	0.602	0.667	0.455627	0	POLR2L
2.7958e-05	0.154708	0.89	0.862	0.480543	0	ITCH
2.80961e-05	-0.437235	0.532	0.57	0.482915	0	VIM
2.85383e-05	-0.370937	0.259	0.312	0.490517	0	GOLM1
2.95431e-05	0.153772	0.145	0.156	0.507787	0	DPY19L1
3.05071e-05	0.231708	0.661	0.617	0.524356	0	RASA2
3.0985e-05	-0.208213	0.593	0.653	0.53257	0	NDUFA4
3.19947e-05	0.267789	0.552	0.495	0.549925	0	KDM4C
3.85731e-05	0.218529	0.41	0.4	0.662995	0	VPS13A
3.94487e-05	-0.22229	0.417	0.485	0.678044	0	H2AZ1
4.05304e-05	0.265695	0.406	0.377	0.696637	0	PLEKHG1
4.11755e-05	0.250207	0.599	0.538	0.707724	0	PRKCA
4.23134e-05	0.208865	0.748	0.721	0.727283	0	TCF12
4.41718e-05	0.203649	0.699	0.678	0.759225	0	PDE8A
4.84741e-05	0.212594	0.687	0.657	0.833172	0	LYN
5.04486e-05	-0.528153	0.099	0.143	0.867111	0	RPS6KA1
5.05493e-05	-0.180706	0.718	0.767	0.868841	0	TMSB4X
5.07703e-05	0.354018	0.353	0.312	0.87264	0	NR3C2
5.23913e-05	0.196555	0.623	0.602	0.900502	0	BANK1
5.32972e-05	0.239077	0.61	0.564	0.916072	0	ARHGAP26
5.63798e-05	0.191904	0.662	0.641	0.969057	0	BPTF
5.97006e-05	-0.282862	0.292	0.355	1	0	PAXX
6.32542e-05	0.30074	0.378	0.341	1	0	MTHFD1L
6.43467e-05	0.582535	0.13	0.093	1	0	SEMA4A
6.50517e-05	-0.197378	0.596	0.654	1	0	IFI30
7.01897e-05	0.200485	0.713	0.689	1	0	PLCL2
7.54821e-05	0.14956	0.904	0.889	1	0	RALGPS2
7.83368e-05	0.323428	0.343	0.309	1	0	SMURF1
8.98868e-05	-0.419115	0.153	0.203	1	0	CHCHD10
9.10445e-05	-0.252661	0.383	0.446	1	0	NDUFB4
9.22778e-05	0.155608	0.843	0.8	1	0	SSH2
9.34038e-05	0.141105	0.967	0.962	1	0	ARHGAP15
9.6695e-05	0.211562	0.713	0.692	1	0	CTSC
9.91893e-05	-0.400304	0.105	0.145	1	0	SUN1
0.000106925	0.122483	0.634	0.639	1	0	CSNK1A1
0.000109714	0.194757	0.775	0.735	1	0	USP34
0.000109798	0.400279	0.226	0.192	1	0	KCNG2
0.000111622	0.180728	0.748	0.729	1	0	MAP4K4
0.000111908	-0.188759	0.733	0.772	1	0	ARPC2
0.000118761	0.171345	0.785	0.76	1	0	PAN3
0.000118839	0.168188	0.85	0.827	1	0	ARID1B
0.000121292	0.313698	0.337	0.298	1	0	KLHL24
0.000121382	-0.171151	0.402	0.464	1	0	GLO1
0.000122189	-0.268959	0.09	0.12	1	0	ARL6IP5
0.00013426	0.320732	0.305	0.269	1	0	FAM3C
0.000137056	0.226962	0.413	0.397	1	0	UBE2G1
0.000139478	-0.305652	0.326	0.38	1	0	ANAPC11
0.000154405	-0.258693	0.408	0.451	1	0	COX5A
0.000157218	0.385323	0.152	0.135	1	0	MAPK6
0.000159767	0.157407	0.804	0.782	1	0	ESCO1
0.000166571	0.284663	0.294	0.268	1	0	RASSF2
0.000167271	0.188587	0.739	0.689	1	0	FBXW7
0.000168955	0.140262	0.672	0.679	1	0	DOCK10
0.00017028	0.227451	0.566	0.522	1	0	RANBP2
0.000172946	-0.279062	0.244	0.299	1	0	ATP5F1D
0.000175894	-0.410614	0.191	0.229	1	0	TESC
0.000182885	0.15852	0.476	0.473	1	0	CHKA
0.000185134	-0.196275	0.464	0.527	1	0	LAMTOR5
0.00018533	0.199802	0.709	0.676	1	0	EXOC4
0.000185505	0.181778	0.688	0.638	1	0	FAM53B
0.000189298	0.181401	0.616	0.601	1	0	S100A9
0.000196441	-0.135932	0.292	0.34	1	0	NUCB2
0.000200159	-0.237361	0.471	0.505	1	0	LAMTOR2
0.000200667	-0.25621	0.296	0.326	1	0	PFDN6
0.000201081	0.257774	0.46	0.424	1	0	STK3
0.000214324	-0.279572	0.324	0.381	1	0	C1QBP
0.000217998	0.274252	0.417	0.371	1	0	CDK12
0.000230307	0.403138	0.199	0.172	1	0	PTPN4
0.000230564	-0.16989	0.748	0.788	1	0	MYL6
0.000233746	0.226861	0.535	0.494	1	0	ERO1B
0.000238183	0.262128	0.455	0.427	1	0	TRPM7
0.000238873	-0.25044	0.462	0.517	1	0	LGALS1
0.00023993	0.164493	0.773	0.758	1	0	SMAP2
0.000241544	-0.416935	0.116	0.158	1	0	SNRNP25
0.000242211	-0.643057	0.077	0.113	1	0	AHNAK
0.000242359	-0.236854	0.263	0.318	1	0	CAPNS1
0.000251112	0.153763	0.803	0.78	1	0	SLC4A7
0.000252532	-0.132398	0.601	0.661	1	0	TCEA1
0.000257475	0.241899	0.512	0.452	1	0	CD2AP
0.000258634	-0.165655	0.6	0.658	1	0	COX5B
0.00025922	0.337322	0.294	0.258	1	0	IGFBP7
0.00027383	0.206851	0.61	0.581	1	0	PUM1
0.000273882	-0.227639	0.375	0.435	1	0	CSTB
0.00027396	0.237853	0.44	0.416	1	0	RFX7
0.00027918	0.467479	0.224	0.181	1	0	ADAM22
0.000281202	0.265262	0.451	0.412	1	0	SMAD3
0.000282292	-0.193343	0.386	0.446	1	0	TMEM258
0.000283516	0.163138	0.793	0.783	1	0	ARIH1
0.000290311	0.11221	0.414	0.427	1	0	MAP2K5
0.000291297	0.182174	0.854	0.828	1	0	EBF1
0.000291306	0.230684	0.467	0.442	1	0	MGAT5
0.000298767	-0.185647	0.494	0.554	1	0	TBCA
0.000302142	-0.437183	0.145	0.189	1	0	FLNA
0.00030394	0.24757	0.46	0.419	1	0	CNST
0.000310098	-0.120811	0.452	0.508	1	0	RNF187
0.000318363	-0.29147	0.25	0.304	1	0	CSRP1
0.000320425	0.124125	0.745	0.749	1	0	EXOC6
0.000329177	0.167059	0.724	0.7	1	0	DENND4A
0.000336116	-0.328057	0.225	0.276	1	0	NHP2
0.000339894	0.384752	0.199	0.153	1	0	C17H1orf54
0.000345529	0.138206	0.702	0.706	1	0	RESF1
0.000349412	0.271499	0.358	0.33	1	0	PIK3CA
0.000359713	0.28183	0.47	0.425	1	0	LOC111092255
0.000364763	-0.220079	0.118	0.15	1	0	ZRSR2
0.000364765	0.127554	0.689	0.681	1	0	EIF4A2
0.000379538	0.161252	0.653	0.657	1	0	ANKRD11
0.000379935	0.170284	0.877	0.859	1	0	TBC1D5
0.000382092	0.2178	0.602	0.556	1	0	OSBPL8
0.000387885	-0.498957	0.081	0.117	1	0	PLEC
0.000388862	0.152092	0.49	0.487	1	0	RPS6KB1
0.000389684	0.215928	0.522	0.492	1	0	LOC119870378
0.000405619	0.46454	0.148	0.123	1	0	LOC119869524
0.000406234	0.184622	0.675	0.637	1	0	ATP8A1
0.000406586	0.194668	0.436	0.428	1	0	PRDM2
0.000412252	-0.510704	0.09	0.127	1	0	NIBAN1
0.000414702	-0.151133	0.846	0.869	1	0	PFN1
0.000415776	0.160205	0.265	0.265	1	0	TACC1
0.000421741	-0.198208	0.471	0.527	1	0	ERH
0.000434389	0.155193	0.679	0.667	1	0	RERE
0.000438343	0.330682	0.243	0.213	1	0	TMEM260
0.00044081	0.367477	0.177	0.156	1	0	GCLC
0.000443794	0.23827	0.489	0.466	1	0	PHC3
0.000445596	0.122866	0.919	0.915	1	0	JAK1
0.000454114	-0.153842	0.666	0.72	1	0	SERP1
0.000460912	0.247218	0.235	0.223	1	0	FBXO34
0.000467696	0.138241	0.416	0.422	1	0	GSK3B
0.000475008	0.128205	0.843	0.803	1	0	SELL
0.000485564	0.141426	0.535	0.533	1	0	BRD4
0.000488752	-0.226985	0.445	0.499	1	0	NIFK
0.000493747	0.28227	0.386	0.333	1	0	LOC102152799
0.000496777	0.523642	0.103	0.081	1	0	CCDC82
0.000512773	0.242235	0.546	0.49	1	0	SYT1
0.00052039	0.200304	0.724	0.685	1	0	ITPR1
0.000523584	0.198567	0.142	0.138	1	0	AMFR
0.000530695	0.733611	0.534	0.511	1	0	IGLL5
0.000534134	-0.242679	0.105	0.133	1	0	AKT1
0.000537307	0.261025	0.32	0.315	1	0	SMYD3
0.000541931	0.193661	0.634	0.609	1	0	CDC42SE2
0.000548357	0.104216	0.204	0.21	1	0	CMTM6
0.000557023	0.156534	0.937	0.934	1	0	ELMO1
0.000558782	0.262614	0.38	0.356	1	0	METTL25
0.000562035	0.155996	0.563	0.591	1	0	LOC102153980
0.000566559	0.215085	0.474	0.452	1	0	JMY
0.00058046	0.164041	1	1	1	0	unassigned-gene-4
0.000585611	-0.23873	0.276	0.33	1	0	LOC480914
0.000594003	-0.261737	0.35	0.406	1	0	LOC119866377
0.000595201	-0.131937	0.672	0.725	1	0	LSP1
0.000614101	-0.196166	0.416	0.473	1	0	SUPT4H1
0.00061998	0.296813	0.334	0.295	1	0	ABHD17B
0.000633839	-0.249117	0.11	0.14	1	0	DYNLT1
0.000635595	0.219471	0.234	0.228	1	0	UBE4B
0.000645293	0.230153	0.348	0.325	1	0	BAZ1B
0.000667975	0.163281	0.79	0.751	1	0	SREK1
0.000670912	-0.172626	0.614	0.665	1	0	MIF
0.000693951	0.251594	0.289	0.272	1	0	SEC14L1
0.000697264	0.170972	0.51	0.501	1	0	ROCK2
0.000717973	0.175816	0.681	0.64	1	0	HIVEP1
0.000728522	0.146739	0.672	0.669	1	0	DIP2B
0.000747262	0.607433	0.104	0.074	1	0	ZBTB16
0.000759644	-0.310465	0.239	0.287	1	0	TIMM13
0.00076152	0.393886	0.215	0.189	1	0	ARHGAP42
0.000777355	0.108546	0.21	0.219	1	0	KCTD20
0.000781777	0.190362	0.482	0.46	1	0	TNRC6A
0.000791335	0.287741	0.341	0.309	1	0	SPIRE1
0.000795778	0.229118	0.444	0.412	1	0	DICER1
0.000808784	-0.355468	0.148	0.191	1	0	CCDC56
0.000808887	0.205535	0.595	0.549	1	0	MAN1A2
0.000818882	-0.23863	0.096	0.123	1	0	PFKP
0.000826297	0.154895	0.752	0.707	1	0	GRK3
0.000834525	-0.179147	0.569	0.619	1	0	LOC612644
0.000855414	0.204259	0.498	0.479	1	0	THADA
0.000857442	-0.211763	0.424	0.479	1	0	LSM8
0.000871261	0.281384	0.366	0.317	1	0	ELP4
0.000883018	0.132961	0.626	0.632	1	0	EML4
0.000883019	0.145528	0.767	0.762	1	0	KMT2C
0.000903729	0.259272	0.4	0.355	1	0	CEP170
0.000905737	2.40338	0.091	0.102	1	0	LOC100855540
0.000918879	0.234715	0.458	0.403	1	0	CDCA7L
0.000975668	-0.181826	0.559	0.611	1	0	EMP3
0.000991886	-0.196603	0.271	0.32	1	0	VAMP5
0.000995095	0.14465	0.315	0.316	1	0	SF3B3
0.0010112	0.192627	0.392	0.382	1	0	UPF2
0.00101282	-0.371683	0.157	0.2	1	0	NEU3
0.00102065	0.232385	0.535	0.492	1	0	BCAS3
0.00102833	0.304746	0.384	0.343	1	0	GLCCI1
0.00103146	0.343626	0.229	0.193	1	0	TRNT1
0.00103518	0.218122	0.451	0.408	1	0	NUP153
0.00104414	-0.273382	0.101	0.13	1	0	ACSS1
0.00104851	-0.108859	0.821	0.86	1	0	ARPC5L
0.00104969	0.186108	0.454	0.44	1	0	GOSR1
0.00106108	0.189652	0.605	0.585	1	0	AKAP9
0.00106877	0.157065	0.785	0.758	1	0	FAM172A
0.00107175	-0.243597	0.369	0.42	1	0	FXYD5
0.00107919	-0.158018	0.625	0.664	1	0	NME2
0.00109866	-0.122086	0.791	0.828	1	0	HINT1
0.00110034	-0.279878	0.267	0.317	1	0	PAM16
0.00110099	0.301886	0.299	0.267	1	0	ANAPC1
0.00110866	-0.244312	0.318	0.371	1	0	FAM174C
0.00111657	0.188698	0.59	0.573	1	0	BABAM2
0.00112593	0.228057	0.215	0.205	1	0	WDR36
0.00112777	-0.319057	0.226	0.271	1	0	KIF20B
0.00113093	0.146897	0.71	0.685	1	0	PAFAH1B1
0.00114008	-0.232604	0.22	0.267	1	0	ITGB1
0.00115872	-0.386159	0.169	0.208	1	0	LOC100686073
0.00116753	0.254074	0.342	0.291	1	0	TBC1D23
0.00117601	-0.316415	0.108	0.144	1	0	ETHE1
0.00118694	-0.279508	0.186	0.23	1	0	ARL1
0.00118728	0.281184	0.335	0.289	1	0	TRIO
0.00122508	2.83886	0.101	0.086	1	0	LOC100855558
0.00122939	-0.113235	0.192	0.23	1	0	SSBP2
0.00123522	-0.152466	0.701	0.74	1	0	TAGLN2
0.00123881	0.201973	0.609	0.574	1	0	ZBTB11
0.00124851	0.326588	0.268	0.238	1	0	SNX25
0.00125205	-0.208279	0.636	0.679	1	0	SUB1
0.0012575	0.250864	0.388	0.352	1	0	MTMR12
0.00126607	0.135263	0.933	0.911	1	0	LOC488622
0.00127741	0.177124	0.7	0.663	1	0	MED13L
0.0012818	-0.159056	0.484	0.54	1	0	LOC100684983
0.00130167	0.204931	0.503	0.469	1	0	SACM1L
0.00132261	-0.224272	0.214	0.258	1	0	IWS1
0.00136622	-0.207311	0.391	0.445	1	0	C5H17orf49
0.00137773	0.228915	0.459	0.427	1	0	SP4
0.0013843	-0.128105	0.419	0.471	1	0	LOC119873934
0.00140008	0.144865	0.86	0.841	1	0	TNRC6B
0.00142797	0.127876	0.468	0.473	1	0	NSD1
0.00144083	0.116344	0.905	0.88	1	0	ANKRD12
0.0014478	0.225533	0.511	0.465	1	0	PRKAG2
0.00144868	0.316103	0.283	0.249	1	0	CEMIP2
0.00149748	-0.133151	0.763	0.778	1	0	YBX1
0.00150167	0.123723	0.215	0.228	1	0	LOC607646
0.00153004	-0.142207	0.355	0.403	1	0	LOC100682783
0.00153089	0.160794	0.752	0.722	1	0	AP3B1
0.00153947	-0.110287	0.834	0.859	1	0	ATP6V0E1
0.00154061	-0.849919	0.08	0.101	1	0	LOC483396
0.00155615	0.185198	0.733	0.698	1	0	UBE2E2
0.0015636	-0.217863	0.41	0.437	1	0	PRDX5
0.00157501	-0.138658	0.409	0.46	1	0	GTF2A2
0.00158243	0.28085	0.323	0.288	1	0	TMF1
0.00160018	0.189791	0.434	0.42	1	0	RREB1
0.00165216	0.143867	0.834	0.808	1	0	TMEM131
0.00165997	-0.152779	0.519	0.573	1	0	ATP5MC3
0.00166912	0.211464	0.458	0.435	1	0	PRKDC
0.00168044	0.264513	0.305	0.279	1	0	ATF6
0.00168646	0.186053	0.553	0.527	1	0	ATP10D
0.00170265	0.16605	0.721	0.689	1	0	TUT4
0.00171005	0.231843	0.173	0.169	1	0	LIN54
0.0017115	-0.19424	0.178	0.214	1	0	RBM42
0.0017199	-0.113395	0.947	0.958	1	0	SLC25A6
0.0017201	-0.191258	0.44	0.49	1	0	BBLN
0.00173361	-0.225669	0.154	0.188	1	0	RIPK3
0.00174944	0.338773	0.258	0.223	1	0	MBTD1
0.00175937	0.267971	0.365	0.327	1	0	ARHGAP12
0.00176855	0.268549	0.281	0.261	1	0	DNAJC25
0.00182245	0.201121	0.513	0.488	1	0	DENND1A
0.00185101	-0.130295	0.772	0.785	1	0	RAC2
0.00189801	0.22932	0.337	0.317	1	0	AP2B1
0.0018985	0.170347	0.531	0.516	1	0	YARS1
0.00190187	0.351889	0.172	0.147	1	0	FEZ2
0.00192241	-0.314044	0.176	0.218	1	0	REXO4
0.00194132	0.329032	0.287	0.254	1	0	CLOCK
0.00194554	-0.16961	0.138	0.166	1	0	MEA1
0.00196343	0.170457	0.555	0.536	1	0	NSD3
0.00196556	0.184409	0.275	0.27	1	0	LOC102157030
0.00197849	0.5102	0.105	0.078	1	0	VPS11
0.00199663	0.450909	0.139	0.109	1	0	LOC102153634
0.00200865	-0.127151	0.812	0.814	1	0	KLF6
0.00201124	0.351612	0.151	0.141	1	0	ERC2
0.00201126	0.151995	0.73	0.699	1	0	AFF4
0.00202344	0.322727	0.117	0.088	1	0	ABAT
0.00206632	0.159396	0.689	0.658	1	0	CYFIP2
0.00208328	0.172314	0.703	0.667	1	0	ZFAND3
0.00208575	0.348705	0.137	0.122	1	0	ARFGAP3
0.00209854	-0.279688	0.262	0.307	1	0	GTF3A
0.00210686	0.25138	0.204	0.192	1	0	LIMD1
0.00211296	0.148154	0.532	0.527	1	0	GTF2B
0.00212197	0.222286	0.372	0.35	1	0	GARS1
0.00212335	-0.158891	0.438	0.491	1	0	NOP10
0.00213126	0.176934	0.122	0.125	1	0	LOC111091925
0.00217217	0.365712	0.219	0.179	1	0	LOC111094843
0.00217224	0.300589	0.2	0.178	1	0	SLC25A51
0.00217865	-0.260262	0.304	0.352	1	0	VPS28
0.00217873	0.21729	0.245	0.232	1	0	BORCS5
0.00221011	0.244113	0.352	0.329	1	0	ANO10
0.00222301	-0.155138	0.767	0.798	1	0	DLA88
0.00223342	0.44399	0.137	0.113	1	0	LOC106559183
0.00223633	0.108743	0.515	0.52	1	0	VPS4B
0.00223723	0.28893	0.256	0.228	1	0	FYTTD1
0.00224202	0.153529	0.665	0.651	1	0	WIPF1
0.0022518	-0.411877	0.112	0.147	1	0	WDR5
0.00226378	-0.364398	0.108	0.142	1	0	LOC111090012
0.00227616	-0.184009	0.42	0.472	1	0	C20H19orf53
0.00230009	0.332965	0.148	0.13	1	0	SPECC1L
0.00233069	0.141671	0.735	0.692	1	0	PAX5
0.00234585	-0.189043	0.185	0.225	1	0	HIVEP3
0.00235563	-0.133612	0.32	0.365	1	0	MBD2
0.00238224	-0.144294	0.59	0.639	1	0	CHCHD2
0.00238408	0.202912	0.374	0.355	1	0	FKBP15
0.00240742	0.117226	0.321	0.329	1	0	COG5
0.0024097	-0.212807	0.698	0.732	1	0	CFD
0.0024216	0.241485	0.331	0.296	1	0	CRIP3-2
0.00242295	0.221054	0.404	0.383	1	0	DGKD
0.00248033	-0.306142	0.111	0.143	1	0	KLHDC10
0.00248382	0.157019	0.266	0.266	1	0	MCCC1
0.00248615	0.211179	0.439	0.415	1	0	SPAG9
0.0025392	0.152831	0.628	0.581	1	0	ELF2
0.00257431	0.219843	0.474	0.425	1	0	PHLDA1
0.00260093	-0.189761	0.516	0.556	1	0	ARPC5
0.00262497	0.43124	0.109	0.09	1	0	ZDHHC3
0.00272287	0.261608	0.256	0.233	1	0	TRMT11
0.00274385	0.333748	0.153	0.138	1	0	MOSPD2
0.00277222	0.233562	0.387	0.337	1	0	CLIC5
0.0028443	-0.164105	0.301	0.347	1	0	SCP2
0.0028696	0.198197	0.587	0.555	1	0	LCOR
0.00289546	0.260036	0.219	0.207	1	0	R3HDM1
0.00289661	0.223126	0.314	0.295	1	0	DERA
0.00289994	0.250141	0.143	0.135	1	0	CDS2
0.00299229	-0.107927	0.101	0.119	1	0	RINT1
0.00302714	-0.282783	0.238	0.28	1	0	DCTN3
0.00304005	0.247992	0.164	0.158	1	0	DZANK1
0.00304372	-0.248373	0.108	0.138	1	0	DIPK1A
0.00306323	0.340918	0.203	0.177	1	0	SFMBT2
0.00309566	0.246996	0.164	0.157	1	0	CDYL2
0.00312092	-0.297493	0.168	0.208	1	0	SMIM12
0.00314958	0.20031	0.478	0.445	1	0	CIITA
0.00317469	-0.313861	0.157	0.196	1	0	LSM5
0.00320572	-0.204495	0.257	0.302	1	0	SOD1
0.00321428	0.136704	0.77	0.74	1	0	RASAL2
0.00323743	0.427398	0.162	0.133	1	0	LOC111095568
0.00324101	0.355965	0.232	0.204	1	0	GPHN
0.00328898	-0.112539	0.228	0.26	1	0	CCT3
0.00329591	0.191592	0.55	0.515	1	0	CNOT4
0.00330301	0.208285	0.214	0.206	1	0	TBC1D22A
0.00330464	-0.229483	0.325	0.37	1	0	MRPL20
0.00336266	0.304914	0.232	0.21	1	0	LOC111091590
0.0033765	0.220199	0.338	0.319	1	0	SND1
0.00340902	0.169453	0.252	0.246	1	0	COIL
0.00341272	-0.338397	0.115	0.149	1	0	MIX23
0.00341838	0.328539	0.161	0.126	1	0	BEND7
0.00344953	0.214539	0.346	0.322	1	0	RNF115
0.00345131	-0.114466	0.177	0.205	1	0	LOC100856786
0.00351958	-0.215071	0.381	0.424	1	0	PDCD5
0.00356802	0.112188	0.758	0.753	1	0	FAM214A
0.00357418	0.198466	0.23	0.22	1	0	MARK2
0.00358786	-0.200946	0.344	0.393	1	0	TMEM147
0.00359914	-0.213315	0.305	0.353	1	0	LOC100856547
0.0036294	0.200457	0.566	0.537	1	0	REV3L
0.00366689	0.353391	0.197	0.164	1	0	LOC111091494
0.00367975	0.141303	0.099	0.1	1	0	PARP9
0.00370264	0.162173	0.581	0.534	1	0	MCTP2
0.00370386	0.138163	0.645	0.637	1	0	VPS13D
0.00371229	0.16305	0.594	0.574	1	0	FXR1
0.0037199	0.243221	0.384	0.362	1	0	CBLB
0.00372436	0.163119	0.613	0.597	1	0	FNDC3A
0.00373349	-0.300536	0.204	0.243	1	0	CPNE1
0.00373365	0.113914	0.709	0.716	1	0	RIOK3
0.00380986	0.230331	0.358	0.317	1	0	OGFRL1
0.0038353	0.150108	0.712	0.692	1	0	CCDC50
0.00383819	0.189936	0.337	0.331	1	0	ATF1
0.00385163	0.133669	0.881	0.869	1	0	TXNIP
0.00385788	0.111233	0.389	0.392	1	0	CFLAR
0.00386888	0.490556	0.118	0.088	1	0	LOC119864640
0.0038828	0.150508	0.389	0.382	1	0	MED13
0.0038907	0.130039	0.308	0.305	1	0	WRNIP1
0.00389844	0.141444	0.376	0.375	1	0	RTN4
0.00391809	0.187352	0.246	0.237	1	0	FAM160B1
0.00392545	0.259668	0.387	0.344	1	0	LOC478670
0.0039323	-0.270486	0.227	0.27	1	0	HYPK
0.00395704	0.159363	0.526	0.515	1	0	SUSD6
0.00397537	-0.222368	0.421	0.459	1	0	SYNGR2
0.00397744	-0.182307	0.377	0.426	1	0	NDUFC2
0.00401213	0.253656	0.262	0.238	1	0	B4GALT6
0.00404508	-0.116815	0.596	0.645	1	0	PAIP2
0.00409961	0.16776	0.458	0.441	1	0	DNAJB6
0.00410733	0.267747	0.298	0.269	1	0	RNF44
0.00424044	-0.290797	0.188	0.229	1	0	MRPS34
0.00425965	0.201543	0.437	0.409	1	0	RNF168
0.00429293	-0.413666	0.073	0.101	1	0	MTMR2
0.00433089	0.173675	0.345	0.333	1	0	CEP95
0.00438158	0.102507	0.477	0.482	1	0	HELZ
0.00439053	-0.242017	0.235	0.279	1	0	RAPGEF1
0.00451135	-0.242601	0.093	0.121	1	0	MAST2
0.00457838	-0.205771	0.295	0.341	1	0	FCRLA
0.00460193	0.24859	0.348	0.313	1	0	CCNT2
0.00461609	0.354269	0.183	0.151	1	0	KMT2D
0.00464519	0.215775	0.364	0.336	1	0	YTHDF3
0.00464818	0.238445	0.278	0.26	1	0	DAPP1
0.0046569	0.192313	0.541	0.518	1	0	BTBD9
0.00466334	0.134856	0.746	0.721	1	0	LOC475399
0.00468082	0.328805	0.154	0.136	1	0	EXOC5
0.00468431	0.308809	0.154	0.14	1	0	RBKS
0.00468888	-0.430854	0.097	0.125	1	0	UBA1
0.00470004	0.193986	0.511	0.482	1	0	WDR7
0.00475451	-0.392013	0.102	0.133	1	0	MRPS12
0.00477605	0.24168	0.19	0.178	1	0	LOC119870161
0.00478999	0.221118	0.281	0.264	1	0	NFATC1
0.00482757	0.17575	0.579	0.551	1	0	EFR3A
0.00489689	0.268403	0.208	0.189	1	0	LOC111091552
0.004901	0.239145	0.366	0.341	1	0	AKT3
0.00492136	0.126003	0.802	0.768	1	0	HOPX
0.00494519	0.119646	0.881	0.86	1	0	UVRAG
0.00497615	-0.143759	0.399	0.447	1	0	MSN
0.00507623	0.171438	0.384	0.377	1	0	DIXDC1
0.00508536	0.361611	0.109	0.081	1	0	IQCB1
0.00512982	0.274435	0.212	0.195	1	0	CCDC171
0.00517415	0.210828	0.442	0.418	1	0	TAB2
0.00526012	0.188306	0.593	0.567	1	0	ADAM9
0.00529638	0.241689	0.384	0.352	1	0	PCCA
0.00530775	0.312856	0.212	0.176	1	0	CSRNP1
0.00534201	-0.284614	0.094	0.12	1	0	SETD6
0.00539162	-0.168927	0.247	0.288	1	0	NAXE
0.00543497	0.228184	0.381	0.366	1	0	LOC119864162
0.00543553	0.314821	0.146	0.131	1	0	PIP5K1A
0.0054642	0.173512	0.52	0.479	1	0	RBM33
0.00547597	-0.255221	0.227	0.269	1	0	SNRPF
0.00548396	0.223645	0.243	0.225	1	0	RETREG3
0.00551289	0.230587	0.305	0.287	1	0	TCF20
0.00554208	-0.336999	0.145	0.181	1	0	TCF7
0.00555312	-0.297191	0.333	0.371	1	0	GNG2
0.00559593	0.271592	0.347	0.308	1	0	MAST4
0.0055976	0.175868	0.117	0.118	1	0	IPO8
0.00560299	0.219057	0.384	0.353	1	0	TRIP12
0.00560312	0.114465	0.509	0.508	1	0	TERF2IP
0.00564293	-0.101553	0.465	0.511	1	0	CSK
0.00564835	0.17646	0.634	0.606	1	0	LUC7L3
0.00567864	0.168293	0.609	0.584	1	0	MYO5A
0.00577147	-0.330858	0.128	0.163	1	0	TIMM50
0.00588524	0.205212	0.546	0.51	1	0	RUNX1
0.00589442	0.188307	0.444	0.416	1	0	GPBP1L1
0.00590607	-0.178293	0.423	0.47	1	0	DBI
0.0059064	0.198483	0.414	0.386	1	0	CLK1
0.00591338	0.167218	0.273	0.27	1	0	PIK3C3
0.00593066	0.171379	0.669	0.632	1	0	PDE3B
0.00593295	0.192261	0.212	0.206	1	0	AGPS
0.00593922	0.221556	0.377	0.347	1	0	LOC608120
0.00595089	0.267327	0.32	0.279	1	0	HTR1F
0.00600672	-0.303452	0.137	0.172	1	0	HSCB
0.006024	0.244047	0.383	0.355	1	0	KLHL14
0.00604009	-0.282302	0.17	0.208	1	0	SHARPIN
0.00604673	-0.166153	0.515	0.554	1	0	NDUFB2
0.00605027	0.157358	0.169	0.168	1	0	RNF139
0.0061365	-0.237327	0.29	0.33	1	0	COA5
0.00614123	-0.154227	0.341	0.386	1	0	POLE4
0.00616415	0.237926	0.33	0.303	1	0	KIF13B
0.00621666	0.128474	0.437	0.435	1	0	LRRFIP2
0.00623634	-0.11937	0.27	0.306	1	0	GUK1
0.00627047	0.15776	0.349	0.346	1	0	MYO9A
0.00629978	-0.340892	0.096	0.125	1	0	HAUS3
0.00634046	0.193831	0.466	0.447	1	0	MICU1
0.00645493	0.125145	0.915	0.896	1	0	JMJD1C
0.006463	-0.296505	0.08	0.105	1	0	SPATS2L
0.00649701	0.198206	0.365	0.341	1	0	TLE4
0.00651647	0.327354	0.183	0.157	1	0	ELL
0.00657941	0.108938	0.513	0.511	1	0	RPF1
0.00666056	0.380467	0.145	0.113	1	0	CTDP1
0.00675398	0.132926	0.696	0.66	1	0	FNIP1
0.00675833	0.211542	0.231	0.215	1	0	NELFCD
0.00676368	-0.146498	0.184	0.213	1	0	FERMT3
0.00683911	-0.166993	0.134	0.159	1	0	MPG
0.00685517	0.107649	0.361	0.365	1	0	CDADC1
0.00686093	0.160447	0.584	0.559	1	0	ANKRD17
0.00688636	0.127303	0.34	0.334	1	0	TASOR
0.00691249	0.136301	0.551	0.542	1	0	EIF4G3
0.00692606	0.16128	0.578	0.557	1	0	ZFC3H1
0.00709195	0.340778	0.209	0.178	1	0	RAPGEF5
0.00715743	-0.458074	0.073	0.1	1	0	PSMD10
0.00715964	0.242007	0.212	0.192	1	0	DENND2D
0.00720314	0.130844	0.851	0.832	1	0	DIAPH2
0.00728951	-0.247534	0.236	0.255	1	0	ABTB1
0.00737778	0.155666	0.447	0.437	1	0	DYM
0.00741742	-0.426553	0.086	0.114	1	0	KYNU
0.00762031	0.133511	0.419	0.417	1	0	HOOK3
0.00765276	0.336581	0.128	0.114	1	0	ANKRD46
0.00772175	-0.109884	0.095	0.116	1	0	PBX3
0.00778083	-0.348931	0.138	0.17	1	0	GNPDA2
0.00779104	-0.133585	0.279	0.318	1	0	MRPS36
0.00780699	0.168362	0.355	0.341	1	0	PRKX
0.00784307	0.182616	0.472	0.448	1	0	CECR2
0.00784325	0.337575	0.13	0.114	1	0	C7H1orf21
0.00784714	-0.160894	0.222	0.257	1	0	LAMTOR1
0.00799986	-0.219206	0.174	0.209	1	0	CCDC18
0.0080545	0.102004	0.578	0.58	1	0	GPBP1
0.00806733	-0.173872	0.33	0.375	1	0	NUDC
0.00808302	0.280798	0.152	0.137	1	0	RAD52
0.00810443	0.348453	0.108	0.082	1	0	TTC33
0.00815048	0.119846	0.864	0.865	1	0	ARID4B
0.00816653	0.167893	0.579	0.561	1	0	LOC482977
0.00819983	-0.100573	0.127	0.146	1	0	SORBS3
0.00820429	0.120013	0.817	0.79	1	0	HLTF
0.00828546	0.1619	0.626	0.608	1	0	FOXO1
0.00831831	0.142429	0.766	0.755	1	0	VPS13B
0.0083404	0.39851	0.116	0.096	1	0	LOC111097780
0.00835211	-0.248996	0.165	0.2	1	0	ITGAE
0.00839732	0.136439	0.628	0.587	1	0	LUC7L2
0.00849855	-0.254537	0.154	0.188	1	0	RRP36
0.00851254	0.181086	0.394	0.377	1	0	ATP6V1H
0.00851255	-0.396906	0.095	0.124	1	0	STK16
0.00851313	0.11692	0.652	0.634	1	0	CSNK1G3
0.00856861	0.308755	0.229	0.201	1	0	SLC25A26
0.00861313	0.166973	0.362	0.35	1	0	LEMD3
0.00866759	-0.148163	0.134	0.157	1	0	DPF2
0.00872113	0.14687	0.653	0.63	1	0	CNOT6L
0.00875648	0.153857	0.29	0.285	1	0	MED19
0.00875986	-0.109779	0.109	0.129	1	0	AP4S1
0.00879726	0.145457	0.42	0.412	1	0	TFDP2
0.00889943	0.247864	0.256	0.237	1	0	SIPA1L2
0.00892302	0.280476	0.144	0.132	1	0	RYK
0.00899399	-0.266705	0.188	0.226	1	0	COMMD8
0.00900798	0.129676	0.718	0.699	1	0	RAB21
0.00904611	-0.206288	0.183	0.218	1	0	PPT1
0.00915399	0.235883	0.361	0.326	1	0	MSI2
0.00925753	0.33983	0.14	0.119	1	0	LOC479185
0.00926077	0.119946	0.349	0.354	1	0	VPS41
0.00930494	0.174364	0.605	0.577	1	0	SCML4
0.00930705	0.151707	0.554	0.533	1	0	PDS5A
0.00934509	0.162212	0.363	0.354	1	0	PANK3
0.00937013	-0.159597	0.488	0.527	1	0	UFC1
0.00940311	-0.225977	0.327	0.361	1	0	UNC119
0.00941455	-0.218809	0.237	0.278	1	0	GPR183
0.00943503	0.286291	0.151	0.136	1	0	PHF8
0.00944331	0.238838	0.258	0.234	1	0	LMBR1L
0.00946032	0.122721	0.569	0.565	1	0	R3HDM2
0.00947018	-0.207271	0.312	0.355	1	0	UQCC2
0.00950044	0.137724	0.666	0.639	1	0	SETD2
0.00950886	0.16133	0.4	0.387	1	0	NUP210
0.00951716	-0.107536	0.378	0.42	1	0	PLD4
0.00951732	-0.141246	0.178	0.208	1	0	LOC119863880
0.00960824	0.231563	0.125	0.122	1	0	RALGPS1
0.00965751	0.162888	0.503	0.475	1	0	RB1CC1
0.00966014	0.105299	0.932	0.92	1	0	RBM39
0.0096904	0.199832	0.409	0.378	1	0	USP22
0.00973884	0.150807	0.687	0.663	1	0	CLASP2
0.00981473	0.158952	0.491	0.47	1	0	ZRANB1
0.00990536	0.160562	0.623	0.585	1	0	EIF2AK3
0.009906	0.15424	0.547	0.534	1	0	APC
0	5.67123	0.998	0.147	0	2	LOC111092616
1.9298e-97	-1.73358	0.503	0.706	3.31695e-93	2	LOC607368
7.57048e-44	-2.19306	0.388	0.551	1.30121e-39	2	LOC111092613
2.4336e-29	0.157816	0.415	0.243	4.18287e-25	2	LOC486474
4.28927e-14	-0.241612	0.931	0.972	7.3724e-10	2	BACH2
1.03387e-10	0.432402	0.835	0.82	1.77701e-06	2	CRIP1
2.27319e-09	-0.14225	0.824	0.899	3.90716e-05	2	PLAC8B
6.24598e-09	1.12147	0.106	0.05	0.000107356	2	HCST
9.86793e-09	-0.138028	0.856	0.921	0.00016961	2	LOC106557516
1.45377e-07	0.114227	0.698	0.611	0.00249874	2	POLR2L
4.42982e-07	0.347008	0.972	0.971	0.00761398	2	TMSB10
5.44501e-07	0.297813	0.644	0.595	0.00935888	2	CAPG
7.49496e-07	0.828859	0.156	0.097	0.0128823	2	GLRX
1.87276e-06	0.150841	0.998	0.995	0.0321891	2	RPLP0
2.51251e-06	-0.34223	0.498	0.571	0.0431851	2	TASP1
7.4796e-06	0.262856	0.703	0.649	0.128559	2	SELENOW
8.12532e-06	0.345872	0.448	0.386	0.139658	2	PDCD5
9.33978e-06	0.251648	0.851	0.821	0.160532	2	S100A11
1.04471e-05	-0.368136	0.388	0.467	0.179565	2	CACNB2
1.29374e-05	0.266332	0.261	0.194	0.222367	2	SOX5
1.69069e-05	-0.264359	0.608	0.624	0.290596	2	PPP3CA
2.11872e-05	0.335094	0.612	0.548	0.364165	2	PNP
2.28285e-05	0.438112	0.172	0.119	0.392377	2	RUBCN
2.63107e-05	0.154245	1	0.999	0.452228	2	RPS11
3.20602e-05	0.310556	0.645	0.592	0.55105	2	COTL1
3.40344e-05	0.303686	0.572	0.524	0.584984	2	LAPTM5
3.90555e-05	0.252634	0.743	0.683	0.671286	2	STMN1
4.02108e-05	-0.208119	0.646	0.716	0.691144	2	SATB1
5.25929e-05	-0.191206	0.862	0.875	0.903966	2	MAML2
5.38139e-05	0.221829	0.233	0.184	0.924954	2	RNPEP
6.04361e-05	-0.150376	0.939	0.957	1	2	AFF3
6.84995e-05	0.285727	0.556	0.524	1	2	GAPDH
7.97983e-05	-0.171908	0.907	0.937	1	2	FOXP1
8.6523e-05	0.304652	0.353	0.32	1	2	CD63
9.19187e-05	-0.185313	0.722	0.783	1	2	DOCK9
9.20055e-05	0.16357	0.894	0.879	1	2	CALM1
9.35917e-05	-0.498898	0.175	0.23	1	2	TMCO3
0.000124045	0.337669	0.444	0.399	1	2	BCL2A1
0.000137904	-0.251617	0.619	0.686	1	2	LOC102155931
0.00015618	-0.468928	0.188	0.249	1	2	CLYBL
0.000162767	0.62742	0.1	0.062	1	2	CACNA1C
0.000165433	0.121436	0.992	0.988	1	2	ACTB
0.000165464	-0.205751	0.689	0.706	1	2	PLCL2
0.000165995	-0.176565	0.214	0.208	1	2	LOC475708
0.000168364	-0.405816	0.295	0.347	1	2	NR3C2
0.000180099	0.419868	0.278	0.225	1	2	LOC610407
0.000181361	0.493973	0.102	0.065	1	2	SKAP1
0.000190904	0.360334	0.339	0.273	1	2	CAMK2D
0.00021532	-0.148401	0.911	0.934	1	2	ARHGAP24
0.00021966	0.207422	0.266	0.215	1	2	ADPGK
0.000223785	-0.230571	0.674	0.704	1	2	NEK7
0.000250662	-0.442315	0.197	0.24	1	2	TMEM260
0.000268788	-0.15182	0.886	0.916	1	2	LOC488248
0.000268835	-0.250932	0.206	0.211	1	2	TBC1D22A
0.000282883	-0.243363	0.577	0.638	1	2	SMIM14
0.000316578	0.480051	0.217	0.178	1	2	CD99
0.000334014	0.298	0.438	0.379	1	2	FXYD5
0.000342561	0.184661	0.615	0.546	1	2	SNRPE
0.000347033	-0.666705	0.089	0.129	1	2	PRDM5
0.000371099	0.46211	0.142	0.099	1	2	MRPL12
0.000378644	0.192503	0.502	0.433	1	2	LSM8
0.000403327	-0.161863	0.422	0.415	1	2	TFDP2
0.000405801	-0.190413	0.733	0.764	1	2	USP34
0.000432619	0.431125	0.233	0.185	1	2	TMEM219
0.000459753	-0.218487	0.745	0.777	1	2	LOC119869317
0.000490624	0.235567	0.227	0.178	1	2	CCDC18
0.000507849	-0.141628	0.712	0.711	1	2	HVCN1
0.000521802	-0.172546	0.849	0.882	1	2	TMEM123
0.000525303	0.26698	0.463	0.401	1	2	C5H17orf49
0.00055932	-0.16682	0.858	0.874	1	2	FCHSD2
0.000559562	0.359819	0.121	0.087	1	2	LOC100687459
0.000562683	-0.208202	0.671	0.688	1	2	GLG1
0.000619288	0.151764	0.844	0.818	1	2	ARHGDIB
0.000646612	0.19795	0.621	0.583	1	2	LOC612644
0.000648668	0.290039	0.529	0.475	1	2	LGALS1
0.00067629	0.344819	0.448	0.389	1	2	S100A10
0.000689259	0.310701	0.173	0.132	1	2	YJU2
0.000691622	0.292741	0.472	0.415	1	2	RBPJ
0.00069346	-0.243224	0.516	0.523	1	2	S100A8
0.000710325	0.282458	0.151	0.116	1	2	DYNLT1
0.000717026	-0.190821	0.738	0.768	1	2	CHIC2
0.000792317	0.431493	0.245	0.197	1	2	TESC
0.000796408	-0.13873	0.909	0.922	1	2	AKAP13
0.000806166	0.459181	0.174	0.127	1	2	BAG1
0.000807069	0.444044	0.238	0.187	1	2	NTAN1
0.000832475	0.286143	0.384	0.334	1	2	MRPL20
0.000839727	-0.17987	0.927	0.938	1	2	ELMO1
0.000881354	-0.209089	0.323	0.325	1	2	COG5
0.000952764	0.43484	0.585	0.538	1	2	VIM
0.000980621	0.577154	0.112	0.08	1	2	BCL7C
0.00101124	-0.26253	0.442	0.47	1	2	JMY
0.00103911	0.166136	0.794	0.758	1	2	MYL6
0.00105716	-0.174628	0.654	0.675	1	2	HNRNPM
0.00109506	0.317917	0.336	0.279	1	2	RPS19BP1
0.00109943	0.427126	0.136	0.096	1	2	BASP1
0.00114062	-0.155363	0.835	0.842	1	2	SMAP1
0.0012094	0.243243	0.443	0.416	1	2	PRDX5
0.00123117	0.385946	0.23	0.178	1	2	NET1
0.00125293	0.154037	0.784	0.765	1	2	YBX1
0.00128781	0.248987	0.494	0.437	1	2	GPX1
0.00129068	0.328029	0.25	0.196	1	2	SSBP2
0.00132419	0.164552	0.371	0.317	1	2	TAGAP
0.00138411	0.145563	0.83	0.801	1	2	HINT1
0.00139809	-0.248169	0.501	0.549	1	2	TRPS1
0.0014389	-0.273785	0.344	0.358	1	2	AKT3
0.00147628	0.214857	0.129	0.097	1	2	PBX3
0.00148468	0.579724	0.122	0.085	1	2	AHNAK
0.0014955	0.280062	0.405	0.35	1	2	APRT
0.00152943	0.297472	0.368	0.313	1	2	VPS28
0.00157776	-0.18815	0.3	0.301	1	2	TOPBP1
0.00161466	-0.214093	0.344	0.348	1	2	MYO9A
0.00163599	-0.21474	0.47	0.531	1	2	ERO1B
0.00164437	-1.67888	0.166	0.183	1	2	LOC608379
0.00166742	0.348717	0.146	0.109	1	2	AKT1
0.00168109	0.175861	0.325	0.272	1	2	EHBP1
0.00170092	-0.343321	0.247	0.285	1	2	OSBPL6
0.00170182	0.138321	0.392	0.391	1	2	CACYBP
0.00172477	0.295819	0.181	0.142	1	2	TLR9
0.00172709	-0.149083	0.912	0.932	1	2	WDFY4
0.00173226	0.436215	0.174	0.129	1	2	EVI2B
0.00179263	0.28799	0.419	0.362	1	2	LOC119866377
0.00179389	0.101088	0.993	0.991	1	2	FTL
0.00184824	0.207777	0.46	0.398	1	2	TMEM258
0.00185107	-0.239396	0.348	0.366	1	2	MTHFD1L
0.00189418	0.276685	0.33	0.273	1	2	GUK1
0.00197264	0.589996	0.116	0.081	1	2	ING2
0.00202386	-0.259232	0.48	0.532	1	2	SYT1
0.00202485	0.608592	0.127	0.09	1	2	FKBP11
0.00202709	0.220817	0.499	0.451	1	2	BBLN
0.00204026	0.382457	0.22	0.172	1	2	CPLANE1
0.00208245	0.227039	0.155	0.121	1	2	PPP3R1
0.00213247	-0.223206	0.543	0.593	1	2	OSBPL8
0.00216759	0.325555	0.22	0.173	1	2	VDAC1
0.00225033	-0.197893	0.433	0.448	1	2	CLK4
0.00231525	-0.2242	0.445	0.47	1	2	ATF2
0.00235717	0.406457	0.156	0.115	1	2	ETHE1
0.00241052	-0.564868	0.098	0.134	1	2	LOC106558016
0.00244887	-0.200449	0.424	0.43	1	2	RFX7
0.00246868	-0.337957	0.206	0.234	1	2	CDC42BPB
0.00260269	0.208168	0.605	0.567	1	2	LOC102153980
0.00262019	-0.136386	0.681	0.673	1	2	DOCK10
0.00265969	0.100727	0.733	0.678	1	2	SERP1
0.0026648	0.408833	0.181	0.137	1	2	CS
0.00267025	0.135015	0.671	0.613	1	2	COX5B
0.00270425	0.215653	0.57	0.523	1	2	ARPC5
0.00273573	-0.141515	0.343	0.332	1	2	ATF1
0.00275942	0.313816	0.203	0.159	1	2	RIPK3
0.00276457	0.198197	0.491	0.43	1	2	DBI
0.0028067	0.110939	0.29	0.249	1	2	RTN3
0.00282945	0.17647	0.811	0.776	1	2	SEC11C
0.00292183	-0.181527	0.396	0.397	1	2	STRN3
0.0030217	-0.342017	0.247	0.287	1	2	IGFBP7
0.00305215	0.370869	0.236	0.189	1	2	PPA1
0.00307357	0.140497	0.126	0.105	1	2	RETREG2
0.00309247	-0.174687	0.624	0.648	1	2	CNOT6L
0.00313474	-0.273545	0.319	0.375	1	2	LOC102152799
0.00316732	0.483117	0.154	0.114	1	2	LOC111090012
0.00322231	-0.406134	0.162	0.199	1	2	CEPT1
0.00330431	-0.25592	0.236	0.253	1	2	COIL
0.0033413	-0.282359	0.236	0.251	1	2	LOC479708
0.00341803	0.185092	0.457	0.398	1	2	NDUFB4
0.00352256	0.249661	0.379	0.342	1	2	C1QBP
0.00355637	0.45619	0.148	0.115	1	2	SNN
0.00358462	0.122324	0.145	0.124	1	2	TAX1BP3
0.00358552	0.472601	0.161	0.122	1	2	PIKFYVE
0.00368388	0.350901	0.239	0.196	1	2	ARL2BP
0.0038015	0.31589	0.235	0.188	1	2	PPT1
0.00380902	0.238712	0.351	0.296	1	2	GTDC1
0.00383943	-0.13374	0.46	0.456	1	2	HBP1
0.00385181	-0.127623	0.273	0.269	1	2	TIMM29
0.00391009	-0.137099	0.798	0.827	1	2	ATF7IP
0.00403109	-0.18891	0.63	0.666	1	2	ATP8A1
0.00410741	0.164964	0.641	0.584	1	2	PPIB
0.00416004	0.26438	0.381	0.341	1	2	ANAPC11
0.00418513	0.339989	0.21	0.165	1	2	CHCHD10
0.00419306	-0.380504	0.134	0.15	1	2	EXOC5
0.00420969	0.303868	0.446	0.395	1	2	RGS1
0.00421908	-0.274811	0.286	0.318	1	2	CRIP3-1
0.00423192	0.133563	0.398	0.347	1	2	DBF4
0.00426309	-0.438973	0.131	0.172	1	2	CXHXorf38
0.00427365	-0.132769	0.833	0.842	1	2	ARID1B
0.0043127	-0.302941	0.144	0.152	1	2	DPY19L1
0.00433416	0.237199	0.304	0.254	1	2	CYREN
0.00433594	-0.180775	0.706	0.745	1	2	TCF12
0.00441757	0.182	0.63	0.606	1	2	UBC
0.00446179	0.146459	0.239	0.203	1	2	UFM1
0.00448432	-0.304206	0.317	0.357	1	2	ARHGAP12
0.00451827	0.196733	0.183	0.15	1	2	RBM19
0.00471237	-0.308904	0.194	0.218	1	2	TRNT1
0.00474769	0.154528	0.837	0.824	1	2	CFL1
0.0047477	-0.175719	0.696	0.706	1	2	CTSC
0.00475557	0.230916	0.479	0.43	1	2	RGS19
0.0048402	0.162987	0.502	0.444	1	2	NDUFS4
0.00487191	-0.216077	0.541	0.584	1	2	MAN1A2
0.00493956	-0.17961	0.596	0.613	1	2	S100A9
0.00496156	-0.441971	0.124	0.144	1	2	LOC102151670
0.00497311	0.16033	0.291	0.248	1	2	PI4K2B
0.00499853	0.226778	0.392	0.337	1	2	NUDC
0.00507933	0.346919	0.121	0.091	1	2	FES
0.00518543	-0.119177	0.48	0.467	1	2	NSD1
0.00524969	0.503623	0.122	0.09	1	2	PDLIM7
0.00528513	-0.156976	0.762	0.794	1	2	HOPX
0.00528587	0.356495	0.211	0.166	1	2	NEU3
0.00530026	0.107917	0.962	0.962	1	2	RPS15
0.00538467	-0.27841	0.236	0.253	1	2	FAM193A
0.00540057	-0.201519	0.485	0.487	1	2	IMMP2L
0.0054771	0.270001	0.44	0.391	1	2	CSTB
0.00551229	0.426374	0.153	0.12	1	2	ZDHHC6
0.00564449	0.146483	0.16	0.161	1	2	SPINT2
0.00565793	-0.100452	0.424	0.406	1	2	SUPT3H
0.0057161	0.161272	0.481	0.425	1	2	LCORL
0.00572254	0.345702	0.169	0.131	1	2	ARHGAP9
0.0059126	-0.218343	0.311	0.323	1	2	SENP7
0.00595216	-0.268823	0.327	0.379	1	2	LOC478670
0.00595369	0.281438	0.136	0.105	1	2	TRAF5
0.00599105	0.115639	0.585	0.532	1	2	MEF2A
0.00601421	-0.195811	0.137	0.141	1	2	AMFR
0.00603179	0.52755	0.111	0.08	1	2	NUDT8
0.00605136	0.214017	0.44	0.385	1	2	COX17
0.00606564	-0.204453	0.423	0.436	1	2	PRDM2
0.00610003	-0.128504	0.999	0.999	1	2	unassigned-gene-2
0.00621838	-0.524433	0.083	0.116	1	2	LOC119874431
0.00639047	-0.107638	0.959	0.974	1	2	MIR8858
0.00643102	0.23725	0.307	0.257	1	2	ATP5F1D
0.00655828	0.372473	0.18	0.147	1	2	PPP1R14B
0.00660398	-0.21988	0.268	0.278	1	2	FTO
0.00675222	0.316142	0.255	0.218	1	2	LOC100683828
0.00687145	-0.162555	0.41	0.417	1	2	SRSF4
0.00690583	-0.156916	0.723	0.744	1	2	MAP4K4
0.00697749	-0.15885	0.68	0.698	1	2	EXOC4
0.00704543	-0.399122	0.149	0.174	1	2	LOC119864942
0.00705977	-0.233165	0.253	0.27	1	2	SPG11
0.00713888	0.135309	0.662	0.608	1	2	NDUFA4
0.00716927	-0.124616	0.534	0.528	1	2	GTF2B
0.00717696	-0.257762	0.263	0.313	1	2	HTR1F
0.00720117	0.297052	0.282	0.238	1	2	NHP2
0.00729938	0.145595	0.664	0.61	1	2	IFI30
0.00732996	-0.227452	0.41	0.429	1	2	CCR7
0.00738105	0.224615	0.371	0.319	1	2	UQCC2
0.00744983	-0.135277	0.9	0.908	1	2	JMJD1C
0.0074604	0.43714	0.147	0.111	1	2	RPS6KA1
0.00747526	-0.224468	0.413	0.439	1	2	SMAD3
0.00750365	0.396578	0.131	0.098	1	2	ANTKMT
0.0075245	0.121211	0.812	0.771	1	2	HSPE1
0.00759212	-0.43096	0.121	0.154	1	2	ZSCAN22
0.00769695	0.43722	0.116	0.085	1	2	TMEM243
0.00779903	0.187292	0.532	0.486	1	2	ERH
0.00797371	0.423099	0.143	0.107	1	2	OSTM1
0.00802047	-0.138698	0.801	0.831	1	2	SSH2
0.00821556	0.353888	0.11	0.082	1	2	RANGAP1
0.00822447	-0.142005	0.51	0.515	1	2	PRKD3
0.0082574	-0.225844	0.292	0.31	1	2	DERA
0.00826522	0.474533	0.119	0.093	1	2	GALNT6
0.00836025	-0.112687	0.858	0.883	1	2	ITCH
0.00837531	0.255096	0.351	0.301	1	2	VDAC2
0.00846662	-0.152506	0.591	0.615	1	2	LUC7L2
0.00848254	-0.273625	0.278	0.309	1	2	SNHG3
0.00849992	0.318597	0.234	0.19	1	2	MFSD8
0.0085272	0.164053	0.168	0.139	1	2	MLEC
0.00854516	0.382457	0.143	0.108	1	2	MRPS12
0.00856976	0.180908	0.472	0.418	1	2	GLO1
0.00857647	-0.222493	0.29	0.3	1	2	BRWD3
0.00860909	-0.194794	0.126	0.157	1	2	SLC38A9
0.00861025	0.26604	0.188	0.151	1	2	TGIF1
0.00863203	-0.137853	0.76	0.768	1	2	SMAP2
0.00873169	0.218982	0.374	0.323	1	2	POLR1D
0.00879772	0.336739	0.212	0.169	1	2	MGAT2
0.00893103	-0.161863	0.224	0.22	1	2	TBC1D12
0.00902373	0.352295	0.176	0.137	1	2	LOC479773
0.00903058	-0.16884	0.327	0.327	1	2	SMURF1
0.00907631	0.272131	0.212	0.171	1	2	ITGAE
0.00909419	-0.18708	0.435	0.45	1	2	RALGAPA2
0.00921426	-0.104393	0.853	0.868	1	2	CHD2
0.00921553	-0.133316	0.799	0.813	1	2	ZEB1
0.0092186	0.300663	0.168	0.132	1	2	LOC111096251
0.0092441	0.386573	0.104	0.076	1	2	ABHD13
0.0093859	0.356478	0.114	0.085	1	2	ARMC10
0.0094095	0.222356	0.413	0.363	1	2	CALCOCO2
0.0094454	0.343601	0.145	0.111	1	2	HMGXB3
0.00952471	0.521917	0.102	0.074	1	2	MFSD13A
0.00952878	0.184587	0.157	0.13	1	2	NDUFV1
0.0095357	0.155195	0.533	0.479	1	2	TAF10
0.00958745	0.305043	0.27	0.225	1	2	CDK7
0.00959913	-0.180237	0.681	0.714	1	2	ITPR1
0.00961952	0.125915	0.269	0.234	1	2	CCT3
0.00975334	0.198218	0.745	0.717	1	2	ACTG1
0.00977309	-0.126492	0.769	0.773	1	2	SREK1
0.00979969	0.128356	0.673	0.622	1	2	GNG5
0.0098818	0.209545	0.276	0.231	1	2	ITGB1
0.00989481	-0.14916	0.597	0.606	1	2	MLLT10
0.00994251	-0.340747	0.131	0.148	1	2	PHF8
0	3.56702	1	0.438	0	4	LOC111092613
8.54224e-67	-4.61477	0.165	0.381	1.46824e-62	4	LOC111092616
3.18198e-66	-2.69908	0.417	0.693	5.46918e-62	4	LOC607368
1.33454e-39	-3.61716	0.091	0.314	2.29381e-35	4	LOC486474
2.44031e-14	1.44932	0.232	0.171	4.1944e-10	4	LOC608379
1.36144e-09	-0.174237	0.64	0.506	2.34004e-05	4	IGLL5
3.98991e-05	0.312842	0.837	0.822	0.685785	4	CRIP1
9.46284e-05	-0.253444	0.668	0.676	1	4	CYFIP2
0.000212918	-0.165229	0.975	0.97	1	4	MIR8858
0.000256599	-0.560358	0.197	0.265	1	4	SMAD4
0.000321763	-0.149341	0.83	0.889	1	4	PLAC8B
0.000341566	0.759074	0.112	0.064	1	4	ABL1
0.000462844	0.34435	0.179	0.13	1	4	SORBS3
0.000505383	-0.171094	0.944	0.964	1	4	BACH2
0.000606434	0.209298	0.199	0.201	1	4	SMU1
0.000617723	-0.462355	0.232	0.302	1	4	ATF6
0.000664916	-0.410628	0.272	0.312	1	4	RCOR1
0.000804127	-0.520907	0.204	0.259	1	4	AFG1L
0.000891184	-0.622436	0.114	0.174	1	4	BNIP2
0.00100557	-0.292294	0.239	0.249	1	4	IRAG2
0.00107413	-0.69698	0.086	0.124	1	4	CC2D1B
0.00117624	-0.29249	0.104	0.145	1	4	UBXN2B
0.00128279	-0.471981	0.207	0.257	1	4	B4GALT6
0.00134855	-0.289325	0.536	0.601	1	4	ZBTB11
0.00143229	0.158597	0.81	0.813	1	4	KLF6
0.00150089	-0.565455	0.125	0.184	1	4	NGLY1
0.00154662	-0.597036	0.155	0.208	1	4	ABCD3
0.00157425	0.263895	0.285	0.266	1	4	MED31
0.00164188	-0.249775	0.409	0.423	1	4	FAM168B
0.00165645	-0.65148	0.12	0.166	1	4	LOC119864657
0.00173254	0.136837	0.45	0.383	1	4	CACYBP
0.00173368	0.154157	0.114	0.125	1	4	COA6
0.00174047	-0.169861	0.845	0.879	1	4	TMEM123
0.00176173	0.493939	0.22	0.174	1	4	LSM1
0.0018259	-0.107808	0.656	0.633	1	4	CSNK1A1
0.00185127	-0.148935	0.394	0.465	1	4	CERT1
0.00193969	-0.171899	0.631	0.615	1	4	FOXO1
0.00194019	-0.498621	0.163	0.227	1	4	GPHN
0.00195566	0.115045	0.998	0.988	1	4	ACTB
0.00203431	0.466101	0.155	0.132	1	4	USP33
0.00212732	-0.634156	0.102	0.154	1	4	IARS2
0.00215905	0.314621	0.438	0.392	1	4	COX17
0.00218786	-0.247903	0.673	0.692	1	4	PDE8A
0.00239623	0.224452	0.443	0.369	1	4	STX8
0.00254211	-0.290093	0.399	0.418	1	4	ARL5B
0.00265704	0.478355	0.16	0.11	1	4	KLF10
0.00267252	-0.250009	0.663	0.725	1	4	UBE2E2
0.00271552	-0.1668	0.295	0.286	1	4	MED19
0.00275954	-0.490668	0.199	0.247	1	4	ILRUN
0.00282554	0.271666	0.466	0.39	1	4	NDUFC2
0.00287724	-0.293621	0.424	0.446	1	4	STK3
0.0028897	0.224307	0.234	0.185	1	4	DEXI
0.00322714	-0.155746	0.747	0.808	1	4	RNF144A
0.0032434	0.581578	0.163	0.113	1	4	PRDM5
0.00334298	0.213658	0.206	0.206	1	4	NOL11
0.00335181	-0.48727	0.165	0.213	1	4	ARL2BP
0.00350186	-0.204415	0.661	0.687	1	4	PPP1R12A
0.00352194	-0.336648	0.076	0.107	1	4	GPS1
0.00364403	-0.670051	0.107	0.155	1	4	CHST11
0.00367858	-0.257801	1	1	1	4	LOC119877775
0.00370531	0.722046	0.102	0.062	1	4	CDK5RAP3
0.00386123	0.100036	0.183	0.154	1	4	ETFRF1
0.00390922	-0.707397	0.079	0.118	1	4	SEMA4A
0.00402143	0.154469	0.691	0.619	1	4	TCEA1
0.00407741	0.156198	0.838	0.793	1	4	GMFG
0.00411655	0.52781	0.13	0.087	1	4	AKR1D1
0.00414127	-0.510976	0.155	0.195	1	4	SLC25A51
0.00414524	-0.211207	0.573	0.584	1	4	ARFIP1
0.00416084	-0.311848	0.093	0.131	1	4	SEC61A2
0.00437722	-0.187614	0.605	0.614	1	4	NCOA3
0.00439992	0.251937	0.77	0.717	1	4	ACTG1
0.00457889	0.104791	0.346	0.365	1	4	ARIH2
0.00465988	-0.666396	0.086	0.13	1	4	LOC119865188
0.00466882	-0.469752	0.19	0.242	1	4	SLC38A1
0.00481583	-0.320019	0.293	0.363	1	4	FMR1
0.00484114	-0.315362	0.424	0.466	1	4	SLC25A12
0.00504999	-0.674183	0.079	0.123	1	4	INTS8
0.00514286	0.423477	0.2	0.147	1	4	CPPED1
0.00521426	0.105576	0.097	0.106	1	4	ELMOD3
0.00588034	-0.189542	0.174	0.169	1	4	ZCCHC17
0.00608132	0.160666	0.844	0.826	1	4	S100A11
0.00611403	0.207106	0.183	0.146	1	4	MEA1
0.00620977	0.195351	0.457	0.388	1	4	PLD4
0.00625249	-0.293999	0.327	0.355	1	4	VPS41
0.00636358	-0.164291	0.09	0.12	1	4	CBR4
0.0063639	-0.197958	0.594	0.623	1	4	PAPOLA
0.00641041	-0.392517	0.185	0.244	1	4	CDK7
0.00667273	-0.294575	0.394	0.454	1	4	TBC1D15
0.00669802	0.112149	0.267	0.218	1	4	ZRANB3
0.00682554	-0.200386	0.525	0.54	1	4	NCOA2
0.00701112	0.498491	0.123	0.084	1	4	POLR2C
0.00719095	0.14801	0.824	0.772	1	4	SPCS1
0.00734885	0.279688	0.279	0.222	1	4	LOC610164
0.00736676	-0.171665	0.724	0.761	1	4	CSDE1
0.0074669	-0.10257	0.898	0.934	1	4	HNRNPA2B1
0.00753566	-0.508808	0.123	0.172	1	4	ZNF829
0.00767433	-0.432098	0.188	0.226	1	4	WASL
0.00771876	0.316643	0.35	0.285	1	4	BET1
0.00794924	-0.154425	0.262	0.252	1	4	DDX52
0.0079785	-0.274227	0.48	0.532	1	4	KDM4C
0.00801912	-0.399857	0.23	0.289	1	4	SEC14L1
0.00821251	-0.110259	0.327	0.314	1	4	SF3B3
0.00828708	-0.177397	0.707	0.763	1	4	FAM214A
0.00832243	-0.175151	0.524	0.593	1	4	GABARAPL2
0.00877232	-0.532639	0.121	0.148	1	4	SLC7A11
0.00886814	-0.235365	0.225	0.226	1	4	DENND4C
0.00895753	-0.277021	0.429	0.452	1	4	LOC111092255
0.00922994	-0.236219	0.297	0.294	1	4	SESN1
0.00924786	-0.340108	0.148	0.163	1	4	SHQ1
0.00933024	-0.494861	0.134	0.184	1	4	MTMR10
0.00951314	-0.183036	0.821	0.836	1	4	MACF1
0.00952741	-0.242409	0.527	0.589	1	4	OSBPL8
0.00955014	0.178572	0.503	0.436	1	4	C20H19orf53
0.00960359	-0.463698	0.148	0.198	1	4	LRRC18
0.00971744	0.132279	0.598	0.532	1	4	GLS
0	3.89632	0.992	0.214	0	8	LOC486474
8.24862e-52	-5.73329	0.078	0.38	1.41777e-47	8	LOC111092616
4.88309e-48	-2.61462	0.38	0.685	8.39305e-44	8	LOC607368
6.93737e-23	-1.93963	0.317	0.544	1.1924e-18	8	IGLL5
4.17627e-19	-1.68713	0.305	0.532	7.17818e-15	8	LOC111092613
5.81414e-08	1.12538	0.131	0.083	0.000999335	8	LOC607582
1.19086e-05	-0.621252	0.091	0.169	0.204685	8	LOC102152386
1.6518e-05	0.453796	0.111	0.105	0.283911	8	ECHDC1
6.17288e-05	0.546773	0.34	0.238	1	8	KIF20B
0.000221999	-1.18814	0.053	0.112	1	8	LOC111097780
0.000243698	0.633378	0.164	0.125	1	8	C6H7orf50
0.000367894	1.07293	0.101	0.057	1	8	LOC106559407
0.00037927	-0.28497	0.705	0.73	1	8	SIK3
0.000447649	-0.216935	0.655	0.746	1	8	AP3B1
0.000457753	-2.54704	0.161	0.181	1	8	LOC608379
0.000517535	0.103551	0.27	0.223	1	8	EIF6
0.000674528	-0.247632	0.751	0.783	1	8	PRPF4B
0.000807283	-0.221907	0.917	0.932	1	8	VAV3
0.00114819	0.106613	0.632	0.545	1	8	SELENOK
0.00120702	-0.443534	0.128	0.195	1	8	DZIP3
0.00147392	-0.31605	0.698	0.762	1	8	ITPR2
0.00177266	-0.527466	0.184	0.262	1	8	ACAP1
0.00188122	-0.600029	0.063	0.109	1	8	ARFGAP2
0.00226791	-0.369282	0.249	0.272	1	8	MORF4L2
0.00251109	0.651997	0.179	0.125	1	8	CETN3
0.00258959	-0.469451	0.174	0.211	1	8	UPF1
0.00277007	-0.65414	0.161	0.222	1	8	SLC25A26
0.00277193	0.13749	0.872	0.876	1	8	SH3BGRL3
0.00277945	-0.605928	0.166	0.234	1	8	FUT8
0.00291969	-0.529104	0.128	0.149	1	8	RBKS
0.00296361	-0.925636	0.065	0.111	1	8	LOC111095125
0.00306406	0.424904	0.406	0.334	1	8	CSPP1
0.00322524	-0.313475	0.557	0.595	1	8	HSPA5
0.00333644	0.177849	0.562	0.478	1	8	CSK
0.00335454	0.358817	0.29	0.217	1	8	LOC102154096
0.00336269	0.371423	0.106	0.1	1	8	CREB3
0.00349563	-0.232238	0.809	0.847	1	8	LRBA
0.00357092	-0.357189	0.355	0.37	1	8	ITFG1
0.00363887	-0.505528	0.181	0.229	1	8	PRR14L
0.00379591	-0.557632	0.073	0.121	1	8	SAP30
0.00413642	-0.310606	0.073	0.106	1	8	ABI3
0.00415137	-0.300727	0.559	0.6	1	8	PUM1
0.00431705	0.744524	0.141	0.09	1	8	MPLKIP
0.00442358	0.378248	0.395	0.317	1	8	SIRT7
0.00459594	0.383192	0.378	0.331	1	8	METTL16
0.00467907	-0.400435	0.37	0.44	1	8	STAU2
0.00484109	-0.260635	0.65	0.712	1	8	TUT4
0.005079	-0.266413	0.544	0.561	1	8	GOLGB1
0.0053433	0.400871	0.325	0.249	1	8	GPR183
0.0055996	-0.384858	0.257	0.275	1	8	APPBP2
0.00587603	-0.191436	0.28	0.271	1	8	CWC25
0.0059548	-0.492748	0.209	0.277	1	8	TLK2
0.00598779	0.389825	0.126	0.124	1	8	PLEKHA8
0.00606179	-0.233402	0.627	0.705	1	8	FAF1
0.00607587	0.16658	0.28	0.224	1	8	CLEC2B
0.00612031	0.154797	0.154	0.12	1	8	SUN1
0.00612956	0.287131	0.134	0.132	1	8	DNTTIP1
0.00637003	-0.397831	0.31	0.368	1	8	CUX1
0.00650787	-0.276436	0.605	0.644	1	8	RASA2
0.00653727	-0.39609	0.338	0.41	1	8	CLIP1
0.00656589	0.653265	0.154	0.1	1	8	TMEM64
0.0066227	-0.728711	0.081	0.116	1	8	COX20
0.00662884	0.486241	0.149	0.1	1	8	TXNL4A
0.0066565	0.224943	0.144	0.146	1	8	ATXN2L
0.00670241	0.32518	0.239	0.215	1	8	STXBP2
0.00681756	-0.522877	0.159	0.224	1	8	MAU2
0.00695441	-0.276187	0.544	0.571	1	8	ZFC3H1
0.0069815	-0.373802	0.332	0.37	1	8	MAP3K2
0.00724131	-0.163549	0.474	0.552	1	8	MEF2A
0.00729748	-0.604952	0.118	0.178	1	8	ASB3
0.00739563	-0.447528	0.166	0.232	1	8	IRS2
0.00779662	-0.302141	0.647	0.694	1	8	PDE8A
0.00814361	0.342748	0.463	0.39	1	8	H2BC19
0.00818485	-0.23504	0.662	0.725	1	8	CDK13
0.00820553	-0.20765	0.708	0.765	1	8	PIAS1
0.00820631	-0.332828	0.448	0.482	1	8	PCGF5
0.00833335	-0.453884	0.27	0.321	1	8	ABHD17B
0.00840155	-0.133036	0.113	0.147	1	8	PPP2R3C
0.00871181	-0.684022	0.101	0.155	1	8	CLSPN
0.00878121	-0.219106	0.559	0.567	1	8	KAT6A
0.00879258	0.451833	0.134	0.085	1	8	LOC483396
0.00885173	-0.222792	0.65	0.719	1	8	DENND4A
0.00896285	0.309955	0.433	0.373	1	8	PGLS
0.00902353	-0.105176	0.703	0.684	1	8	EIF4A2
0.0092845	0.621852	0.126	0.094	1	8	QRSL1
0.00946234	-0.659561	0.103	0.143	1	8	CDS2
0.00956651	0.572475	0.176	0.121	1	8	KLHDC10
0.00968869	0.471155	0.191	0.156	1	8	CMPK1
0.00996208	0.376927	0.338	0.286	1	8	PAM16

## Sheet: Bcell_classSwitched_DE
p_val	avg_log2FC	pct.1	pct.2	p_val_adj	gene
1.1671e-58	0.84499	0.998	0.996	2.00601e-54	TMSB10
4.60898e-58	0.923131	1	0.958	7.92192e-54	CRIP1
6.556e-55	1.79586	0.645	0.256	1.12684e-50	TXLNB
7.35354e-50	-2.09415	0.562	0.77	1.26393e-45	BACH2
2.42268e-48	1.12242	0.899	0.632	4.16411e-44	S100A10
4.67733e-47	0.797856	0.969	0.868	8.0394e-43	SMC6
8.04549e-44	0.851701	0.957	0.796	1.38286e-39	STMN1
1.09859e-38	1.23767	0.686	0.34	1.88825e-34	AHNAK
7.05782e-36	0.789788	0.901	0.748	1.2131e-31	REEP5
3.1601e-35	0.880062	0.89	0.699	5.43157e-31	RBPJ
9.61082e-35	0.859644	0.95	0.813	1.65191e-30	VIM
6.13167e-34	-3.20899	0.045	0.288	1.05391e-29	AUTS2
9.58236e-34	0.659735	0.955	0.904	1.64702e-29	S100A11
1.82034e-30	0.746733	0.926	0.79	3.12879e-26	TBC1D1
9.40135e-30	-2.39119	0.083	0.329	1.6159e-25	SATB1
1.18446e-28	-1.04174	0.661	0.807	2.03585e-24	VAV3
1.21334e-28	0.872153	0.787	0.541	2.08549e-24	GOLM1
1.80017e-28	1.78705	0.36	0.114	3.09414e-24	PLEKHA5
2.96101e-27	0.464531	1	0.998	5.08938e-23	RPS11
1.37012e-26	1.36429	0.481	0.217	2.35497e-22	DOCK3
4.24676e-26	0.892063	0.508	0.234	7.29933e-22	ANXA1
5.93517e-26	-1.03759	0.626	0.758	1.02014e-21	FOXP1
7.60825e-26	1.11866	0.589	0.322	1.30771e-21	ST3GAL6
8.51818e-26	0.768783	0.826	0.611	1.46411e-21	SYNGR2
9.27978e-26	1.35675	0.479	0.214	1.59501e-21	LGALS3
1.01099e-25	1.39385	0.432	0.177	1.73769e-21	BHLHE41
5.09675e-24	0.787956	0.866	0.735	8.7603e-20	SUB1
1.89817e-23	-2.76803	0.056	0.245	3.26258e-19	MCTP2
2.07241e-23	0.521191	0.961	0.845	3.56207e-19	PNP
2.75967e-23	0.614833	0.901	0.748	4.74331e-19	TAGLN2
2.77087e-23	0.516871	0.971	0.917	4.76256e-19	SH3BGRL3
5.40674e-23	0.338336	1	1	9.2931e-19	PTMA
1.27283e-22	-1.30133	0.304	0.525	2.18773e-18	LOC119863891
1.95582e-22	0.816268	0.581	0.317	3.36167e-18	GLRX
3.32899e-22	1.35107	0.407	0.174	5.72187e-18	CSRP2
5.22048e-22	1.9972	0.26	0.075	8.97296e-18	DST
5.5664e-22	1.03739	0.589	0.342	9.56753e-18	NTAN1
6.36759e-22	0.847699	0.512	0.261	1.09446e-17	ATP2B4
8.85097e-22	-0.936251	0.754	0.865	1.5213e-17	ARHGAP24
1.16036e-20	1.39491	0.341	0.131	1.99442e-16	USP45
1.40878e-20	1.46058	0.316	0.114	2.42141e-16	SHISA4
2.51101e-20	-0.924178	0.705	0.798	4.31593e-16	AFF3
4.91037e-20	0.615926	0.87	0.762	8.43994e-16	ABRACL
8.51954e-20	1.46961	0.295	0.103	1.46434e-15	SPATS2
1.34695e-19	1.12123	0.465	0.238	2.31513e-15	TCF7
1.85811e-19	0.48645	0.938	0.83	3.19371e-15	MYL6
6.20745e-19	-2.80583	0.037	0.192	1.06694e-14	CPM
1.6677e-18	1.31361	0.403	0.203	2.86644e-14	AP1S2
1.71415e-18	0.492009	0.938	0.866	2.94628e-14	HINT1
2.20586e-18	1.12667	0.421	0.205	3.79143e-14	MRPL41
2.78166e-18	-0.915901	0.504	0.694	4.78112e-14	LOC119869317
2.87808e-18	-1.29736	0.291	0.495	4.94685e-14	PDE8A
2.93294e-18	0.363557	0.996	0.995	5.04114e-14	ACTB
4.33198e-18	0.767128	0.69	0.486	7.44581e-14	TESC
2.19746e-17	0.793596	0.514	0.288	3.777e-13	PRKACB
3.42699e-17	0.429248	0.95	0.849	5.89031e-13	OSTF1
3.62876e-17	0.825608	0.576	0.351	6.23712e-13	DUT
3.68477e-17	0.391093	0.979	0.952	6.33338e-13	CALM1
3.95557e-17	1.02058	0.471	0.255	6.79883e-13	FAS
4.44077e-17	0.795859	0.601	0.376	7.63279e-13	TXNDC17
5.22213e-17	-2.23085	0.06	0.215	8.97581e-13	LOC102155759
8.37885e-17	0.723233	0.713	0.501	1.44016e-12	CD44
1.27923e-16	1.13837	0.329	0.141	2.19874e-12	TLE1
1.45389e-16	0.98655	0.479	0.264	2.49894e-12	SUN1
2.08628e-16	0.571419	0.829	0.681	3.58589e-12	NDUFC1
2.19072e-16	-1.69318	0.176	0.344	3.76541e-12	PLAC8B
3.68502e-16	-0.635576	0.88	0.936	6.33381e-12	MIR8858
3.9551e-16	-2.65535	0.041	0.174	6.79803e-12	LOC100685971
6.42654e-16	1.19558	0.347	0.158	1.10459e-11	LOC102151626
6.64382e-16	0.937743	0.519	0.318	1.14194e-11	PTMS
6.81478e-16	0.30896	0.998	0.998	1.17133e-11	RPL13A
8.19658e-16	1.70316	0.289	0.144	1.40883e-11	S100A4
1.05937e-15	1.33127	0.223	0.076	1.82084e-11	RSPO2
1.38112e-15	0.676171	0.702	0.515	2.37387e-11	COX17
1.45714e-15	0.70715	0.545	0.327	2.50453e-11	TRERF1
1.51567e-15	1.50353	0.25	0.091	2.60513e-11	SERTAD4
2.25334e-15	0.615133	0.831	0.715	3.87305e-11	LDHB
2.48534e-15	0.402701	0.977	0.924	4.2718e-11	TPM3
3.47335e-15	2.14839	0.171	0.051	5.96999e-11	LRRN3
5.4608e-15	-1.98388	0.076	0.222	9.38602e-11	CCR7
6.12646e-15	0.557696	0.849	0.759	1.05302e-10	ZFP36L2
7.13716e-15	0.556799	0.812	0.653	1.22673e-10	GPX1
9.89186e-15	-1.67549	0.114	0.273	1.70021e-10	STK39
9.92609e-15	-1.02316	0.382	0.534	1.7061e-10	PPP3CA
1.35335e-14	0.603134	0.744	0.567	2.32613e-10	C20H19orf53
1.48829e-14	-0.796223	0.552	0.674	2.55807e-10	SSH2
1.49247e-14	2.59278	0.13	0.028	2.56526e-10	LHFPL6
1.91615e-14	0.619194	0.767	0.602	3.29347e-10	LRRFIP1
3.31516e-14	0.427281	0.938	0.866	5.6981e-10	LOC607207
3.49661e-14	-0.927099	0.45	0.624	6.00997e-10	ZCCHC7
3.71059e-14	-1.16381	0.215	0.403	6.37776e-10	TRPS1
4.45299e-14	1.20489	0.324	0.151	7.65379e-10	TNIK
5.44641e-14	0.996786	0.401	0.212	9.3613e-10	SCIMP
7.05013e-14	-1.14756	0.174	0.358	1.21178e-09	CD247
7.41177e-14	0.457904	0.915	0.867	1.27393e-09	MACF1
1.21577e-13	-2.49228	0.017	0.121	2.08966e-09	CACNB2
1.46966e-13	-0.532106	0.855	0.909	2.52606e-09	REL
1.62699e-13	0.420423	0.936	0.856	2.79646e-09	SPCS1
1.97103e-13	0.842106	0.64	0.446	3.38781e-09	LOC100686073
3.72906e-13	-0.998062	0.364	0.529	6.40952e-09	PAX5
3.92772e-13	-0.921953	0.426	0.545	6.75097e-09	BCL2
4.64445e-13	0.548487	0.781	0.634	7.98289e-09	LOC106558651
4.94843e-13	0.876011	0.43	0.242	8.50536e-09	GRK5
4.99497e-13	-0.772358	0.649	0.719	8.58536e-09	LOC488248
5.41118e-13	0.714439	0.574	0.398	9.30074e-09	BRD9
5.69236e-13	-0.697124	0.572	0.717	9.78402e-09	SYK
6.28535e-13	2.14048	0.143	0.042	1.08033e-08	CD226
8.57573e-13	0.712569	0.591	0.399	1.474e-08	SSBP2
1.00557e-12	-2.01472	0.056	0.184	1.72837e-08	LOC478670
1.00862e-12	-0.822291	0.426	0.541	1.73361e-08	GRK3
1.12773e-12	-0.448214	0.919	0.958	1.93834e-08	ODC1
1.22399e-12	0.469516	0.882	0.766	2.10379e-08	CAPG
1.25455e-12	0.308471	0.952	0.859	2.15631e-08	ARPC2
1.50376e-12	0.373852	0.932	0.912	2.58466e-08	PFN1
1.51053e-12	-0.746983	0.548	0.65	2.5963e-08	TMEM123
1.58101e-12	0.527804	0.694	0.502	2.71743e-08	LSM8
1.59309e-12	-1.03695	0.244	0.416	2.73821e-08	ZFYVE9
1.71212e-12	-2.97575	0.014	0.108	2.94279e-08	OSBPL6
1.78058e-12	0.295514	1	0.997	3.06046e-08	RPLP0
1.85952e-12	0.542318	0.773	0.614	3.19615e-08	PARP4
1.95742e-12	0.714039	0.552	0.359	3.36442e-08	ABTB1
2.04086e-12	0.962289	0.353	0.183	3.50784e-08	VSIR
2.61588e-12	1.56176	0.176	0.057	4.49617e-08	ZBTB32
2.66161e-12	0.536941	0.665	0.472	4.57478e-08	ITM2B
2.67958e-12	0.782212	0.558	0.381	4.60566e-08	PECAM1
3.58751e-12	0.659718	0.579	0.39	6.16621e-08	GLUD1
4.56372e-12	-2.16993	0.043	0.156	7.84412e-08	CRIP3-1
4.5912e-12	0.427413	0.911	0.852	7.89136e-08	ACTG1
4.81765e-12	-2.4901	0.039	0.145	8.28057e-08	PHLPP1
5.02241e-12	-2.27191	0.041	0.153	8.63252e-08	NR3C2
5.42512e-12	-0.382455	0.777	0.783	9.3247e-08	TNFRSF13C
7.19113e-12	-0.589328	0.618	0.689	1.23601e-07	DOCK2
7.50218e-12	-1.17715	0.169	0.326	1.28947e-07	HDGFL3
7.83847e-12	-0.596865	0.678	0.769	1.34728e-07	HLTF
9.72359e-12	0.49435	0.663	0.474	1.67129e-07	C5H17orf49
9.7714e-12	-0.636177	0.702	0.779	1.67951e-07	TBC1D5
1.03793e-11	-1.05467	0.24	0.379	1.78399e-07	NEDD4L
1.06506e-11	0.642017	0.655	0.486	1.83063e-07	LOC480914
1.33065e-11	-1.35453	0.076	0.211	2.28713e-07	FAM43A
1.48029e-11	-1.57116	0.079	0.212	2.54433e-07	CRIP3-2
1.92547e-11	-1.54417	0.085	0.22	3.3095e-07	CDCA7L
2.28775e-11	-0.955023	0.277	0.44	3.93219e-07	LOC106557516
2.56643e-11	1.84435	0.138	0.039	4.41118e-07	ITGAX-1
2.65459e-11	1.2109	0.252	0.112	4.5627e-07	CD24
2.74987e-11	0.239023	1	0.974	4.72648e-07	PPIA
2.80944e-11	-1.18203	0.163	0.317	4.82886e-07	TBC1D9
2.89057e-11	0.519319	0.707	0.532	4.96832e-07	DBI
3.09682e-11	0.704315	0.562	0.39	5.32281e-07	COA5
3.19959e-11	0.635255	0.643	0.474	5.49946e-07	SMC4
3.3679e-11	-0.809778	0.37	0.527	5.78875e-07	LOC482977
3.59046e-11	0.348065	0.938	0.847	6.17128e-07	GNAS
3.70709e-11	0.302636	0.977	0.96	6.37175e-07	H3-3A
4.14757e-11	-0.815951	0.421	0.558	7.12884e-07	DOCK9
4.16688e-11	-0.763463	0.521	0.669	7.16204e-07	ZEB1
4.2018e-11	0.940499	0.355	0.193	7.22205e-07	PLEC
4.24308e-11	-0.796081	0.562	0.673	7.293e-07	MAML2
4.3801e-11	-1.69367	0.074	0.199	7.52852e-07	EHD4
4.88468e-11	-0.74693	0.473	0.593	8.3958e-07	RNF144A
5.02157e-11	0.459617	0.798	0.644	8.63107e-07	GNG2
5.41117e-11	-2.1177	0.037	0.14	9.30073e-07	IRS2
5.42944e-11	0.359422	0.944	0.892	9.33213e-07	CFL1
5.97691e-11	-1.79355	0.05	0.164	1.02731e-06	CEMIP2
6.014e-11	0.523323	0.705	0.536	1.03369e-06	LOC119866377
7.10247e-11	0.276717	0.996	0.978	1.22077e-06	RPS15
7.57995e-11	0.731912	0.502	0.331	1.30284e-06	CAPN2
8.46819e-11	-1.73016	0.058	0.174	1.45551e-06	TMEM37
8.86072e-11	-0.580068	0.669	0.736	1.52298e-06	ARID1B
9.69086e-11	0.352564	0.926	0.855	1.66567e-06	ARPC3
1.00494e-10	0.327942	0.946	0.916	1.72729e-06	YWHAB
1.02992e-10	0.373008	0.926	0.854	1.77022e-06	LOC612422
1.30311e-10	0.453326	0.583	0.402	2.23978e-06	SEC61B
1.37112e-10	0.731397	0.514	0.358	2.35669e-06	PCMTD1
1.39618e-10	0.632426	0.556	0.378	2.39975e-06	LOC610407
1.48485e-10	0.746681	0.267	0.138	2.55215e-06	TPM1
1.51203e-10	0.494886	0.762	0.633	2.59888e-06	LAMTOR2
1.55619e-10	0.531169	0.7	0.541	2.67478e-06	FXYD5
1.78949e-10	0.392337	0.917	0.826	3.07577e-06	COTL1
1.82283e-10	1.68692	0.149	0.048	3.13308e-06	SEL1L3
2.49117e-10	-0.98907	0.24	0.383	4.28183e-06	EVI5
3.004e-10	0.295933	0.988	0.969	5.16327e-06	SLC25A6
3.49989e-10	0.485637	0.634	0.458	6.01561e-06	CD99
3.59281e-10	-0.49289	0.878	0.895	6.17532e-06	RIPOR2
3.59866e-10	0.831226	0.434	0.284	6.18537e-06	NIBAN1
3.64655e-10	-1.91754	0.039	0.141	6.26769e-06	ZNF618
3.76926e-10	-0.86309	0.304	0.463	6.47861e-06	ATP8A1
3.81802e-10	-0.87481	0.31	0.461	6.56241e-06	ARHGAP26
4.20372e-10	-0.93253	0.279	0.425	7.22536e-06	ZBTB20
4.31509e-10	-1.04022	0.256	0.384	7.41678e-06	ZNF438
4.50173e-10	0.303307	0.884	0.769	7.73757e-06	CFD
4.83839e-10	-0.548027	0.698	0.779	8.31623e-06	LRBA
5.27104e-10	0.716839	0.419	0.255	9.05987e-06	NDUFA11
5.30424e-10	0.628222	0.55	0.383	9.11693e-06	SMIM11A
5.63939e-10	0.525897	0.595	0.421	9.69298e-06	PDCD6
6.00635e-10	0.442719	0.795	0.674	1.03237e-05	SRP19
6.39246e-10	0.526938	0.713	0.574	1.09874e-05	ZBTB38
7.00499e-10	0.447131	0.777	0.642	1.20402e-05	NDUFB2
7.35756e-10	1.37537	0.176	0.067	1.26462e-05	KCTD1
7.58461e-10	1.17958	0.217	0.095	1.30364e-05	SPN
7.76372e-10	-0.616399	0.508	0.644	1.33443e-05	AFF4
7.94403e-10	1.00578	0.289	0.151	1.36542e-05	ABR
8.48966e-10	0.535037	0.605	0.436	1.4592e-05	PIK3R5
8.88013e-10	-1.07662	0.176	0.316	1.52632e-05	L3MBTL3
1.2499e-09	0.664549	0.521	0.392	2.14832e-05	MRPL39
1.26439e-09	-1.55403	0.072	0.186	2.17324e-05	CFAP46
1.36203e-09	-0.607179	0.55	0.669	2.34106e-05	DENND4A
1.36682e-09	0.301832	0.942	0.856	2.34928e-05	SEC11C
1.44068e-09	0.741305	0.457	0.308	2.47624e-05	CHCHD10
1.56349e-09	-0.836864	0.399	0.502	2.68733e-05	SNX29
1.5818e-09	0.325979	0.853	0.719	2.71879e-05	NME2
1.7871e-09	-1.14086	0.122	0.255	3.07166e-05	SH3BP5
1.86864e-09	-0.694172	0.473	0.608	3.21182e-05	UBE2E2
1.89265e-09	0.86916	0.314	0.171	3.25308e-05	CYRIA
1.93695e-09	0.351996	0.913	0.864	3.32923e-05	KLF6
2.01442e-09	-1.7997	0.052	0.15	3.46238e-05	LOC102152799
2.13193e-09	0.393459	0.843	0.729	3.66436e-05	NDUFA4
3.10733e-09	1.04394	0.264	0.136	5.34088e-05	INKA1
3.29043e-09	0.415964	0.798	0.697	5.65559e-05	SUMO2
3.37636e-09	0.87941	0.331	0.191	5.80328e-05	CNIH1
3.83627e-09	0.390699	0.793	0.655	6.59378e-05	LOC609365
3.87715e-09	0.522553	0.746	0.632	6.66404e-05	ITGA4
4.73184e-09	0.857838	0.351	0.212	8.13309e-05	LOC607055
5.07248e-09	0.581631	0.504	0.341	8.71857e-05	SOD1
5.09953e-09	-0.441559	0.853	0.885	8.76508e-05	WDFY4
5.56142e-09	0.495077	0.684	0.569	9.55896e-05	COX5A
5.60694e-09	0.316011	0.888	0.772	9.6372e-05	COX4I1
5.7011e-09	-2.08836	0.037	0.123	9.79905e-05	SLCO5A1
6.49907e-09	0.446532	0.725	0.58	0.000111706	SPTBN1
6.69415e-09	0.551854	0.514	0.352	0.000115059	NDUFS6
6.93498e-09	1.21258	0.209	0.096	0.000119199	GAB3
7.0031e-09	0.663309	0.446	0.29	0.000120369	NXT1
7.55524e-09	0.524421	0.537	0.374	0.000129859	BASP1
8.05732e-09	0.611858	0.514	0.359	0.000138489	UQCC2
8.17053e-09	0.539891	0.238	0.124	0.000140435	S100A6
8.3011e-09	0.399889	0.812	0.69	0.000142679	RASA3
8.39828e-09	0.818081	0.326	0.186	0.00014435	ITGB2
8.72725e-09	-2.41406	0.041	0.125	0.000150004	LOC102155931
9.08133e-09	-0.837492	0.3	0.434	0.00015609	NRIP1
9.3277e-09	0.306557	0.967	0.945	0.000160324	NAP1L1
9.51079e-09	-0.755414	0.409	0.525	0.000163472	EIF2AK3
9.66816e-09	1.41504	0.118	0.039	0.000166176	CHST2
9.70315e-09	1.18442	0.194	0.085	0.000166778	SSPN
1.04396e-08	0.647119	0.465	0.31	0.000179435	ZFP3
1.04871e-08	0.856902	0.343	0.211	0.000180253	ACADM
1.09596e-08	0.561879	0.572	0.415	0.000188373	IRF5
1.12238e-08	0.320163	0.93	0.854	0.000192914	HMGB1
1.18204e-08	0.478012	0.674	0.532	0.000203169	MICOS10
1.19571e-08	0.653407	0.486	0.345	0.000205518	ANXA11
1.20243e-08	0.728327	0.357	0.213	0.000206674	DDT
1.30268e-08	0.514917	0.651	0.506	0.000223904	ANAPC11
1.40038e-08	0.578704	0.488	0.33	0.000240697	FLOT1
1.51087e-08	0.411967	0.769	0.646	0.000259688	TXN
1.84601e-08	0.932185	0.291	0.162	0.000317291	LOC111093322
1.85038e-08	-0.561205	0.605	0.716	0.000318043	TMEM131L
1.97039e-08	0.520832	0.56	0.402	0.00033867	SELENOF
2.00252e-08	-0.623535	0.498	0.602	0.000344194	TCF12
2.07646e-08	-1.05608	0.165	0.293	0.000356901	MGAT5
2.15166e-08	-0.657313	0.461	0.561	0.000369827	FNIP1
2.16975e-08	0.506545	0.61	0.455	0.000372936	RAPGEF1
2.17718e-08	0.46372	0.69	0.563	0.000374214	TLE5
2.18666e-08	-1.11366	0.202	0.275	0.000375843	TASP1
2.32963e-08	0.630681	0.502	0.349	0.000400417	MPHOSPH8
2.33504e-08	-0.836308	0.374	0.492	0.000401347	ADAM9
2.43675e-08	0.786075	0.372	0.234	0.000418828	EIF4E3
2.44176e-08	0.600705	0.512	0.362	0.000419689	TRAF3IP3
2.47518e-08	0.358683	0.862	0.76	0.000425434	UBC
2.62123e-08	-0.744623	0.329	0.455	0.000450537	WDR7
2.65291e-08	0.861577	0.345	0.207	0.000455983	LOC483396
2.82543e-08	0.354067	0.669	0.514	0.000485635	PSMA4
2.87182e-08	0.453248	0.56	0.402	0.000493609	RALBP1
2.94433e-08	0.900941	0.213	0.103	0.000506071	LAP3
3.00495e-08	-0.478457	0.676	0.731	0.000516492	ATF7IP
3.23702e-08	0.709589	0.409	0.28	0.000556379	NDUFB6
3.49497e-08	0.472738	0.521	0.366	0.000600715	CHD9
3.5597e-08	-1.18541	0.029	0.106	0.000611842	CDO1
3.67435e-08	-1.06186	0.169	0.28	0.000631547	INPP5F
3.69689e-08	0.975752	0.267	0.144	0.000635421	RFX2
3.70499e-08	-0.51817	0.634	0.708	0.000636814	STAG1
3.71351e-08	-1.71583	0.06	0.149	0.000638279	ABCG2
3.76359e-08	0.488731	0.651	0.514	0.000646886	LOC100684983
3.78756e-08	0.800877	0.331	0.195	0.000651006	MFNG
4.09547e-08	1.03423	0.205	0.097	0.000703929	ARHGEF3
4.14752e-08	0.777298	0.368	0.23	0.000712875	MYADM
4.39242e-08	0.273972	0.93	0.858	0.000754968	ARPC1B
4.54194e-08	0.657215	0.364	0.224	0.000780669	CISD1
4.76742e-08	0.406663	0.723	0.579	0.000819425	LOC100855538
4.90353e-08	0.436232	0.638	0.485	0.000842818	SEPTIN9
4.9607e-08	-1.2001	0.14	0.241	0.000852645	UST
5.21877e-08	0.332575	0.847	0.74	0.000897003	COX8A
5.23384e-08	-0.738426	0.39	0.514	0.000899593	NEK7
5.42574e-08	0.810815	0.279	0.155	0.000932576	ARL6IP5
6.35863e-08	0.472171	0.45	0.306	0.00109292	TSR3
6.5587e-08	0.457567	0.76	0.699	0.00112731	RPL31
6.6133e-08	0.558534	0.504	0.353	0.00113669	TPST2
7.09297e-08	0.686692	0.419	0.278	0.00121914	CAB39
7.23998e-08	0.325854	0.886	0.807	0.00124441	SELENOW
7.25789e-08	-0.380951	0.915	0.946	0.00124749	ARHGAP15
7.33384e-08	-0.704887	0.479	0.561	0.00126054	PDE3B
7.40876e-08	0.434822	0.585	0.431	0.00127342	SNX18
7.57178e-08	0.500589	0.624	0.493	0.00130144	MYL12B
8.20283e-08	-0.534657	0.517	0.584	0.0014099	JARID2
8.55703e-08	0.581315	0.483	0.336	0.00147078	MRPL52-1
8.71733e-08	0.355008	0.754	0.617	0.00149834	PRDX5
8.73503e-08	0.743629	0.341	0.207	0.00150138	NAPSA
9.30547e-08	-0.771181	0.252	0.369	0.00159942	CD22
9.78941e-08	0.694192	0.397	0.259	0.0016826	PDK1
9.89772e-08	1.64998	0.107	0.034	0.00170122	TNFRSF25
1.05528e-07	0.473931	0.614	0.468	0.00181381	STK24
1.0686e-07	0.501907	0.605	0.47	0.00183672	NDUFB4
1.15821e-07	-0.660269	0.364	0.491	0.00199073	FBXW11
1.17023e-07	0.936806	0.194	0.093	0.0020114	TFEC
1.2069e-07	-0.615212	0.481	0.57	0.00207442	FAF1
1.24764e-07	-0.479145	0.733	0.81	0.00214444	TMEM131
1.32957e-07	-0.431767	0.814	0.868	0.00228527	ANKRD12
1.34781e-07	-0.395039	0.736	0.788	0.00231661	TSC22D3
1.35222e-07	0.561879	0.512	0.368	0.00232419	RRP1B
1.41607e-07	0.565199	0.467	0.321	0.00243394	ITGB1BP1
1.45541e-07	0.509253	0.591	0.447	0.00250156	CACYBP
1.46659e-07	0.862496	0.277	0.156	0.00252078	LOC106558478
1.47951e-07	-0.50785	0.552	0.617	0.00254297	CDK13
1.48476e-07	-1.06314	0.105	0.217	0.002552	CD3D
1.57815e-07	0.643856	0.314	0.189	0.00271252	NBN
1.58045e-07	-0.729565	0.287	0.382	0.00271648	FAM168B
1.64118e-07	0.421061	0.671	0.533	0.00282086	DAD1
1.77059e-07	-1.1136	0.12	0.231	0.00304329	LOC100688793
1.77289e-07	0.487846	0.496	0.349	0.00304725	PPA1
1.88377e-07	0.906891	0.233	0.122	0.00323783	GFOD1
1.88438e-07	0.548997	0.444	0.301	0.00323888	ZMYND8
1.89322e-07	0.239953	0.998	1	0.00325406	COX3
2.01683e-07	0.325805	0.698	0.554	0.00346653	EDF1
2.02176e-07	0.644728	0.351	0.219	0.003475	SCAMP4
2.14116e-07	0.35992	0.715	0.574	0.00368022	MTSS1
2.18928e-07	0.6878	0.382	0.246	0.00376293	LOC100856786
2.34798e-07	-0.44371	0.818	0.884	0.00403571	LOC100688849
2.44797e-07	0.676845	0.411	0.282	0.00420758	LACTB
2.48367e-07	1.32193	0.128	0.049	0.00426894	MAP2K6
2.58407e-07	1.36416	0.149	0.063	0.0044415	ADCY2
2.64299e-07	0.460935	0.649	0.509	0.00454277	CAPZB
2.69016e-07	-2.06677	0.031	0.102	0.00462384	IGFBP7
2.81485e-07	0.396238	0.709	0.57	0.00483817	EIF5B
2.89959e-07	0.441623	0.62	0.479	0.00498381	NEDD8
3.31459e-07	0.73346	0.252	0.142	0.00569712	LOC478000
3.3181e-07	0.416685	0.543	0.398	0.00570316	TUBB
3.36923e-07	-1.47897	0.064	0.142	0.00579104	LOC119873209
3.39461e-07	0.756556	0.285	0.165	0.00583465	TPMT
3.40641e-07	0.826603	0.227	0.12	0.00585494	LMNA
3.4247e-07	0.562936	0.529	0.393	0.00588638	HK1
3.45505e-07	0.372523	0.783	0.67	0.00593854	RPS27L
3.46756e-07	-0.570024	0.457	0.54	0.00596003	CCDC50
3.51243e-07	0.981438	0.211	0.107	0.00603717	IFFO2
3.64666e-07	0.548503	0.562	0.445	0.00626788	ERLEC1
3.77903e-07	0.785383	0.318	0.207	0.00649539	ITGAE
3.79244e-07	-0.554892	0.5	0.598	0.00651844	GLG1
3.87898e-07	0.417029	0.68	0.583	0.00666719	LAMTOR5
3.88851e-07	0.326258	0.752	0.617	0.00668357	LGALS1
3.90022e-07	-0.430167	0.762	0.801	0.0067037	UVRAG
4.19362e-07	0.659857	0.271	0.156	0.007208	LMO7
4.29325e-07	0.762806	0.273	0.156	0.00737923	RHOQ
4.38989e-07	-0.658758	0.36	0.454	0.00754534	RRP12
4.74575e-07	0.872402	0.174	0.085	0.008157	SERPINI1
4.82741e-07	0.651874	0.357	0.227	0.00829735	DCTN2
4.8446e-07	-1.01185	0.163	0.231	0.0083269	TTC28
4.91038e-07	0.392376	0.7	0.568	0.00843996	YPEL3
5.2971e-07	-0.518626	0.558	0.647	0.00910465	JUN
5.51822e-07	0.571743	0.388	0.255	0.00948472	LOC480264
5.67903e-07	-1.48084	0.074	0.156	0.00976112	MPP7
5.76184e-07	-0.805472	0.312	0.412	0.00990345	FAM126A
5.82051e-07	0.478654	0.508	0.366	0.0100043	MYO1G
5.99341e-07	-0.736684	0.293	0.403	0.0103015	CDK17
6.05836e-07	0.739596	0.31	0.188	0.0104131	SIAH2
6.21258e-07	0.718156	0.24	0.136	0.0106782	C7H18orf32
6.24279e-07	0.764102	0.3	0.179	0.0107301	TAX1BP3
6.28225e-07	0.299269	0.874	0.774	0.0107979	LAPTM5
6.64944e-07	0.665627	0.376	0.248	0.0114291	CASP6
6.65519e-07	0.545491	0.523	0.398	0.0114389	PGLS
6.66601e-07	1.06319	0.198	0.101	0.0114575	MKRN1
6.91287e-07	-0.835613	0.246	0.345	0.0118818	CD2AP
6.99624e-07	0.405667	0.651	0.513	0.0120251	ATP5F1C
7.01349e-07	0.658164	0.444	0.333	0.0120548	EDEM1
7.31513e-07	0.63941	0.378	0.247	0.0125732	LOC119866748
7.41246e-07	0.239097	0.901	0.812	0.0127405	CD79A
7.57726e-07	-0.874729	0.126	0.237	0.0130238	BAZ2B
8.02039e-07	0.627554	0.409	0.279	0.0137855	IRF2BP2
8.10423e-07	1.11806	0.188	0.093	0.0139295	WSB2
8.17376e-07	0.55285	0.45	0.313	0.0140491	CBWD1
9.04085e-07	-0.961605	0.136	0.247	0.0155394	CBLB
9.04107e-07	-0.515214	0.599	0.696	0.0155398	FHIT
9.53716e-07	0.523972	0.517	0.393	0.0163925	PSMB3
9.63232e-07	-0.49024	0.461	0.543	0.016556	SWAP70
1.02309e-06	1.20541	0.165	0.083	0.0175849	MYL6B
1.0434e-06	0.597074	0.45	0.321	0.0179339	SLC25A5
1.04468e-06	0.432537	0.696	0.581	0.017956	RASSF3
1.10888e-06	-0.563475	0.457	0.58	0.0190595	CLASP2
1.11298e-06	0.490716	0.477	0.34	0.0191299	NHP2
1.11909e-06	0.647023	0.384	0.256	0.019235	SREK1IP1
1.12982e-06	-0.721996	0.285	0.361	0.0194194	FAM53B
1.15533e-06	0.598637	0.355	0.23	0.0198577	PDCD2
1.15932e-06	-0.896907	0.19	0.292	0.0199264	SNX13
1.34285e-06	0.729734	0.322	0.203	0.0230809	SMIM4
1.3895e-06	0.512782	0.386	0.26	0.0238827	NUDT21
1.45283e-06	0.64689	0.378	0.255	0.0249712	PPP1R14B
1.47655e-06	0.236802	0.926	0.851	0.0253789	ARPC5L
1.48538e-06	0.609048	0.51	0.402	0.0255308	ITGB1
1.50819e-06	0.19135	0.847	0.733	0.0259227	GAPDH
1.55022e-06	0.233091	0.994	0.998	0.0266451	COX2
1.56289e-06	-0.417642	0.572	0.583	0.0268629	RRAS2
1.60277e-06	0.305971	0.845	0.746	0.0275485	LSP1
1.61657e-06	0.705257	0.341	0.223	0.0277856	TRAPPC1
1.622e-06	-0.539408	0.428	0.504	0.0278789	NOTCH2
1.65006e-06	0.923379	0.225	0.124	0.0283612	NCEH1
1.66538e-06	-0.702541	0.287	0.386	0.0286246	GSAP
1.70872e-06	0.722466	0.287	0.173	0.0293695	GNPDA2
1.71503e-06	0.706128	0.341	0.233	0.0294779	DEXI
1.72314e-06	1.00526	0.196	0.102	0.0296173	PCBD2
1.7537e-06	0.534473	0.502	0.381	0.0301426	CSRP1
1.76697e-06	0.425336	0.779	0.717	0.0303706	TMSB4X
1.81114e-06	0.924336	0.184	0.093	0.0311299	ANXA2
1.81691e-06	0.439984	0.508	0.372	0.031229	NDUFS7
1.81793e-06	0.349249	0.738	0.617	0.0312466	ATP5PO
1.85946e-06	1.18728	0.149	0.076	0.0319605	ZNF507
1.87203e-06	0.41443	0.607	0.473	0.0321764	SEM1
1.94023e-06	-0.484928	0.506	0.555	0.0333488	HIVEP1
1.95848e-06	0.673516	0.3	0.183	0.0336623	IRF4
1.97039e-06	0.333126	0.554	0.419	0.0338671	DYNLRB1
1.974e-06	0.153985	1	0.998	0.0339291	RPS24
2.25163e-06	0.537365	0.777	0.704	0.038701	LOC100683370
2.28157e-06	0.715592	0.3	0.184	0.0392156	SLC14A1
2.33264e-06	0.31104	0.351	0.251	0.0400934	RBM18
2.44643e-06	0.869022	0.242	0.14	0.0420493	MFSD13A
2.46641e-06	0.514573	0.32	0.208	0.0423926	PCED1B
2.48349e-06	0.38998	0.488	0.357	0.0426862	PSMB6
2.48691e-06	0.260408	0.924	0.858	0.0427449	LCP1
2.5077e-06	0.528997	0.494	0.367	0.0431023	SCP2
2.60006e-06	0.337421	0.719	0.594	0.0446899	ADK
2.60412e-06	1.30355	0.124	0.05	0.0447596	LOC111097552
2.67954e-06	0.672027	0.304	0.188	0.0460559	WASHC3
2.70717e-06	-0.770584	0.25	0.334	0.0465309	LOC111098966
2.71106e-06	0.544904	0.347	0.228	0.0465977	EVA1B
2.79405e-06	0.550747	0.355	0.233	0.0480242	SPCS3
2.82173e-06	0.460548	0.783	0.722	0.0484999	DLA88
2.8621e-06	1.21372	0.219	0.266	0.0491938	LOC111092613
2.95156e-06	0.46372	0.376	0.257	0.0507314	GLRX3
3.01755e-06	-0.423112	0.651	0.744	0.0518657	TXNIP
3.03545e-06	0.859748	0.238	0.135	0.0521734	RTN4IP1
3.06192e-06	0.467614	0.612	0.484	0.0526283	PIP4K2A
3.09687e-06	-0.469838	0.568	0.649	0.053229	RAB21
3.18081e-06	0.492813	0.333	0.22	0.0546718	PPP1CA
3.23622e-06	-0.510389	0.357	0.406	0.0556241	RFTN1
3.29536e-06	0.783659	0.275	0.168	0.0566406	CLIP2
3.33746e-06	-0.355207	0.866	0.891	0.0573642	JMJD1C
3.4826e-06	0.545792	0.463	0.34	0.059859	CARD19
3.50566e-06	0.486559	0.455	0.324	0.0602553	PHPT1
3.65524e-06	-0.995554	0.126	0.201	0.0628263	ZNF667
3.76134e-06	-0.429025	0.605	0.674	0.06465	SEC62
3.84971e-06	1.05889	0.176	0.089	0.0661688	SETD7
3.89556e-06	0.814968	0.207	0.112	0.0669569	ALDH3A2
3.96054e-06	0.58912	0.254	0.155	0.0680737	ARHGEF6
4.00623e-06	1.07097	0.167	0.082	0.068859	MBOAT2
4.10046e-06	0.354125	0.692	0.569	0.0704787	NIFK
4.11771e-06	-1.06274	0.171	0.26	0.0707753	FAM120C
4.14772e-06	0.260494	0.802	0.687	0.071291	DOCK8
4.5993e-06	0.528973	0.337	0.222	0.0790528	MPG
4.62603e-06	0.557057	0.357	0.237	0.0795122	MTMR2
4.69391e-06	0.20025	0.725	0.605	0.080679	RTRAF
4.79342e-06	-0.703487	0.3	0.375	0.0823893	MICU2
4.81002e-06	0.565854	0.403	0.279	0.0826746	BATF
4.96623e-06	0.968291	0.192	0.104	0.0853595	KCNAB2
4.97825e-06	-0.559586	0.477	0.562	0.0855662	FBXO33
5.01801e-06	0.615256	0.353	0.234	0.0862496	REST
5.02539e-06	0.349449	0.752	0.645	0.0863763	NDUFS5
5.11427e-06	0.7849	0.252	0.148	0.087904	RNASEH2B
5.20395e-06	0.348924	0.781	0.674	0.0894455	KMT2A
5.52633e-06	-0.876716	0.171	0.269	0.0949865	INSYN2B
5.70529e-06	1.25481	0.134	0.06	0.0980626	LOC119870962
5.74066e-06	0.347615	0.545	0.415	0.0986705	MAN2A1
5.75474e-06	-0.725196	0.291	0.393	0.0989125	CD69
5.88455e-06	-0.39525	0.457	0.478	0.101144	SMIM14
5.88692e-06	0.300782	0.746	0.64	0.101184	PPIB
5.90689e-06	0.525942	0.312	0.203	0.101528	REXO2
5.96972e-06	0.252249	0.909	0.843	0.102607	YBX1
5.97914e-06	0.382514	0.399	0.284	0.102769	PSMA2
6.12972e-06	0.727443	0.246	0.144	0.105358	NPDC1
6.13914e-06	1.25873	0.12	0.05	0.10552	TSTD3
6.27341e-06	-0.419666	0.581	0.63	0.107827	TUT4
6.30953e-06	0.108016	0.721	0.612	0.108448	VAMP8
6.35693e-06	0.668731	0.223	0.131	0.109263	DGKZ
6.77726e-06	0.301981	0.795	0.688	0.116487	COX5B
7.52524e-06	-1.28597	0.085	0.164	0.129344	HSPB1
7.53396e-06	0.265621	0.705	0.579	0.129494	RNASEK
7.69986e-06	-0.397964	0.628	0.723	0.132345	AP3B1
7.86346e-06	0.859402	0.223	0.134	0.135157	CNPPD1
7.87412e-06	0.542393	0.324	0.213	0.13534	ARL2
7.99966e-06	0.400816	0.62	0.499	0.137498	ATP5MJ
8.12236e-06	0.978444	0.171	0.087	0.139607	ARID3A
8.22004e-06	0.321928	0.595	0.466	0.141286	SRSF9
8.25053e-06	-0.325656	0.893	0.905	0.14181	YWHAZ
8.345e-06	0.313127	0.663	0.536	0.143434	NUSAP1
8.35314e-06	0.277648	0.533	0.411	0.143574	DDX46
8.35489e-06	-0.837125	0.213	0.303	0.143604	LOC119864162
8.51318e-06	0.243926	0.45	0.344	0.146325	MRPL23
9.03846e-06	0.325181	0.531	0.402	0.155353	CAMK2D
9.16304e-06	0.16519	1	1	0.157494	EEF1A1
9.19319e-06	0.869416	0.202	0.111	0.158012	ESYT1
9.31954e-06	0.821854	0.219	0.124	0.160184	CFAP91
9.33851e-06	0.820179	0.211	0.117	0.16051	SAMD1
9.44621e-06	0.7648	0.264	0.161	0.162361	REX1BD
9.6532e-06	0.267851	0.779	0.664	0.165919	APBB1IP
9.74975e-06	0.437894	0.238	0.156	0.167579	FAM117A
9.92809e-06	1.22729	0.118	0.05	0.170644	MTARC2
1.0438e-05	-0.557001	0.415	0.51	0.179408	BANK1
1.05731e-05	-0.378512	0.568	0.599	0.18173	TBL1XR1
1.06127e-05	-0.436626	0.556	0.657	0.182411	PAN3
1.08105e-05	-1.38187	0.05	0.121	0.185812	GALNT7
1.09504e-05	-0.640458	0.322	0.421	0.188216	ZFP36L1
1.11458e-05	0.253673	0.882	0.841	0.191573	ATP5MG
1.15469e-05	0.480501	0.44	0.317	0.198468	TMEM50A
1.15593e-05	0.956057	0.18	0.094	0.198681	B9D2
1.22022e-05	0.500668	0.38	0.263	0.209731	VDAC1
1.22999e-05	0.586364	0.345	0.231	0.21141	WDR83OS
1.27455e-05	0.432435	0.587	0.469	0.219069	MBD2
1.27793e-05	0.291049	0.68	0.555	0.219651	TUBB4B
1.28322e-05	1.14136	0.136	0.063	0.22056	TP53I11
1.34308e-05	0.919169	0.198	0.111	0.230848	SH2B2
1.38259e-05	0.351778	0.669	0.549	0.23764	MSN
1.40107e-05	0.520875	0.421	0.301	0.240815	LOC480492
1.40112e-05	-1.47748	0.043	0.111	0.240824	PATJ
1.4127e-05	0.371815	0.707	0.604	0.242816	LOC119863903
1.44479e-05	-0.653382	0.318	0.393	0.24833	ZNF280D
1.44671e-05	-0.436168	0.579	0.628	0.248661	EXOC4
1.45871e-05	0.453544	0.57	0.451	0.250723	PITPNC1
1.48965e-05	-0.468379	0.465	0.494	0.256041	HIVEP2
1.51706e-05	0.241686	0.424	0.32	0.260752	LOC610164
1.54984e-05	-1.09005	0.103	0.176	0.266386	PACSIN2
1.58205e-05	-0.380719	0.76	0.79	0.271922	DIAPH2
1.58732e-05	-0.523601	0.436	0.499	0.272829	CDKAL1
1.59568e-05	0.60356	0.3	0.193	0.274266	MIS18BP1
1.64123e-05	-0.850539	0.2	0.288	0.282095	MTHFD1L
1.65256e-05	-1.0612	0.101	0.181	0.284042	DCAF6
1.65501e-05	0.983512	0.167	0.086	0.284462	PGAM5
1.71442e-05	0.398549	0.486	0.362	0.294674	NUCB2
1.76789e-05	0.496153	0.331	0.223	0.303865	NMT1
1.7792e-05	-0.851404	0.159	0.25	0.305808	LOC119865673
1.80492e-05	0.705939	0.279	0.2	0.31023	LOC119865725
1.83529e-05	-0.95329	0.163	0.244	0.31545	ADAM32
1.87114e-05	-0.434074	0.589	0.665	0.321612	SERINC3
1.87178e-05	0.393738	0.533	0.408	0.321721	CCT6A
1.88255e-05	-0.798366	0.192	0.269	0.323572	SNX30
1.94765e-05	0.693339	0.269	0.167	0.334762	QDPR
1.99652e-05	0.358454	0.62	0.498	0.343161	BRK1
2.04997e-05	-0.850539	0.178	0.274	0.35235	STK3
2.05504e-05	0.506496	0.362	0.249	0.35322	SUZ12
2.0579e-05	0.380958	0.62	0.504	0.353711	ZDHHC14
2.06264e-05	-0.359795	0.502	0.51	0.354527	BABAM2
2.14919e-05	0.317326	0.707	0.593	0.369403	TXNL1
2.16582e-05	0.403652	0.527	0.403	0.372262	NDUFB11
2.18575e-05	0.516015	0.424	0.307	0.375687	COA1
2.193e-05	0.417842	0.541	0.421	0.376934	SEMA4D
2.23015e-05	0.360609	0.341	0.243	0.383318	NDUFB3
2.23045e-05	-0.981621	0.12	0.206	0.383369	ABCA1
2.2358e-05	-1.36613	0.048	0.115	0.384289	IRAK3
2.31625e-05	0.467359	0.508	0.392	0.398117	LOC100682783
2.33326e-05	1.03617	0.163	0.087	0.401041	SCG5
2.35759e-05	-0.384626	0.579	0.591	0.405222	RESF1
2.38298e-05	0.605721	0.341	0.234	0.409587	NAGA
2.42041e-05	0.240398	0.413	0.315	0.41602	SNW1
2.426e-05	0.624289	0.205	0.121	0.416981	STXBP5
2.55018e-05	-0.403445	0.8	0.838	0.438326	RALGPS2
2.57845e-05	0.394542	0.523	0.4	0.443184	GCNT1
2.59637e-05	0.335493	0.721	0.623	0.446264	EID1
2.63169e-05	-0.490401	0.519	0.598	0.452336	PLCL2
2.76182e-05	1.01707	0.153	0.077	0.474702	GATB
2.81431e-05	0.674066	0.287	0.186	0.483723	UBE2E3
2.85732e-05	-0.309068	0.76	0.788	0.491115	TNRC6B
2.87989e-05	-0.84113	0.178	0.265	0.494996	MYO9A
2.9181e-05	0.323655	0.564	0.442	0.501563	TMEM258
2.99977e-05	0.499515	0.32	0.216	0.5156	SEC11A
3.00284e-05	-0.36224	0.682	0.698	0.516127	ARID5B
3.02388e-05	0.356694	0.335	0.239	0.519745	PSMD7
3.05446e-05	0.435199	0.388	0.278	0.525001	COPS2
3.10615e-05	-0.244008	0.845	0.817	0.533885	LOC488622
3.25589e-05	0.491853	0.49	0.376	0.559623	BIN2
3.25893e-05	0.302833	0.752	0.65	0.560145	SMDT1
3.3465e-05	0.321132	0.775	0.681	0.575196	ANKRD11
3.39259e-05	1.03465	0.107	0.047	0.583118	MYEF2
3.44073e-05	0.407118	0.382	0.274	0.591393	PSMD4
3.47688e-05	0.333454	0.465	0.35	0.597606	LOC100685611
3.49613e-05	0.346433	0.607	0.488	0.600914	TPI1
3.52369e-05	0.706953	0.198	0.115	0.605652	MAP2K3
3.63506e-05	0.394807	0.368	0.264	0.624795	PPP4C
3.63781e-05	0.164881	0.973	0.938	0.625267	OAZ1
3.64787e-05	0.307885	0.781	0.684	0.626997	PRDX1
3.68776e-05	-1	0.097	0.167	0.633852	TRIM2
3.76508e-05	0.207149	0.833	0.733	0.647142	CALM2
3.78819e-05	-0.452938	0.51	0.59	0.651114	ZNF292
3.82233e-05	0.329196	0.585	0.464	0.656983	NDUFC2
3.83392e-05	0.159403	0.996	0.994	0.658974	RPS2
3.89615e-05	0.409391	0.554	0.437	0.66967	UQCRQ
3.91217e-05	0.539891	0.401	0.291	0.672423	SLC25A24
3.93935e-05	-0.476208	0.514	0.582	0.677095	BCL11A
3.97453e-05	0.368621	0.494	0.375	0.683143	HPRT1
4.01748e-05	0.698344	0.279	0.182	0.690524	SSBP3
4.02418e-05	0.750022	0.145	0.078	0.691677	ORAI2
4.04381e-05	0.784271	0.225	0.136	0.695051	FAM104A
4.08787e-05	0.125257	0.736	0.631	0.702623	SSR3
4.11488e-05	-0.386306	0.554	0.615	0.707266	HVCN1
4.14283e-05	0.545399	0.343	0.235	0.71207	CPLANE1
4.20751e-05	-0.466748	0.496	0.585	0.723187	CTSC
4.22593e-05	0.538503	0.302	0.2	0.726353	MRPL18
4.23275e-05	0.441292	0.593	0.498	0.727525	PREX1
4.29931e-05	-0.434646	0.419	0.468	0.738966	STAT3
4.30685e-05	1	0.149	0.075	0.740261	LOC102155710
4.34601e-05	0.69204	0.223	0.16	0.746992	UBAP2L
4.35757e-05	0.437631	0.409	0.296	0.748978	CFAP298
4.37394e-05	0.758027	0.163	0.088	0.751793	LOC111093747
4.38832e-05	0.604071	0.244	0.152	0.754265	STS
4.38998e-05	-0.492857	0.312	0.426	0.754549	PPM1D
4.41243e-05	0.40378	0.552	0.434	0.758408	DHRS7
4.41534e-05	0.569856	0.339	0.231	0.758909	BZW2
4.45023e-05	0.875672	0.14	0.071	0.764905	IL6R
4.4971e-05	0.107154	0.998	1	0.772962	RPL11
4.53642e-05	-1.16636	0.068	0.137	0.77972	CXCR5
4.53896e-05	0.347165	0.31	0.22	0.780156	C12H6orf226
4.55363e-05	1.06515	0.112	0.05	0.782678	GAS7
4.593e-05	0.453173	0.386	0.275	0.789445	PSENEN
4.65501e-05	0.613694	0.258	0.164	0.800103	MAP7D1
4.68428e-05	0.196317	0.998	0.999	0.805134	COX1
4.71184e-05	0.741384	0.209	0.122	0.809872	ORMDL3
4.7787e-05	0.584963	0.246	0.155	0.821363	CNIH4
4.94289e-05	0.353292	0.543	0.424	0.849585	VPS28
5.01034e-05	0.406063	0.566	0.454	0.861178	FIS1
5.01072e-05	0.654797	0.293	0.195	0.861243	ACSL3
5.0293e-05	-0.405053	0.541	0.597	0.864436	SP110
5.03107e-05	-0.676033	0.231	0.323	0.86474	PRKCA
5.07479e-05	0.195404	0.981	0.979	0.872255	CYTB
5.1347e-05	1.07936	0.124	0.058	0.882553	PALM
5.16808e-05	0.275526	0.888	0.835	0.888289	CORO1A
5.20423e-05	0.607514	0.36	0.258	0.894504	JPT1
5.22863e-05	1.12262	0.134	0.067	0.898696	TUBB6
5.23001e-05	0.415037	0.155	0.092	0.898934	SLC9A9
5.24566e-05	0.167986	0.996	0.996	0.901624	ND4
5.35261e-05	0.457583	0.477	0.369	0.920007	NTPCR
5.38766e-05	-0.644213	0.277	0.335	0.92603	SPIDR
5.43547e-05	0.785875	0.151	0.081	0.934248	AIMP2
5.49319e-05	0.448709	0.467	0.351	0.944169	PDCD10
5.49377e-05	-0.293002	0.851	0.9	0.944269	TRA2B
5.52506e-05	0.728973	0.221	0.132	0.949647	AP1M1
5.54352e-05	0.733408	0.229	0.139	0.952821	CKS1B
5.60651e-05	0.764711	0.196	0.112	0.963647	RASGRF2
5.61754e-05	0.123004	1	0.999	0.965543	RPS10
5.66044e-05	0.279641	0.455	0.347	0.972916	GADD45A
5.73938e-05	0.860197	0.192	0.109	0.986484	BORCS7
5.75811e-05	0.267422	0.812	0.724	0.989705	OST4
5.88019e-05	0.256715	0.769	0.665	1	POLR2L
5.94502e-05	0.319534	0.671	0.561	1	ZNF706
5.9627e-05	-0.370457	0.653	0.712	1	PIAS1
6.04451e-05	-0.631278	0.238	0.307	1	YTHDF3
6.13527e-05	-0.519984	0.405	0.488	1	MARCHF1
6.17901e-05	0.256931	0.729	0.619	1	PSMB1
6.23439e-05	0.836501	0.176	0.097	1	IDH3A
6.30707e-05	0.75743	0.238	0.147	1	DZIP3
6.35969e-05	0.327295	0.533	0.416	1	SPTAN1
6.3604e-05	0.563705	0.38	0.276	1	TRAPPC10
6.37459e-05	-0.636942	0.267	0.34	1	PPP2R5E
6.39429e-05	-0.71466	0.19	0.29	1	P4HA1
6.39754e-05	0.647023	0.293	0.199	1	KIF21B
6.53477e-05	-0.346176	0.607	0.689	1	EML4
6.65958e-05	1.14505	0.124	0.06	1	LOXL1
6.70027e-05	0.338628	0.723	0.642	1	ND5
6.75395e-05	0.613094	0.254	0.161	1	ATIC
6.85122e-05	0.784271	0.213	0.126	1	GPR35
6.87073e-05	0.584963	0.269	0.174	1	MEAF6
6.91931e-05	0.681972	0.269	0.174	1	CDK2AP2
6.92118e-05	-0.744323	0.213	0.289	1	CBFA2T2
6.93641e-05	0.329365	0.535	0.418	1	EIF5A
7.03939e-05	-0.476067	0.378	0.431	1	TNKS
7.0926e-05	0.604658	0.298	0.198	1	PRELID2
7.13448e-05	0.33466	0.682	0.595	1	YWHAQ
7.22204e-05	0.453173	0.463	0.35	1	MAN1A1
7.41424e-05	-0.656539	0.229	0.317	1	LGALS9
7.43936e-05	0.324771	0.419	0.316	1	NDUFA5
7.51698e-05	0.658963	0.236	0.145	1	TXNL4A
7.63769e-05	0.700896	0.238	0.147	1	PBX3
7.7027e-05	0.780034	0.122	0.062	1	LOC119871622
7.76497e-05	0.654165	0.271	0.175	1	MAP4K1
7.86697e-05	-0.610385	0.277	0.355	1	RFC1
7.88039e-05	0.899237	0.171	0.098	1	WASHC1
7.91569e-05	0.316229	0.552	0.436	1	NDUFA13
8.02199e-05	-0.678072	0.225	0.309	1	USP22
8.03038e-05	0.587865	0.318	0.217	1	NAA38
8.03851e-05	0.578704	0.246	0.157	1	AP3M2
8.11826e-05	-0.661198	0.221	0.269	1	LOC111091994
8.17071e-05	-0.934765	0.132	0.209	1	FANCC
8.23241e-05	0.337775	0.663	0.583	1	CSK
8.34675e-05	0.496324	0.355	0.25	1	FERMT3
8.35056e-05	-0.678072	0.215	0.308	1	CNST
8.38714e-05	-0.632268	0.219	0.317	1	CTSH
8.41972e-05	-0.350255	0.651	0.704	1	LOC475399
8.50234e-05	0.246451	0.907	0.852	1	STK17B
8.6355e-05	0.771114	0.207	0.122	1	UBFD1
8.69081e-05	0.228819	0.907	0.865	1	ATP6V0E1
8.75466e-05	-0.354697	0.831	0.87	1	TRA2A
8.77927e-05	0.236521	0.849	0.762	1	MYH9
8.82963e-05	0.391191	0.486	0.371	1	NDUFA1
9.0544e-05	0.670692	0.26	0.167	1	ACOT13
9.0991e-05	0.711875	0.116	0.064	1	GLT8D1
9.14311e-05	0.47032	0.215	0.136	1	NCAPG2
9.27979e-05	-1.17055	0.081	0.145	1	GRIK2
9.40022e-05	0.428299	0.529	0.421	1	SMIM20
9.43023e-05	0.349673	0.198	0.136	1	RP9
9.86877e-05	0.562936	0.269	0.176	1	PSMG1
0.000100147	0.599913	0.316	0.218	1	PYGB
0.000100746	0.79518	0.209	0.126	1	PTRHD1
0.000101642	-0.336542	0.684	0.724	1	ARIH1
0.000101764	-0.847997	0.145	0.23	1	SPIRE1
0.00010203	0.725994	0.229	0.141	1	FGD2
0.00010219	-0.446886	0.424	0.477	1	QKI
0.000102957	0.368114	0.527	0.412	1	MRPL36
0.000105008	0.350497	0.477	0.365	1	NAP1L4
0.000105755	0.569276	0.326	0.225	1	LOC102157022
0.000105827	0.538607	0.275	0.182	1	DUS1L
0.000106023	0.812914	0.153	0.083	1	HDGF
0.000106392	0.419225	0.291	0.202	1	SEPTIN1
0.000106675	0.517919	0.318	0.218	1	AP2S1
0.000108319	-0.56357	0.242	0.267	1	LOC610321
0.000108862	0.468031	0.395	0.287	1	LOC100683828
0.000110029	0.564129	0.339	0.246	1	EVI2B
0.000111384	0.432756	0.26	0.177	1	POLR3K
0.000111433	0.347535	0.643	0.552	1	RGS19
0.00011151	0.362067	0.477	0.365	1	RAB11A
0.00011257	0.531963	0.279	0.186	1	HAX1
0.000113992	0.515995	0.413	0.307	1	TMX3
0.000114136	0.502309	0.331	0.229	1	SKAP1
0.000116621	-0.427894	0.469	0.56	1	LYN
0.000117231	0.752072	0.225	0.14	1	PDHB
0.000118806	-0.340143	0.591	0.686	1	CHIC2
0.000121194	-0.69739	0.26	0.343	1	SCML4
0.000121975	0.205653	0.901	0.826	1	GMFG
0.000122611	0.480626	0.279	0.188	1	LYAR
0.000122991	0.452822	0.312	0.216	1	CCND2
0.000125176	0.862496	0.169	0.094	1	CD80
0.000126011	0.243813	0.876	0.836	1	OGT
0.000128536	0.841935	0.188	0.109	1	LOC102153616
0.000129019	0.934905	0.149	0.079	1	TFDP1
0.00012943	0.325548	0.566	0.453	1	NDUFA12
0.000130722	-1.09568	0.058	0.124	1	ZNF829
0.000131279	0.471752	0.388	0.283	1	ADGRE5
0.000131652	-0.816554	0.11	0.191	1	BAIAP2
0.000132475	0.690573	0.196	0.117	1	ATP1A1
0.000133242	0.662965	0.262	0.172	1	PARVG
0.000133292	0.874469	0.167	0.093	1	IVD
0.00013405	0.662965	0.244	0.155	1	LOC119866232
0.000136199	0.625709	0.159	0.095	1	TSPAN17
0.000136768	0.752072	0.126	0.069	1	SLC7A6
0.00013744	0.590631	0.267	0.174	1	NIPA2
0.000137601	0.299421	0.293	0.215	1	DNLZ
0.00013842	0.328345	0.51	0.399	1	ATP5J2
0.000141105	0.240524	0.517	0.412	1	SYNE3
0.000142297	0.231623	0.882	0.816	1	LOC606860
0.000142415	0.514573	0.231	0.151	1	AK2
0.000143629	0.507374	0.384	0.279	1	ZNF652
0.000144385	0.264443	0.229	0.165	1	LYRM4
0.000144943	-0.905878	0.095	0.17	1	LRRC18
0.000146235	0.377494	0.539	0.428	1	GGTA1
0.000147417	0.69204	0.231	0.145	1	LOC119872489
0.000147938	-0.759866	0.196	0.264	1	ELP4
0.000149061	0.821235	0.167	0.093	1	EMC8
0.000152396	0.342807	0.533	0.421	1	VDAC2
0.000153055	-0.249162	0.684	0.702	1	SNX2
0.000154391	-0.220423	0.946	0.954	1	MBNL1
0.000158803	0.300264	0.709	0.611	1	ARPC5
0.000158841	0.663717	0.221	0.137	1	CD58
0.000159384	0.337035	0.457	0.35	1	GNB2
0.000159984	0.231626	0.696	0.588	1	TBCA
0.000161344	0.870054	0.151	0.081	1	SLC16A1
0.000162391	0.823122	0.174	0.098	1	PRKCSH
0.000163474	0.562936	0.273	0.18	1	HACD4
0.000167052	0.546634	0.337	0.237	1	TMEM160
0.00016999	-0.169337	0.936	0.91	1	SP140
0.00017013	0.480626	0.39	0.286	1	SIDT2
0.000170445	0.628259	0.209	0.129	1	NAE1
0.000172729	1.23312	0.101	0.047	1	FAM102B
0.00017293	-0.503418	0.384	0.458	1	THADA
0.000175154	-0.40821	0.353	0.367	1	COG6
0.000175779	0.67948	0.155	0.088	1	SLC39A6
0.000176015	0.467628	0.337	0.238	1	TMED5
0.000180513	-0.270841	0.851	0.865	1	PRKCB
0.000182942	0.268765	0.415	0.314	1	PHTF2
0.000188023	0.523562	0.355	0.257	1	SGTB
0.00019131	0.111564	1	0.996	1	RPS18
0.000191649	-0.507342	0.376	0.462	1	DENND1A
0.000192239	0.203616	0.773	0.673	1	LOC612644
0.000192542	0.388479	0.38	0.278	1	NME1
0.000192768	-1.06711	0.079	0.138	1	PER3
0.000194364	0.184348	0.994	0.998	1	ATP6
0.00019557	0.422409	0.479	0.373	1	NDUFB1
0.000196943	0.219893	0.576	0.472	1	PITPNB
0.000197106	0.440021	0.442	0.336	1	GALK1
0.000199645	0.762501	0.202	0.123	1	GART
0.000202118	-0.559598	0.318	0.404	1	TGFBR2
0.00020437	0.349904	0.686	0.604	1	TCF4
0.000204487	-0.411384	0.556	0.637	1	USP3
0.000205577	1.05889	0.124	0.062	1	LYRM7
0.000206226	0.605282	0.252	0.164	1	PSTPIP1
0.000206585	0.756331	0.188	0.111	1	ARRDC1
0.000206939	-0.588805	0.262	0.352	1	SORL1
0.000208941	0.888969	0.149	0.08	1	LOC100686830
0.000209078	0.176467	0.983	0.983	1	DDX5
0.00020921	0.780467	0.186	0.109	1	RIDA
0.000213703	0.355026	0.603	0.505	1	SLC25A3
0.000215205	-1.21604	0.048	0.106	1	EDARADD
0.000215344	0.645043	0.25	0.162	1	TMED4
0.000215462	0.287101	0.777	0.701	1	BZW1
0.000216034	0.510962	0.302	0.207	1	SSNA1
0.0002197	0.43958	0.506	0.417	1	HMGN3
0.000221212	0.421061	0.403	0.298	1	TIMM13
0.000221535	-0.494695	0.349	0.441	1	NCOA2
0.000222862	-0.728258	0.19	0.252	1	TAF3
0.000224202	0.388637	0.583	0.485	1	LOC119873904
0.000226657	0.433289	0.308	0.217	1	FAM32A
0.000228068	0.360496	0.568	0.466	1	TMEM147
0.00023371	0.270653	0.775	0.683	1	PSME1
0.000237023	0.625796	0.231	0.147	1	NUP85
0.000239113	0.392317	0.393	0.291	1	TMOD3
0.000239887	0.388583	0.452	0.345	1	NDUFA3
0.000240631	0.412963	0.25	0.172	1	GOLGA7
0.000241985	0.684498	0.126	0.072	1	LOC111092155
0.000244168	0.777229	0.19	0.113	1	MYO18A
0.00024429	0.214844	0.448	0.354	1	TKT
0.000246516	0.290379	0.667	0.562	1	CD53
0.000254123	0.873468	0.163	0.097	1	MAP4K2
0.000255621	0.296314	0.659	0.557	1	EPB41
0.000258969	0.830075	0.176	0.103	1	PSMB5
0.000259535	0.584963	0.167	0.1	1	TTC39C
0.000261403	-0.765535	0.159	0.2	1	ARL15
0.000267722	0.369573	0.442	0.337	1	GADD45B
0.000267935	-0.771807	0.176	0.226	1	TBCK
0.000270944	-0.468037	0.415	0.486	1	PPM1B
0.000271957	-0.472542	0.341	0.407	1	CCND3
0.000272029	0.215688	0.384	0.302	1	CMC1
0.000273932	0.346267	0.415	0.314	1	CCZ1
0.000274056	0.815468	0.18	0.109	1	SLC37A2
0.000274685	0.39219	0.446	0.34	1	ABHD17A
0.000284573	-0.487446	0.318	0.394	1	IRF8
0.000288294	0.248097	0.682	0.577	1	TPR
0.000291186	0.486895	0.37	0.27	1	MLLT6
0.000291626	-0.273777	0.372	0.363	1	OXCT1
0.000292365	0.435139	0.281	0.196	1	IRF9
0.000296616	0.399372	0.432	0.327	1	SYNCRIP
0.000296904	0.871267	0.159	0.091	1	FLOT2
0.000300283	0.37879	0.535	0.429	1	YWHAH
0.000300369	0.174131	0.926	0.936	1	MYCBP2
0.000307131	-0.353705	0.473	0.505	1	LCOR
0.00030973	0.300866	0.733	0.647	1	GNG5
0.000309774	-0.810267	0.163	0.228	1	LOC102152924
0.000309979	0.736966	0.202	0.126	1	LSM10
0.000311383	0.675038	0.24	0.16	1	PHF10
0.00031149	0.889613	0.151	0.083	1	UNC50
0.000312742	0.108199	1	0.992	1	RPL18A
0.000313138	0.321928	0.242	0.174	1	PPP2CB
0.000313459	0.327308	0.548	0.44	1	GTF3A
0.000321606	0.345552	0.579	0.477	1	GLO1
0.000321913	0.387381	0.405	0.304	1	SMCO4
0.000323893	0.435984	0.448	0.346	1	DNAJA2
0.000333071	0.783259	0.161	0.092	1	EVI2A
0.000334463	-0.362463	0.655	0.701	1	MAP4K4
0.000339333	0.247694	0.812	0.769	1	UBL5
0.000341343	0.53952	0.308	0.215	1	EIF3B
0.000342119	0.39183	0.138	0.088	1	ICE2
0.000344018	-0.713427	0.178	0.266	1	LOC102154670
0.000345113	-0.927331	0.089	0.159	1	MBNL3
0.00034575	0.38281	0.347	0.252	1	ANO6
0.000349053	0.545893	0.277	0.188	1	RNF167
0.000353973	-0.391768	0.395	0.436	1	ATE1
0.000354811	0.359119	0.471	0.366	1	MAP7D3
0.000368441	0.313846	0.579	0.473	1	DNAJC8
0.000369581	-0.590839	0.182	0.218	1	ADIPOR2
0.000373057	0.263184	0.564	0.46	1	NDUFB8
0.000374665	0.371738	0.384	0.288	1	MICOS13
0.000376528	-0.435502	0.442	0.518	1	SYPL1
0.000376824	0.862496	0.145	0.087	1	MFSD10
0.000384477	0.26863	0.492	0.389	1	HECTD4
0.000385407	0.638187	0.223	0.142	1	ETHE1
0.000390078	0.92083	0.14	0.079	1	SLC35E3
0.000390267	0.359996	0.562	0.459	1	STK17A
0.000394568	0.269777	0.488	0.388	1	ZFAND5
0.000396662	-0.517867	0.357	0.435	1	CHKA
0.000398395	0.418333	0.407	0.306	1	MED10
0.000403922	0.505891	0.242	0.161	1	B4GALT1
0.000405207	-0.525292	0.339	0.436	1	SERPINB1
0.000406398	0.138328	0.572	0.481	1	VPS4B
0.000406671	0.543142	0.186	0.118	1	SETD3
0.000407888	0.604167	0.221	0.141	1	HMGA1
0.000412541	-0.703868	0.159	0.239	1	KIF13B
0.000412724	-0.296866	0.725	0.767	1	ITCH
0.00041464	0.492813	0.176	0.111	1	DPH5
0.000415244	0.615374	0.339	0.264	1	TOX
0.000420047	0.529733	0.355	0.264	1	ZMIZ1
0.000432969	0.229999	0.946	0.933	1	MEF2C
0.000434911	0.511406	0.242	0.161	1	TMED3
0.000438389	0.430862	0.415	0.315	1	LSM7
0.000442724	0.178403	0.915	0.852	1	ARHGDIB
0.000443496	0.283889	0.752	0.672	1	LOC609068
0.000447181	-0.713347	0.163	0.233	1	FTO
0.000449894	0.223364	0.473	0.377	1	LOC606890
0.00045509	0.453634	0.275	0.191	1	TBCB
0.00045664	0.24952	0.128	0.087	1	LMBR1
0.000457283	-0.445626	0.335	0.396	1	SLC25A36
0.000464116	-0.571701	0.283	0.326	1	SUPT3H
0.000467649	0.294145	0.316	0.236	1	ELOA
0.000469739	0.226228	0.38	0.297	1	UBE2V1
0.000470629	0.478755	0.374	0.279	1	USF1
0.000473979	-0.44799	0.372	0.47	1	LOC100688321
0.000477582	0.449576	0.403	0.307	1	BCAP31
0.000478125	1.00782	0.122	0.069	1	LOC119863882
0.000481076	0.631032	0.124	0.07	1	LOC102156150
0.000481391	0.258941	0.669	0.568	1	LSM6
0.000481923	0.42091	0.409	0.309	1	VAV2
0.000483827	0.847997	0.155	0.095	1	H6PD
0.000488435	0.33002	0.564	0.46	1	FCRLA
0.000488852	0.31977	0.502	0.398	1	GRK6
0.000489556	0.669851	0.176	0.107	1	CENPX
0.000490415	0.416787	0.473	0.375	1	PARK7
0.000500981	0.630766	0.184	0.114	1	ADIPOR1
0.000505106	0.225913	0.61	0.507	1	CRLF3
0.000506371	0.344296	0.24	0.171	1	BTBD1
0.000507152	0.528379	0.333	0.245	1	FDX1
0.00050967	0.104663	1	1	1	TPT1
0.000513414	0.543759	0.32	0.232	1	ANAPC15
0.000514274	0.340385	0.382	0.288	1	NMI
0.00051566	-0.203328	0.258	0.24	1	DPH6
0.000517277	0.385038	0.419	0.319	1	SNRPC
0.000518954	0.798366	0.174	0.103	1	ZNF827
0.000519678	0.441075	0.39	0.293	1	TMEM165
0.000521391	0.117785	0.996	0.976	1	LOC100856137
0.000525043	0.496832	0.236	0.159	1	TRAF6
0.000525288	0.643856	0.227	0.147	1	RNF19B
0.000527219	-0.282296	0.512	0.529	1	RCHY1
0.000539433	0.326791	0.711	0.629	1	BTF3
0.00054171	0.149539	0.661	0.564	1	GSPT1
0.000544221	0.216797	0.853	0.783	1	PSMA7
0.000562205	0.391637	0.502	0.401	1	GARS1
0.000563231	-0.313946	0.568	0.617	1	WNK1
0.000563483	0.363748	0.314	0.231	1	VBP1
0.000565666	0.523308	0.26	0.177	1	BAG1
0.000569142	0.264377	0.411	0.316	1	SDF2L1
0.000572174	-0.537028	0.291	0.328	1	PDE7A
0.000575618	0.68147	0.176	0.106	1	TTC39B
0.000576314	0.270904	0.223	0.16	1	PEX14
0.000576568	0.821235	0.163	0.096	1	LOC608641
0.000579322	0.268489	0.283	0.212	1	ZNF593
0.000581257	0.390823	0.322	0.235	1	RBBP7
0.000581849	0.645818	0.26	0.182	1	TRIM35
0.000584779	0.43352	0.421	0.345	1	MRPL40
0.000585328	0.311436	0.64	0.545	1	LOC609990
0.000586169	0.481825	0.362	0.267	1	ETFB
0.000587374	0.221825	0.63	0.529	1	UFC1
0.00058807	0.570115	0.287	0.202	1	HERPUD2
0.000588087	0.375867	0.539	0.451	1	NDUFA6
0.000588819	-0.121849	0.616	0.574	1	TUT7
0.000591816	-0.692869	0.165	0.229	1	DDI2
0.000592212	0.411799	0.475	0.384	1	NDUFV3
0.000592761	0.867896	0.136	0.074	1	CD151
0.000596506	-0.433142	0.39	0.451	1	S100PBP
0.000599168	-0.316105	0.527	0.546	1	DYRK1A
0.000604315	0.153448	0.386	0.312	1	UBTF
0.000607166	0.135767	0.94	0.949	1	SNRPG
0.000607581	0.533432	0.236	0.157	1	PRELID3B
0.000607923	-0.632268	0.227	0.296	1	SESTD1
0.000611231	0.376084	0.32	0.233	1	PRR14L
0.000617359	0.656347	0.209	0.132	1	TTC32
0.000618274	-0.250707	0.857	0.858	1	AKAP13
0.000618758	0.385062	0.494	0.394	1	LOC119865433
0.000628622	0.218288	0.773	0.685	1	ARGLU1
0.000631419	-0.568843	0.26	0.332	1	MAP3K2
0.000631867	0.604459	0.256	0.174	1	EMC7
0.000632182	-0.645504	0.11	0.14	1	F11R
0.00063813	0.367157	0.36	0.266	1	DNM1L
0.000646094	0.287455	0.725	0.651	1	RPL22L1
0.000650894	0.785175	0.124	0.067	1	TPX2
0.000652479	0.230588	0.283	0.217	1	CMTM6
0.000653802	0.184903	0.921	0.871	1	NCL
0.000656243	0.469682	0.207	0.138	1	PLEKHA3
0.000657001	0.468477	0.308	0.219	1	GTF2E2
0.000657101	-1.003	0.103	0.164	1	LYZ
0.000658341	-0.624491	0.217	0.278	1	MANBA
0.000671903	0.547932	0.167	0.104	1	SUFU
0.000687493	-0.7176	0.136	0.212	1	STAP1
0.00068909	-0.251664	0.626	0.637	1	FCMR
0.00069477	0.251243	0.731	0.641	1	ARPC4
0.000695574	0.325608	0.696	0.642	1	NCOA3
0.000700061	-0.536053	0.211	0.245	1	VRK2
0.000701333	0.466802	0.277	0.193	1	LSM1
0.000707035	0.892535	0.138	0.078	1	TRIM8
0.000708934	-0.514991	0.349	0.417	1	MYO1E
0.000711466	-0.340202	0.322	0.343	1	DARS1
0.00071179	-0.71594	0.159	0.216	1	ARMH3
0.00071251	0.432959	0.419	0.322	1	MAF1
0.000717826	0.476099	0.145	0.092	1	PTPN23
0.000729491	-0.279284	0.318	0.323	1	SMC1A
0.000741259	-0.101067	0.211	0.188	1	WDR20
0.000743673	0.142534	0.905	0.84	1	NPM1
0.000744036	-0.443013	0.399	0.45	1	FOXO1
0.000747546	0.718587	0.19	0.118	1	COPS8
0.000755783	0.313366	0.291	0.214	1	TSPAN3
0.000756213	0.478486	0.248	0.169	1	TMEM53
0.000757808	0.651496	0.136	0.08	1	FAM118B
0.000759387	0.316111	0.568	0.469	1	RYBP
0.00076151	-0.577767	0.217	0.264	1	USP6NL
0.000763636	-0.77019	0.151	0.216	1	WDR19
0.000788223	-0.373358	0.432	0.474	1	PPP2R2A
0.000791562	0.201154	0.548	0.45	1	RB1
0.000795466	-0.233485	0.965	0.972	1	JUND
0.000811244	-0.240134	0.612	0.617	1	XRN2
0.00081738	0.174498	0.275	0.212	1	SDHAF3
0.000818174	0.292899	0.205	0.141	1	KCTD12
0.000819896	0.497212	0.215	0.143	1	NEK6
0.000824958	0.146427	1	0.992	1	H3-3B
0.000826248	1.01475	0.103	0.057	1	TGDS
0.000826367	-0.727109	0.13	0.2	1	EMB
0.000829795	0.156442	1	0.999	1	RPS26
0.000833403	0.392481	0.339	0.25	1	MIDN
0.000837958	0.803797	0.138	0.078	1	LOC102153227
0.000840661	0.736966	0.178	0.108	1	DOK3
0.000841841	0.519374	0.295	0.209	1	POLR2H
0.000841964	0.488578	0.112	0.071	1	CLK2
0.000845605	-0.812237	0.107	0.17	1	SLC25A40
0.000849103	0.836501	0.128	0.07	1	RNF170
0.000852115	0.428843	0.345	0.254	1	KANSL2
0.000852992	0.291766	0.607	0.507	1	CSTB
0.000853824	0.276981	0.39	0.305	1	TNIP1
0.000857146	0.6746	0.157	0.093	1	CYB561D2
0.000860926	-0.331882	0.533	0.598	1	CIRBP
0.000865177	0.360574	0.393	0.298	1	PSMD8
0.000866282	0.30195	0.401	0.308	1	C9H9orf78
0.000866763	0.746068	0.107	0.06	1	RFNG
0.000878525	-0.716804	0.227	0.306	1	STX12
0.000899539	0.272562	0.279	0.207	1	RALGAPB
0.00090116	0.623818	0.238	0.16	1	CPT1A
0.000912068	-0.497762	0.3	0.355	1	BTAF1
0.000912445	0.255965	0.525	0.426	1	BLOC1S4
0.000920497	0.981699	0.128	0.072	1	DPYSL2
0.000921673	0.63743	0.114	0.067	1	CPSF1
0.000936576	0.629501	0.221	0.145	1	FLT3LG
0.000948603	0.321928	0.401	0.308	1	UPF3A
0.000955336	0.160614	0.895	0.827	1	RAC2
0.000955718	0.638187	0.225	0.15	1	MTRES1
0.0009577	0.482224	0.372	0.281	1	EHD3
0.000966371	-0.355016	0.5	0.552	1	MYO5A
0.000967225	0.906891	0.134	0.076	1	KSR2
0.000972179	0.444785	0.333	0.243	1	MRPL34
0.000973677	0.542318	0.105	0.06	1	CEP152
0.000977264	0.476651	0.213	0.144	1	PPP1R16B
0.000980466	0.634716	0.118	0.069	1	SAMD13
0.00098255	0.510286	0.322	0.235	1	RHOG
0.000983748	0.84944	0.132	0.074	1	TDP2
0.000984148	0.365302	0.43	0.333	1	PIK3R1
0.000992767	0.461653	0.231	0.158	1	NT5C3B
0.000994129	0.622376	0.2	0.128	1	TM6SF1
0.00100042	0.394796	0.463	0.372	1	LOC106559487
0.00100568	0.450325	0.347	0.256	1	TERF2
0.00100887	0.478797	0.285	0.201	1	LOC111092404
0.00101227	0.341439	0.498	0.399	1	MRPL20
0.00101646	0.839776	0.124	0.068	1	MYC
0.00101718	0.438252	0.419	0.326	1	EHBP1
0.00101901	-0.753123	0.161	0.226	1	ZRANB3
0.00103042	-0.400538	0.322	0.34	1	RALGAPA2
0.00106039	0.522227	0.277	0.193	1	UBLCP1
0.00108313	-0.233591	0.335	0.326	1	SP1
0.00108533	-0.499837	0.279	0.363	1	FAF2
0.00108709	0.70044	0.103	0.056	1	SLC9A6
0.00109551	-0.387323	0.331	0.355	1	FBXL17
0.00110193	0.315845	0.496	0.398	1	SNX10
0.00110274	0.860597	0.13	0.072	1	DLG5
0.00110426	0.335449	0.426	0.331	1	ELOC
0.00110679	0.247516	0.694	0.602	1	ATP5IF1
0.00110904	0.643856	0.254	0.178	1	PSAT1
0.00111085	0.313935	0.31	0.232	1	HDAC7
0.00111519	0.229118	0.475	0.383	1	UBA2
0.00111884	-0.452369	0.393	0.468	1	PCGF5
0.00112125	0.827819	0.134	0.075	1	FAM189B
0.0011289	-0.810522	0.087	0.151	1	LOC111090309
0.0011309	-0.527534	0.269	0.342	1	UBE2E1
0.0011316	0.231128	0.355	0.276	1	RAP1GAP2
0.00113276	0.37707	0.337	0.25	1	RNH1
0.0011421	-0.272233	0.537	0.536	1	DENND5B
0.00115043	-0.620847	0.089	0.104	1	RALGPS1
0.00115798	-0.281413	0.343	0.347	1	ZC3HAV1
0.00116512	-0.611645	0.227	0.274	1	LOC106559243
0.00116819	0.280108	0.211	0.152	1	APLF
0.00117207	0.615287	0.215	0.14	1	MRPL33
0.00117382	0.310199	0.362	0.274	1	ATP1B3
0.00117649	0.248347	0.438	0.35	1	JTB
0.00118673	0.527677	0.269	0.187	1	ADI1
0.00118932	0.120294	0.25	0.203	1	SRP54
0.0011912	0.27309	0.709	0.626	1	CAP1
0.00119351	-0.353087	0.498	0.578	1	LY6E
0.00120069	0.874469	0.118	0.063	1	ARRDC4
0.00120366	0.246583	0.597	0.499	1	GTF2A2
0.0012069	0.638187	0.219	0.146	1	ANKRD16
0.001208	0.888969	0.136	0.079	1	AK8
0.00121485	0.401852	0.298	0.216	1	TLR9
0.00121524	0.279591	0.483	0.388	1	PARP1
0.00121651	-0.566427	0.169	0.211	1	GGPS1
0.00122569	0.71134	0.169	0.103	1	LOC111095990
0.00123177	0.580662	0.242	0.164	1	PPP1R7
0.00123439	-0.641259	0.2	0.266	1	ZC3H6
0.00123756	0.254183	0.748	0.683	1	CHCHD2
0.00126177	0.557741	0.128	0.081	1	LOC102152612
0.00127017	0.516015	0.26	0.18	1	SMIM30
0.00127058	0.736966	0.163	0.098	1	AKR1B1
0.00127322	0.408561	0.277	0.198	1	TBCE
0.00127454	0.495758	0.293	0.209	1	MAPK9
0.00129692	0.254997	0.314	0.241	1	HIKESHI
0.00130166	0.176362	0.742	0.651	1	HNRNPA3
0.00131756	-1.02542	0.076	0.131	1	RSPH3
0.00132186	0.813464	0.13	0.073	1	MAP1LC3A
0.00132299	0.323728	0.533	0.437	1	SRPK1
0.00132757	0.20932	0.411	0.327	1	ARL8B
0.00132805	0.930737	0.116	0.062	1	GZF1
0.00133305	0.110456	0.998	0.987	1	RPL22
0.00133425	0.866249	0.13	0.074	1	FAM136A
0.00134551	-0.358427	0.457	0.55	1	CDC42SE2
0.00134606	-0.371969	0.196	0.215	1	NAA20
0.00134908	0.466318	0.18	0.118	1	LOC475936
0.0013536	0.434403	0.12	0.078	1	PHF2
0.00135505	0.257798	0.376	0.295	1	INTS3
0.00137054	-0.274439	0.446	0.461	1	GOSR1
0.001379	0.564905	0.19	0.123	1	GLRX2
0.00137926	0.394078	0.397	0.304	1	SUCLG1
0.00138224	0.501907	0.277	0.195	1	EIF2S1
0.00138762	-0.513327	0.229	0.266	1	FBXL20
0.00139029	-0.757023	0.132	0.174	1	ARHGAP42
0.0013978	0.299517	0.618	0.524	1	SLC66A3
0.00139793	0.880418	0.126	0.079	1	HIPK2
0.00140348	0.445917	0.169	0.115	1	MLF2
0.00141354	0.386249	0.31	0.228	1	MRPL57
0.0014248	0.506607	0.229	0.156	1	MZT2B
0.00143072	0.259217	0.671	0.578	1	ACP5
0.00143709	0.458132	0.194	0.13	1	ECHDC1
0.0014455	0.494765	0.318	0.237	1	METTL26
0.0014494	-0.351354	0.238	0.25	1	SLC30A9
0.00145332	0.753644	0.149	0.088	1	LOC106558663
0.0014543	0.819428	0.136	0.078	1	BRI3BP
0.00145623	0.323724	0.529	0.435	1	CD63
0.00147028	0.341664	0.308	0.229	1	SMIM15
0.00147091	0.457682	0.345	0.257	1	DYNLL2
0.0014715	0.778485	0.157	0.094	1	NKAPD1
0.00147584	-0.282239	0.624	0.684	1	SMAP2
0.00148404	-0.44859	0.275	0.328	1	NOL12
0.00148859	-0.717172	0.153	0.214	1	CHM
0.00149216	-0.606336	0.196	0.267	1	CAMK1D
0.00149581	0.283505	0.707	0.626	1	PDCD4
0.00149614	0.393645	0.43	0.339	1	CHRAC1
0.0015	0.3818	0.349	0.308	1	TIAL1
0.00151471	0.354665	0.461	0.367	1	VAMP5
0.00151613	0.525461	0.293	0.217	1	ACADVL
0.00153604	0.441928	0.355	0.269	1	COMMD6
0.00153781	0.232845	0.281	0.217	1	YME1L1
0.00153841	0.24972	0.455	0.366	1	LOC477325
0.00154273	-0.436099	0.339	0.38	1	HAT1
0.00154555	0.285809	0.413	0.322	1	HIVEP3
0.00155236	0.441075	0.161	0.108	1	MRPL44
0.001569	0.470251	0.279	0.198	1	TMA16
0.00157376	0.269187	0.665	0.573	1	PCBP2
0.00157527	-0.41293	0.384	0.41	1	ACBD6
0.0015849	0.212581	0.539	0.446	1	SELENOK
0.00158799	0.636439	0.178	0.112	1	NAXD
0.0015985	-0.505575	0.289	0.36	1	AMN1
0.0016021	0.373723	0.419	0.383	1	FCER2
0.00160836	0.864721	0.107	0.057	1	QSER1
0.00161741	-0.446746	0.192	0.211	1	GNA12
0.00161786	0.514573	0.238	0.162	1	TRMT6
0.0016197	0.378714	0.448	0.358	1	GUK1
0.00162979	0.28836	0.607	0.522	1	RABAC1
0.00164436	-0.305065	0.622	0.67	1	SLC4A7
0.00164715	-1.01511	0.062	0.113	1	XYLT1
0.00164861	0.446186	0.194	0.132	1	DPF2
0.00165989	0.230693	0.452	0.363	1	CEP170
0.00166997	0.42429	0.138	0.091	1	MTLN
0.00170048	-0.762136	0.153	0.212	1	CLIC5
0.00170121	0.233631	0.7	0.61	1	SEC61G
0.00170345	0.698491	0.184	0.117	1	ARID3B
0.0017067	0.624112	0.209	0.137	1	SAMD4B
0.00170935	0.392317	0.304	0.222	1	MFF
0.00171048	0.379009	0.225	0.162	1	CYC1
0.00171325	-0.410413	0.455	0.494	1	KDM4C
0.00171427	0.514573	0.188	0.123	1	IKBIP
0.00173147	-0.471213	0.298	0.353	1	TAB2
0.00173358	0.530515	0.233	0.159	1	TPRKB
0.00174049	-0.678072	0.151	0.2	1	N4BP2L1
0.00174992	0.456858	0.298	0.215	1	CDC37
0.00175832	0.561394	0.267	0.188	1	SGMS1
0.00177472	0.422233	0.134	0.09	1	BTBD6
0.00178169	-0.807355	0.093	0.154	1	DNAH10
0.00178637	0.338341	0.349	0.264	1	PPA2
0.00178819	-0.341849	0.479	0.543	1	TAF7
0.00179203	0.301229	0.258	0.188	1	MAST2
0.00179373	0.282009	0.624	0.542	1	PSMB2
0.00179821	0.321928	0.535	0.44	1	ANP32E
0.00179843	-0.370447	0.312	0.33	1	RBM6
0.00180558	0.471194	0.207	0.139	1	BOLA3
0.00180979	-0.412782	0.368	0.42	1	WWP1
0.0018141	0.708951	0.134	0.079	1	MFSD5
0.0018172	-0.888432	0.072	0.13	1	TMEM170B
0.0018206	0.347528	0.318	0.238	1	CCNC
0.00183138	0.66432	0.124	0.072	1	DNAJC27
0.00184368	0.557995	0.194	0.127	1	TATDN2
0.00184792	0.291766	0.36	0.277	1	PRR13
0.0018572	-0.611838	0.188	0.255	1	MTMR12
0.00186449	0.605176	0.198	0.129	1	POLB
0.00186513	-0.400925	0.343	0.389	1	SEPTIN11
0.00186775	0.534473	0.26	0.183	1	LOC480235
0.00188302	0.324988	0.395	0.307	1	NDUFS2
0.00188452	0.345065	0.351	0.265	1	VEGFB
0.00188883	0.292782	0.419	0.331	1	EMD
0.00190051	0.553254	0.205	0.136	1	DCAF7
0.00190581	0.577942	0.225	0.152	1	RAB1B
0.00190737	0.970456	0.103	0.054	1	KLHL2
0.00190916	-0.51866	0.236	0.296	1	MAP3K14
0.00191026	-0.348797	0.364	0.359	1	HDAC9
0.00191242	0.261708	0.649	0.612	1	BMP2K
0.00191413	0.192645	0.188	0.146	1	ZNF580
0.00191638	0.567041	0.26	0.186	1	LOC610304
0.00194319	0.337424	0.411	0.321	1	POLR2F
0.0019512	0.631411	0.184	0.117	1	LOC480510
0.00195232	0.808977	0.103	0.054	1	NCAM2
0.00195365	-0.583331	0.066	0.116	1	C17H1orf54
0.00195379	0.396191	0.415	0.325	1	CSTF3
0.00195407	-0.46715	0.318	0.406	1	PARP8
0.0019563	0.184425	0.277	0.21	1	DIPK1A
0.00195734	0.325833	0.508	0.419	1	PSMB4
0.00196399	0.332575	0.421	0.331	1	NDUFS8
0.00197348	0.132314	0.994	0.991	1	SERF2
0.0019957	0.628906	0.112	0.065	1	PRKAA1
0.00200822	-0.352181	0.434	0.517	1	NUB1
0.00203363	-0.451945	0.378	0.448	1	BAG2
0.00203523	0.386319	0.417	0.328	1	POLR2E
0.00204636	0.85536	0.107	0.058	1	AKR1E2
0.00204735	-0.538347	0.093	0.152	1	CTBP2
0.00205061	0.275814	0.616	0.523	1	CALCOCO2
0.00205505	-0.252187	0.169	0.167	1	BLK
0.0020589	-0.531523	0.169	0.203	1	TAF1
0.00206306	0.267011	0.688	0.637	1	CD47
0.00206426	-0.419539	0.324	0.409	1	XPO4
0.00206822	-0.840579	0.099	0.136	1	MAST4
0.00207458	0.572195	0.236	0.162	1	SLC25A38
0.00207751	0.545761	0.271	0.201	1	ZNF24
0.00208577	0.401467	0.397	0.309	1	POU2AF1
0.00208934	-0.33179	0.572	0.624	1	PLEKHA2
0.0020943	0.602829	0.225	0.155	1	COX20
0.00209788	0.173806	0.905	0.859	1	ETS1
0.00210596	-0.520192	0.205	0.233	1	GAB1
0.00211251	0.423808	0.38	0.293	1	LOC102153619
0.00211295	0.785875	0.149	0.09	1	TP53I13
0.00213375	0.616833	0.211	0.14	1	UBE2Q1
0.00214833	0.157834	0.459	0.379	1	C1GALT1
0.00214912	0.206586	0.779	0.705	1	TALDO1
0.00215757	-1.06178	0.056	0.104	1	LOC119864942
0.00216074	0.348664	0.479	0.391	1	ATP5F1A
0.00217578	0.272003	0.436	0.347	1	SLU7
0.00218474	0.355611	0.128	0.088	1	ELP5
0.002191	-0.332831	0.529	0.609	1	SETD2
0.00220431	-0.570157	0.153	0.227	1	PHLDA1
0.00223872	0.297116	0.574	0.482	1	IDH2
0.00224476	-0.625604	0.161	0.211	1	VPS45
0.0022657	0.683194	0.151	0.092	1	LOC102151754
0.00229199	0.339002	0.165	0.117	1	BBC3
0.00229763	0.287239	0.574	0.481	1	C1QBP
0.00230229	0.298967	0.3	0.226	1	GLMN
0.00231366	0.426836	0.37	0.287	1	ATG101
0.00231457	0.265106	0.715	0.647	1	C35H6orf62
0.00232181	0.275083	0.475	0.384	1	BUD23
0.00232522	0.635086	0.153	0.094	1	MED28
0.00232944	-0.131158	0.256	0.232	1	TRPC4AP
0.00233295	-0.396123	0.36	0.418	1	PPP1CC
0.00234871	0.387516	0.382	0.294	1	EIF6
0.00235938	0.455195	0.312	0.23	1	SMARCB1
0.00236062	-0.42149	0.384	0.451	1	MTPN
0.00236866	0.124705	0.537	0.457	1	OLA1
0.00237189	0.514573	0.207	0.139	1	AUP1
0.00238408	-0.429627	0.382	0.464	1	FBXO11
0.00238755	0.139551	0.783	0.701	1	SERP1
0.00238815	0.742771	0.14	0.093	1	F12
0.00239288	-0.151358	0.291	0.269	1	C2CD5
0.00239635	-0.351409	0.376	0.393	1	CSNK1G1
0.00240684	0.582318	0.202	0.134	1	RAB32
0.00241088	0.283793	0.207	0.152	1	HMGCR
0.0024127	0.439854	0.291	0.212	1	SAR1A
0.00241421	0.136512	0.99	0.979	1	ATP5F1E
0.0024339	0.602829	0.112	0.065	1	PRDM1
0.00244462	0.35212	0.3	0.223	1	FCGRT
0.00244569	0.290103	0.368	0.283	1	FUT8
0.00244686	0.548437	0.213	0.143	1	MALSU1
0.00245035	0.491853	0.256	0.18	1	UTP11
0.00248289	0.545434	0.196	0.131	1	CARNMT1
0.0024844	-0.19293	0.403	0.389	1	SUCLG2
0.00250122	0.21782	0.264	0.204	1	RASSF2
0.00252501	-0.290186	0.318	0.326	1	KTI12
0.00252582	0.354594	0.43	0.34	1	TRAPPC3
0.0025339	-0.325457	0.525	0.607	1	FBXW7
0.00254441	0.684498	0.171	0.108	1	MVP
0.00255758	0.722752	0.163	0.102	1	SACS
0.0025824	0.234465	0.244	0.189	1	PYCR2
0.00258697	0.393968	0.523	0.446	1	NEDD9
0.00259435	0.348356	0.463	0.378	1	EMC6
0.0026118	0.132623	0.223	0.191	1	LOC111092616
0.00261457	0.501749	0.219	0.15	1	MSL3
0.00261937	0.485427	0.293	0.218	1	MRPS34
0.00262467	0.276366	0.533	0.44	1	TOMM20
0.00264582	-0.517995	0.289	0.34	1	ITFG1
0.00264691	0.376922	0.376	0.289	1	ATG5
0.00265024	0.60311	0.229	0.161	1	DNAJC10
0.00266333	0.186656	0.95	0.929	1	EZR
0.00266349	-0.339184	0.221	0.233	1	CMIP
0.00266824	0.335134	0.543	0.456	1	POLE4
0.00268175	0.207392	0.38	0.304	1	AGPAT3
0.00268244	0.539235	0.219	0.149	1	YKT6
0.00268414	0.202019	0.145	0.109	1	OTUB1
0.00269256	0.741553	0.165	0.105	1	TFRC
0.00269688	0.380604	0.252	0.183	1	RBM45
0.00270307	0.471306	0.293	0.214	1	LY86
0.00271104	0.270398	0.176	0.122	1	GAB2
0.00271228	-0.390878	0.38	0.44	1	KDM6A
0.00273203	0.329442	0.523	0.441	1	RAB27A
0.00273259	0.321928	0.176	0.125	1	GALNT2
0.00274244	-0.23148	0.539	0.536	1	ANKRD28
0.00275687	0.459432	0.269	0.193	1	ERGIC3
0.00278387	0.106946	0.998	0.995	1	RPL29
0.00278499	0.179257	0.481	0.401	1	UPF2
0.00279483	-0.137207	0.998	0.994	1	RPS16
0.00280055	0.799507	0.11	0.061	1	SLC29A1
0.00282166	0.359661	0.448	0.36	1	GPR183
0.00282615	0.680382	0.174	0.111	1	CASP8
0.00285132	0.121883	0.279	0.225	1	HTT
0.00290056	0.212495	0.324	0.258	1	C18H11orf98
0.00291573	-0.410692	0.233	0.264	1	RSBN1
0.00292252	-0.716991	0.118	0.175	1	LGMN
0.00293486	0.628031	0.178	0.114	1	POLR3G
0.00293943	0.640458	0.169	0.107	1	CALML4
0.00294266	0.566165	0.225	0.155	1	LOC481033
0.00294497	0.327127	0.267	0.201	1	NDUFA9
0.00296358	0.169054	0.452	0.374	1	ARL4A
0.00297879	-0.356677	0.444	0.523	1	RAB3GAP1
0.0029821	-0.389864	0.45	0.495	1	DENND5A
0.00298643	-0.210342	0.8	0.831	1	MATR3
0.00300113	0.219177	0.599	0.508	1	TPD52
0.00300379	-0.298073	0.723	0.733	1	EBF1
0.00300745	-0.329612	0.479	0.53	1	PUM1
0.00302106	0.192645	0.128	0.098	1	TRIM4
0.00303795	0.778786	0.126	0.073	1	LOC111096242
0.00305575	0.527789	0.176	0.116	1	BCL2L12
0.00306896	0.440054	0.285	0.207	1	UBE2M
0.00307507	0.68574	0.151	0.093	1	NINJ1
0.00308306	0.78136	0.136	0.084	1	SIGIRR
0.00308681	0.288761	0.244	0.185	1	NDUFV1
0.00309847	0.244188	0.438	0.353	1	PUDP
0.00310974	0.297266	0.471	0.381	1	ATP6V0B
0.00311136	0.657977	0.147	0.09	1	MBD3
0.00314604	-0.215751	0.638	0.612	1	SLC39A10
0.00314702	0.327342	0.413	0.326	1	ALYREF
0.00314752	-0.48084	0.167	0.194	1	MARCHF5
0.00315173	0.50772	0.225	0.155	1	PDLIM7
0.00315806	0.230472	0.312	0.243	1	OFD1
0.0031741	0.639118	0.192	0.131	1	KLF10
0.00318088	0.370427	0.372	0.287	1	PSMG4
0.00318266	-0.370824	0.382	0.464	1	SP3
0.00320251	0.402098	0.14	0.095	1	PYGM
0.00321283	0.534026	0.219	0.15	1	EIF2AK1
0.0032452	0.425639	0.3	0.221	1	UFM1
0.0032762	-0.352586	0.49	0.555	1	RUFY3
0.00327803	0.158429	0.186	0.145	1	MLEC
0.00328555	0.356881	0.318	0.24	1	PPM1G
0.00333143	0.392317	0.2	0.143	1	MRPL3
0.00339948	0.371681	0.409	0.324	1	TMEM71
0.00340207	0.254587	0.696	0.62	1	INPP5D
0.00342336	0.589989	0.213	0.145	1	FAM207A
0.0034234	0.14402	0.86	0.896	1	LOC475935
0.00342529	0.386846	0.397	0.316	1	PHB2
0.00344281	0.4458	0.153	0.103	1	C24H20orf27
0.0034492	-0.288235	0.531	0.579	1	CYFIP2
0.00347081	0.297266	0.347	0.269	1	SMIM7
0.00347578	0.362117	0.18	0.129	1	YIPF5
0.00347925	0.846195	0.112	0.069	1	ENC1
0.0034882	0.193783	0.798	0.727	1	MIF
0.00350879	0.420434	0.364	0.283	1	LARP4
0.00352536	0.874469	0.105	0.06	1	ASB6
0.00353205	0.17644	0.386	0.31	1	LDLRAD4
0.00353652	-0.879706	0.064	0.116	1	LOC102155303
0.00353907	0.919169	0.105	0.058	1	SNAP47
0.00356006	0.451107	0.341	0.26	1	CMC2
0.00356293	0.435884	0.149	0.1	1	MED23
0.00356395	-0.278328	0.626	0.64	1	ASCC3
0.00357129	-0.375145	0.229	0.255	1	NUP133
0.00358489	0.303704	0.564	0.501	1	DYNC1H1
0.00358756	0.523259	0.217	0.149	1	MCRIP1
0.00359374	0.579424	0.176	0.114	1	FLNB
0.00360103	0.10497	0.202	0.16	1	BCKDHB
0.0036082	0.428843	0.194	0.135	1	LOC100856299
0.00362347	0.56242	0.221	0.152	1	TMEM106C
0.00363768	0.272526	0.405	0.322	1	SLC2A4RG
0.00365878	0.264671	0.593	0.504	1	ANP32B
0.00367365	-0.776562	0.081	0.137	1	RCAN1
0.00369285	0.302029	0.473	0.384	1	HSPA8
0.00370037	0.269187	0.31	0.24	1	PTPN11
0.00371332	0.364322	0.388	0.303	1	KLC1
0.00372584	0.582932	0.227	0.161	1	RAB4A
0.00372678	0.245919	0.461	0.375	1	MRPL19
0.0037438	0.778786	0.124	0.072	1	DCXR
0.00376905	0.26	0.665	0.612	1	SELENOT
0.00378038	-0.356952	0.302	0.312	1	KIAA1328
0.00378188	0.473931	0.2	0.138	1	PLPP6
0.00379606	0.462106	0.31	0.233	1	SSBP4
0.00380337	0.447459	0.233	0.165	1	PHB
0.00380732	0.251358	0.539	0.45	1	MAN2B1
0.00382779	0.594454	0.211	0.146	1	GET4
0.00384192	0.493694	0.188	0.128	1	UBE2F
0.00385751	0.306553	0.446	0.359	1	CCT5
0.00388266	0.360632	0.3	0.226	1	RBM42
0.00388448	0.582389	0.202	0.145	1	LYPLA2
0.00388534	-0.594976	0.126	0.159	1	SIAH1
0.00389277	0.2741	0.167	0.123	1	LOC102153326
0.00391475	-0.222702	0.69	0.717	1	PNRC1
0.00392476	-0.757506	0.097	0.15	1	TMEM39A
0.0039443	-0.420826	0.31	0.358	1	WSB1
0.0039475	0.298081	0.227	0.17	1	CLPTM1L
0.00396422	-0.526069	0.223	0.279	1	CDYL
0.0039731	-0.348138	0.31	0.331	1	GORASP2
0.00397352	0.348673	0.384	0.3	1	UQCR11
0.00397693	0.408146	0.308	0.23	1	DCPS
0.00398149	0.222639	0.851	0.817	1	SNRPD2
0.00398206	-0.16643	0.669	0.657	1	ATF4
0.00398375	0.164387	0.304	0.246	1	MRPS18C
0.00398509	0.218217	0.779	0.707	1	HIF1A
0.00399726	0.703799	0.147	0.09	1	RP2
0.0039981	0.563746	0.155	0.1	1	APH1A
0.00400095	-0.54353	0.132	0.158	1	CRIM1
0.00400525	0.250227	0.579	0.491	1	ATP5F1B
0.00402754	0.265734	0.374	0.298	1	MRPL22
0.00403524	-0.356144	0.25	0.283	1	SLC15A4
0.00404205	-0.434987	0.252	0.288	1	ATF6
0.0040422	-0.838537	0.087	0.131	1	FILIP1L
0.0040495	0.595493	0.2	0.136	1	ARHGAP9
0.00405053	0.504792	0.155	0.102	1	KATNBL1
0.0040514	0.405844	0.395	0.323	1	FLNA
0.00407511	0.847997	0.118	0.074	1	NOCT
0.00408269	0.20401	0.835	0.792	1	PTP4A2
0.00408552	0.218452	0.55	0.461	1	CCNG1
0.00413601	0.622588	0.174	0.123	1	TMEM106B
0.00415466	0.543284	0.213	0.145	1	SDHD
0.00415973	0.356694	0.353	0.272	1	POLR2I
0.00416723	-0.523562	0.215	0.274	1	CCDC6
0.00416821	0.663437	0.167	0.107	1	HSPH1
0.00417724	0.193908	0.558	0.469	1	ALCAM
0.00418391	-0.218953	0.244	0.234	1	NCK1
0.00419562	-0.485427	0.211	0.26	1	FAHD1
0.00420489	0.365321	0.25	0.183	1	SCAMP2
0.00420745	0.524613	0.198	0.135	1	MRPL15
0.00421982	0.489873	0.163	0.107	1	FBXO22
0.00423035	0.154201	0.254	0.202	1	ELK3
0.00426027	0.554905	0.211	0.144	1	PIN1
0.00427359	0.178337	0.138	0.1	1	VCL
0.00430025	-0.274439	0.502	0.51	1	LRRC8C
0.00430317	0.321928	0.446	0.404	1	ARL5C
0.00430866	0.575685	0.167	0.108	1	TBC1D24
0.00431112	-0.53294	0.188	0.258	1	TRIM22
0.00431466	0.376148	0.215	0.153	1	POLK
0.00431762	0.284453	0.49	0.402	1	ARHGAP25
0.0043506	0.505482	0.198	0.135	1	AS3MT
0.00435094	0.571906	0.207	0.14	1	ZDHHC12
0.00442513	0.144285	0.444	0.373	1	METAP2
0.00442524	-0.402437	0.395	0.464	1	THAP5
0.00444181	0.619314	0.101	0.061	1	AKIP1
0.00445843	0.80215	0.138	0.087	1	FAN1
0.00446016	-0.461393	0.244	0.291	1	INSIG1
0.00447968	0.65391	0.165	0.106	1	ZBED1
0.00450764	0.246084	0.322	0.255	1	RIPK3
0.00451335	-0.401658	0.298	0.336	1	GOLGA4
0.00451358	0.558731	0.202	0.137	1	CC2D1B
0.00451436	-0.480291	0.258	0.289	1	SMYD3
0.00452625	0.232422	0.717	0.639	1	U2AF1
0.00452739	0.415037	0.395	0.314	1	UBE2J1
0.00454281	-0.287802	0.145	0.134	1	KIFAP3
0.00454587	0.169925	0.207	0.16	1	PARN
0.00455113	-0.685566	0.076	0.131	1	CD72
0.00456757	0.353968	0.469	0.39	1	GPATCH2
0.00457271	0.611435	0.153	0.098	1	POLDIP2
0.00460626	-0.630092	0.174	0.226	1	ELP3
0.00461064	0.866733	0.112	0.064	1	ZBTB17
0.00461615	0.4932	0.128	0.082	1	TBC1D9B
0.00462959	0.813464	0.124	0.073	1	NSD2
0.00463656	0.866733	0.107	0.065	1	RAB5B
0.00464028	0.323991	0.479	0.393	1	BAZ2A
0.00464084	-0.398418	0.349	0.405	1	OSBPL9
0.00465988	0.4975	0.258	0.186	1	NDUFAF8
0.0046663	0.519735	0.264	0.198	1	GFM1
0.00470516	-0.149378	0.541	0.516	1	MAN1A2
0.00473175	-0.337642	0.55	0.6	1	ELF2
0.00473619	0.556393	0.196	0.132	1	UCHL3
0.00476777	0.471891	0.258	0.186	1	RARS1
0.00478471	0.473021	0.293	0.218	1	ARHGAP4
0.00478808	0.355451	0.393	0.309	1	BOD1L1
0.00479518	0.192368	0.252	0.197	1	ATP11C
0.00480972	0.362955	0.207	0.15	1	SLIRP
0.00485475	0.876128	0.103	0.057	1	LOC106557741
0.00486928	0.624855	0.128	0.079	1	LIN7C
0.00487825	0.556393	0.24	0.173	1	LOC119877772
0.0049158	0.31874	0.366	0.285	1	TRRAP
0.00492643	-0.375003	0.182	0.203	1	ERAP1
0.00493182	0.372333	0.386	0.304	1	MPC2
0.00494631	0.290379	0.448	0.363	1	FMNL1
0.00498579	0.268011	0.459	0.374	1	TMEM59
0.00499753	0.478897	0.184	0.126	1	LOC102156905
0.00499934	-0.263034	0.448	0.534	1	ATXN1
0.00502923	0.632857	0.174	0.113	1	OTUD6B
0.00506963	0.494567	0.231	0.163	1	LOC111098412
0.00507467	0.544321	0.186	0.125	1	SHC1
0.00508239	0.622507	0.188	0.128	1	SLC43A2
0.00508516	0.259283	0.298	0.232	1	UXT
0.00511889	0.864721	0.105	0.059	1	DDX59
0.00513295	0.552541	0.165	0.108	1	ATL3
0.00514656	0.900464	0.101	0.057	1	LOC106559080
0.00517422	0.447459	0.246	0.176	1	ZNHIT6
0.00517847	0.356975	0.39	0.308	1	VPS35
0.00517911	0.229104	0.393	0.313	1	SETBP1
0.00518447	0.6734	0.138	0.085	1	PLAGL2
0.0051967	-0.642271	0.161	0.217	1	CLYBL
0.00525217	0.1233	0.506	0.431	1	ATF2
0.00526648	0.63005	0.184	0.125	1	FOXK1
0.00527339	0.280334	0.616	0.532	1	GPCPD1
0.00527553	-0.64401	0.13	0.174	1	TRMT11
0.00528092	0.635589	0.165	0.107	1	VCPKMT
0.00529152	0.633872	0.165	0.107	1	UCP2
0.0052923	0.347313	0.167	0.121	1	AGPAT5
0.00530099	-0.371848	0.324	0.365	1	TM9SF2
0.00530265	0.592782	0.198	0.136	1	NDUFAF6
0.00531087	-0.132248	0.269	0.253	1	TBC1D14
0.00531304	0.60248	0.2	0.137	1	DUSP28
0.00532312	0.518467	0.174	0.115	1	SRBD1
0.00535464	0.349267	0.415	0.332	1	RPAP3
0.00536393	0.168634	0.866	0.812	1	SET
0.00536439	-0.258767	0.657	0.717	1	HMGN1
0.00538335	0.44586	0.281	0.223	1	IDH3G
0.00539785	-0.3819	0.312	0.346	1	PRIM2
0.00540696	-0.370909	0.393	0.449	1	EXOC6B
0.00541708	-0.516233	0.209	0.262	1	TFDP2
0.00543163	-0.335283	0.452	0.528	1	USP25
0.00545068	-0.701156	0.112	0.144	1	LOC106560166
0.00546014	0.169077	0.3	0.242	1	TMEM242
0.00546317	0.267382	0.624	0.55	1	RTF1
0.00547128	0.58024	0.209	0.147	1	CNDP2
0.00550605	0.263936	0.405	0.324	1	RSU1
0.00551561	0.596435	0.188	0.131	1	MYDGF
0.00552775	0.32979	0.291	0.22	1	FKBP5
0.0055488	0.49304	0.14	0.093	1	GRSF1
0.0055599	0.254942	0.707	0.648	1	MAPK1IP1L
0.0055747	-0.382741	0.347	0.402	1	PDS5B
0.00558695	0.605	0.161	0.104	1	IPP
0.00561043	-0.561693	0.167	0.235	1	SLC9A8
0.00561954	0.782769	0.118	0.069	1	LOC119870527
0.00565409	0.308188	0.537	0.455	1	STK4
0.00565513	0.390641	0.161	0.113	1	ANAPC5
0.00566325	-0.521609	0.157	0.184	1	SVIL
0.00570631	-0.921526	0.062	0.107	1	ACVR2A
0.00570675	0.424178	0.157	0.105	1	SPATA17
0.00570839	-0.520664	0.188	0.25	1	PTEN
0.00571009	0.3564	0.461	0.376	1	SNRK
0.00571184	0.398836	0.324	0.247	1	TMEM70
0.00572016	-0.498522	0.211	0.283	1	ABCG1
0.00574377	0.753644	0.116	0.068	1	C15H1orf50
0.00574416	-0.471352	0.165	0.235	1	CACNA1A
0.00577311	0.621488	0.18	0.12	1	SURF1
0.00579451	0.655665	0.167	0.11	1	RAB35
0.00580038	0.292527	0.283	0.215	1	USP53
0.00580039	0.514573	0.244	0.178	1	U2AF2
0.00580146	-0.227055	0.533	0.548	1	UBE2D2
0.00580982	0.186432	0.843	0.782	1	LOC100685822
0.0058421	0.18335	0.876	0.822	1	KMT2E
0.00584806	0.872621	0.101	0.056	1	ASPSCR1
0.00589095	0.123393	0.849	0.782	1	HNRNPDL
0.00589822	0.503766	0.147	0.098	1	EXOSC4
0.00591038	-0.268869	0.419	0.505	1	GTF2B
0.00599714	-0.434146	0.225	0.252	1	PLEKHM3
0.00599721	0.49304	0.145	0.095	1	GOLGA2
0.00603792	-0.202617	0.781	0.8	1	HNRNPF
0.00606206	-0.352977	0.202	0.216	1	SLC10A7
0.00607031	0.496426	0.145	0.093	1	PHAX
0.00607652	-0.219642	0.533	0.535	1	RAB2A
0.00609216	0.28557	0.56	0.478	1	FAM174C
0.00609323	0.22652	0.62	0.536	1	TAF10
0.00611062	-0.303907	0.194	0.19	1	FAM168A
0.00613436	0.107881	0.5	0.431	1	MRPL28
0.00616277	0.222246	0.721	0.646	1	ATP5MK
0.0061789	0.423305	0.242	0.175	1	SSH1
0.00618013	-0.27043	0.541	0.582	1	HSPA5
0.00618438	-0.710173	0.132	0.119	1	TIMP1
0.00619815	0.420706	0.24	0.174	1	SDF2
0.00620573	0.263896	0.248	0.192	1	PPP6R1
0.00622102	0.284453	0.169	0.124	1	PSD2
0.00623174	-0.83622	0.072	0.121	1	KSR1
0.00624999	-0.216811	0.147	0.148	1	MSRB2
0.00630633	0.135773	0.831	0.761	1	EEF2
0.00631254	0.38498	0.271	0.201	1	LSM5
0.00631993	-0.142567	0.496	0.487	1	DDX6
0.00632187	0.630878	0.155	0.099	1	CREB3
0.00632237	0.228981	0.434	0.355	1	MYO9B
0.00633978	0.467228	0.275	0.206	1	LOC119864490
0.0063527	0.566347	0.153	0.1	1	THAP11
0.00635983	0.469224	0.285	0.215	1	CDIP1
0.00637159	0.392467	0.378	0.302	1	GON7
0.0063831	-0.422691	0.298	0.35	1	STAT5B
0.00643336	-0.372798	0.362	0.426	1	HERC3
0.00645173	0.413644	0.184	0.126	1	LRMDA
0.00645589	0.164542	0.469	0.393	1	CEP295
0.00647933	-0.520716	0.219	0.269	1	POM121C
0.00648701	-0.384341	0.339	0.382	1	SEC63
0.00649238	0.624997	0.171	0.113	1	AK3
0.00649379	0.444012	0.326	0.259	1	CTR9
0.00650183	0.201247	0.254	0.2	1	GLIPR2
0.0065126	0.203533	0.267	0.209	1	LOC119874234
0.00653704	0.434403	0.153	0.105	1	MINPP1
0.0065545	-0.148018	0.281	0.26	1	NAA35
0.00655503	-0.22337	0.738	0.737	1	ITPR2
0.0065563	0.148863	0.103	0.082	1	BPHL
0.00655912	0.783062	0.105	0.06	1	SLC39A1
0.00656508	0.289713	0.469	0.385	1	ATP5MC1
0.00664976	0.770286	0.126	0.078	1	SLC30A1
0.00665173	0.376376	0.395	0.322	1	GNB1
0.00667046	0.343034	0.262	0.193	1	LOC119872905
0.00668077	0.683194	0.149	0.096	1	SF3B4
0.00671358	0.483679	0.273	0.204	1	MRPL50
0.00671813	0.242161	0.51	0.426	1	TSTD1
0.00672836	0.266962	0.188	0.14	1	PREP
0.0067308	0.801921	0.101	0.057	1	LOC111091234
0.006733	0.158792	0.14	0.111	1	LOC479902
0.00675771	0.584963	0.196	0.136	1	SYTL1
0.00678127	0.347239	0.207	0.151	1	AASDHPPT
0.00678376	0.298897	0.552	0.475	1	CD48
0.0067875	0.359996	0.176	0.126	1	MTM1
0.00684564	0.254231	0.432	0.351	1	C32H4orf3
0.00686442	-0.545622	0.176	0.239	1	SMURF1
0.00687173	0.361529	0.413	0.335	1	GMPS
0.00692871	0.426397	0.258	0.189	1	AP1S1
0.00698881	0.524421	0.225	0.16	1	SSBP1
0.00700485	-0.292432	0.498	0.521	1	NFATC3
0.00702773	0.189034	0.209	0.163	1	ATXN10
0.00704736	-0.447138	0.213	0.245	1	LRRC8D
0.00706801	-0.338747	0.452	0.509	1	GPATCH8
0.00708638	0.263496	0.533	0.449	1	ATP6V1G1
0.00712945	0.425764	0.145	0.101	1	STK16
0.00717663	-0.268324	0.496	0.528	1	MDM4
0.00720482	-0.659925	0.081	0.112	1	OTUD3
0.00720998	-0.296982	0.103	0.089	1	RRBP1
0.00723584	0.218521	0.527	0.444	1	CCT2
0.00723862	0.127841	0.227	0.187	1	ESD
0.0072584	0.386779	0.165	0.115	1	KIAA0586
0.0072616	-0.211646	0.791	0.793	1	PTBP3
0.00727559	0.607837	0.165	0.108	1	ADA
0.00727662	0.584963	0.155	0.101	1	ZMYM5
0.00728281	0.23209	0.622	0.539	1	ANTXR2
0.00730292	0.426265	0.279	0.207	1	MTMR6
0.00733021	0.219711	0.719	0.645	1	CD81
0.00737512	-0.826171	0.07	0.114	1	RGS3
0.00737811	-0.306195	0.521	0.568	1	DIP2B
0.00738126	0.664453	0.151	0.111	1	DUSP5
0.00738921	0.605	0.161	0.105	1	LPXN
0.00742586	0.332735	0.386	0.307	1	EPHX1
0.00748038	0.19592	0.508	0.426	1	DERL1
0.00752012	0.432594	0.347	0.273	1	BLOC1S6
0.00754736	0.711875	0.112	0.066	1	LRRC45
0.00759974	0.537196	0.188	0.128	1	EBP
0.00760158	0.279403	0.227	0.176	1	FGFR1OP2
0.0076191	0.630766	0.167	0.111	1	EIF4EBP1
0.00763772	0.261426	0.543	0.46	1	PCNX1
0.00766195	-0.214587	0.438	0.431	1	TCP11L2
0.00770388	0.568366	0.207	0.15	1	MRPL32
0.00771584	0.721536	0.12	0.072	1	ATG4D
0.00772839	0.432959	0.145	0.098	1	GTF3C3
0.00775211	-0.466299	0.227	0.283	1	RHOH
0.00775402	0.552358	0.192	0.131	1	NDUFS3
0.00776756	0.38247	0.355	0.291	1	SNRPN
0.00777645	0.403722	0.236	0.172	1	MRPL27
0.00777697	0.56758	0.176	0.117	1	ATG16L1
0.00778982	-0.375093	0.362	0.432	1	GLIPR1
0.00779064	-0.491417	0.182	0.2	1	BCAS4
0.00781645	0.443919	0.233	0.168	1	LOC111091802
0.00782154	-0.463567	0.2	0.241	1	MORF4L2
0.00785993	-0.506488	0.215	0.262	1	MFSD14B
0.00786866	0.192063	0.709	0.63	1	RCSD1
0.00788652	0.35256	0.217	0.16	1	TNFRSF13B
0.00790857	-0.295073	0.554	0.613	1	CYRIB
0.00793069	0.190048	0.568	0.487	1	BOLA2B
0.00793463	0.132626	0.331	0.275	1	BECN1
0.00797387	0.310613	0.231	0.174	1	LYSMD3
0.00798428	0.179484	0.283	0.229	1	TNPO1
0.00803091	0.16728	0.45	0.374	1	RTN4
0.00803767	-0.66773	0.126	0.15	1	FAM189A1
0.00806236	0.753085	0.114	0.067	1	DOK1
0.00810658	0.389042	0.38	0.303	1	DYNC1I2
0.00810683	0.475308	0.171	0.114	1	RIN2
0.00812595	0.184891	0.407	0.334	1	DNAJC2
0.00813431	-0.684172	0.112	0.15	1	RNF103
0.00814692	-0.528928	0.155	0.201	1	DDX23
0.00817694	0.407658	0.341	0.272	1	USP16
0.00819885	0.588867	0.221	0.164	1	DYNLL1
0.00832151	0.74514	0.103	0.06	1	PRRC1
0.00832424	-0.474539	0.233	0.274	1	GLCCI1
0.00833124	0.265982	0.519	0.436	1	ISCA1
0.00835952	0.631613	0.11	0.093	1	SLA
0.00837554	0.249359	0.512	0.43	1	GTF2H5
0.00838761	0.194028	0.605	0.523	1	SRSF11
0.0084075	0.412782	0.335	0.264	1	LOC111091000
0.00844815	0.383329	0.351	0.277	1	PPID
0.00845817	-0.27738	0.475	0.494	1	S100A8
0.0084861	0.476438	0.223	0.159	1	PAXBP1
0.00849876	0.584963	0.103	0.065	1	TMEM11
0.0085151	0.374716	0.289	0.218	1	FAAP20
0.00852337	0.172415	0.163	0.128	1	TM2D3
0.00854257	0.319493	0.455	0.378	1	NDUFB9
0.00857029	0.266496	0.36	0.286	1	HIGD2A
0.00863838	0.527118	0.225	0.163	1	DYNLT1
0.00864503	0.251006	0.238	0.183	1	UBE2A
0.00867768	0.27607	0.488	0.406	1	KIF20B
0.00871492	0.121825	0.355	0.3	1	SF3A1
0.00871618	0.571906	0.19	0.138	1	LOC479773
0.00871727	0.507071	0.227	0.175	1	STX16
0.00872448	0.161463	0.25	0.203	1	COMMD8
0.00877862	0.476175	0.242	0.175	1	CDC25B
0.00878907	0.420266	0.233	0.169	1	RCC2
0.0088373	0.329018	0.442	0.364	1	COMMD3
0.00884341	0.273994	0.333	0.26	1	PDZD8
0.00887286	0.445969	0.279	0.22	1	SNRPA1
0.00887556	0.627341	0.138	0.088	1	IGF2R
0.00900273	-0.815575	0.079	0.121	1	SLC2A12
0.00901539	0.381307	0.302	0.23	1	API5
0.00903087	-0.27275	0.386	0.468	1	NDFIP2
0.00906284	0.509788	0.159	0.107	1	KIAA0319L
0.00908403	-0.118644	0.333	0.302	1	APAF1
0.00910268	0.279759	0.219	0.168	1	TRIM27
0.00911473	0.297905	0.401	0.322	1	USP1
0.00913432	0.207286	0.403	0.33	1	GSE1
0.00917673	0.594454	0.196	0.144	1	LOC612325
0.00918522	0.360561	0.384	0.309	1	MDH1
0.00918669	0.229596	0.467	0.387	1	MALT1
0.0092053	0.487514	0.145	0.096	1	LOC476006
0.00921449	0.77444	0.118	0.073	1	GOSR2
0.00923392	-0.322829	0.564	0.602	1	RLF
0.00923502	0.736966	0.124	0.077	1	RABEPK
0.00925562	0.80487	0.11	0.065	1	GSTP1
0.00926018	-0.278221	0.122	0.119	1	TTC13
0.00926146	0.465161	0.262	0.195	1	IGSF9
0.00929392	-0.231119	0.37	0.368	1	GSK3B
0.0093146	-0.104454	0.448	0.419	1	GATAD2A
0.00933252	0.466663	0.194	0.136	1	SEPTIN10
0.00934752	0.482991	0.248	0.183	1	RNPEPL1
0.00938393	0.452597	0.283	0.214	1	HSD17B4
0.00942776	-0.224215	0.207	0.2	1	TUBGCP3
0.00947818	0.468769	0.26	0.194	1	RPS6KA1
0.00951778	0.470451	0.178	0.124	1	YRDC
0.00954163	0.346675	0.269	0.203	1	CTBP1
0.00957124	0.331982	0.26	0.198	1	HUS1
0.00957436	-0.220101	0.347	0.35	1	CLINT1
0.00963888	-0.424467	0.273	0.319	1	LRRK2
0.0096872	0.544321	0.134	0.086	1	NBEAL1
0.0097089	-0.55849	0.157	0.205	1	YLPM1
0.00978591	0.453893	0.258	0.191	1	NUCB1
0.00980386	0.191939	0.31	0.251	1	NUMA1
0.00981718	0.403296	0.275	0.206	1	NDUFA8
0.00983578	0.245235	0.51	0.429	1	TRIR
0.00986025	0.128653	0.242	0.195	1	PLEKHA8
0.00993773	0.266646	0.124	0.091	1	NFKBIL1
0.00993775	-0.599684	0.097	0.121	1	NMBR
0.00995769	0.212105	0.316	0.255	1	DDOST
0.0099655	0.510831	0.2	0.15	1	GPI
0.0100339	0.393914	0.202	0.146	1	HTATSF1
0.0100454	0.26559	0.349	0.279	1	RUNX3
0.0100463	0.378512	0.132	0.088	1	ZSWIM4
0.0100693	-0.351748	0.353	0.395	1	BLNK
0.0100727	0.454176	0.238	0.173	1	TUBA4A
0.0100737	0.828888	0.101	0.059	1	MAPK3
0.0100835	0.125036	0.2	0.164	1	EFCAB14
0.0100984	0.422368	0.289	0.219	1	RNF7
0.0101625	0.419688	0.236	0.172	1	SHQ1
0.0101706	0.407235	0.335	0.265	1	UQCRFS1
0.0101723	-0.372145	0.376	0.43	1	RNF38
0.0101967	0.476175	0.252	0.188	1	CS
0.010221	0.211605	0.269	0.214	1	IFI27L2
0.0102458	0.398279	0.32	0.249	1	BCAS2
0.0102537	0.206451	0.713	0.643	1	ND4L
0.0102568	0.32573	0.314	0.244	1	IL2RG
0.0102599	-0.205002	0.397	0.394	1	UBR3
0.010268	-0.68966	0.11	0.159	1	ASB3
0.0102845	0.55141	0.165	0.111	1	BABAM1
0.0103727	0.247928	0.324	0.257	1	TGFB1
0.0103802	0.368321	0.384	0.311	1	DCTN3
0.01039	0.336827	0.24	0.181	1	ACBD5
0.0104172	0.154355	0.496	0.422	1	SNRPB2
0.0104196	-0.825826	0.085	0.129	1	LOC608120
0.0104913	-0.144939	0.93	0.91	1	ELMO1
0.0105329	0.552358	0.19	0.131	1	CCDC107
0.01056	0.397147	0.322	0.251	1	TMED9
0.0105736	0.313499	0.411	0.333	1	SARNP
0.0106036	-0.411938	0.318	0.379	1	JMY
0.010678	0.495464	0.246	0.183	1	STMP1
0.0107086	-0.295007	0.219	0.235	1	SMU1
0.0107211	0.134597	0.219	0.179	1	ORC2
0.0107341	0.63005	0.138	0.097	1	RHOT1
0.0107739	-0.319129	0.331	0.352	1	AGPAT4
0.0108152	-0.359003	0.364	0.414	1	ZBTB44
0.0108602	0.143591	0.469	0.398	1	DDX24
0.0108618	0.39075	0.283	0.214	1	NDUFB5
0.0108723	0.174546	0.287	0.231	1	CWC25
0.0109139	-0.223864	0.614	0.623	1	FAM13B
0.010962	-0.871552	0.093	0.123	1	LOC102154834
0.0109628	-0.267341	0.32	0.326	1	RAPGEF2
0.010974	0.294094	0.362	0.288	1	GNPTG
0.0110665	0.199331	0.791	0.742	1	TLN1
0.0110936	0.245183	0.459	0.38	1	NDUFB10
0.0111014	-0.869692	0.072	0.113	1	RAPGEF5
0.0111467	-0.205847	0.372	0.373	1	HDAC1
0.0111591	-0.664897	0.101	0.142	1	JAML
0.0111793	-0.455679	0.211	0.262	1	LRRC8B
0.0112281	-0.202685	0.312	0.307	1	PDIA4
0.0113517	0.459432	0.151	0.103	1	C18H11orf68
0.0113612	0.125568	0.713	0.638	1	BIRC6
0.011365	-0.212502	0.475	0.467	1	NFKB1
0.0113895	0.152975	0.457	0.385	1	ATP2B1
0.0114268	-0.375337	0.37	0.44	1	PKN2
0.0114717	-0.363486	0.349	0.412	1	NFATC2
0.0114728	0.303666	0.246	0.186	1	AHR
0.0115001	0.16665	0.339	0.28	1	RPA3
0.0115122	0.512684	0.194	0.136	1	DDX39A
0.011535	0.296088	0.473	0.396	1	SNRPD1
0.0115445	-0.33456	0.386	0.428	1	ERO1B
0.0115547	0.270581	0.134	0.099	1	CYB5B
0.0115806	0.204486	0.539	0.46	1	PKM
0.0115895	0.165203	0.12	0.093	1	HAUS1
0.0116182	0.397655	0.302	0.231	1	SPAG7
0.0116183	-0.412412	0.205	0.245	1	PRKD2
0.0116426	0.215619	0.395	0.322	1	ALDOA
0.0116645	0.707218	0.114	0.069	1	LYPLA1
0.0117229	0.491853	0.138	0.093	1	LPCAT1
0.0117816	0.302476	0.368	0.293	1	PPP1R18
0.0117878	0.541045	0.196	0.142	1	CXXC1
0.011836	0.74514	0.11	0.065	1	LOC102156243
0.0118814	-0.301957	0.51	0.531	1	ITPR1
0.0118924	0.385353	0.176	0.126	1	LOC106557731
0.0119191	0.360217	0.343	0.27	1	PRPF19
0.0119266	0.19303	0.368	0.302	1	RFC2
0.0119309	0.379039	0.347	0.286	1	NCKAP1L
0.0119525	0.445076	0.271	0.209	1	DKC1
0.01196	0.461331	0.207	0.147	1	ZFAND2B
0.0119697	0.473046	0.275	0.211	1	LOC119863880
0.0119721	-0.297423	0.43	0.479	1	RBM33
0.0119724	-0.418065	0.314	0.382	1	NRF1
0.0119753	-0.289326	0.413	0.444	1	CHD6
0.0119809	0.357956	0.341	0.268	1	PIGK
0.0120096	0.539026	0.128	0.083	1	NRDE2
0.0120352	0.306087	0.471	0.397	1	PFDN2
0.0120384	0.477579	0.167	0.116	1	WDR91
0.0121211	0.316803	0.413	0.337	1	CYBB
0.0121465	0.188497	0.39	0.323	1	CSNK2A1
0.0121634	0.433349	0.143	0.099	1	ELOF1
0.0121702	0.335778	0.271	0.206	1	SPCS2
0.0122507	0.498806	0.105	0.07	1	MRPL49
0.0122539	0.266678	0.467	0.388	1	VCP
0.0122651	0.465664	0.211	0.15	1	U2AF1L4
0.0122726	-0.52745	0.114	0.143	1	UEVLD
0.0122781	0.377542	0.213	0.155	1	ZC3H4
0.0122893	0.293823	0.44	0.363	1	DDX18
0.0122927	0.22039	0.262	0.207	1	TSG101
0.0123078	-0.642882	0.124	0.176	1	SLC2A13
0.0123111	0.540568	0.167	0.113	1	STRADB
0.0123239	0.406984	0.238	0.175	1	TMEM109
0.0123596	-0.571787	0.147	0.18	1	SLC44A1
0.0124093	-0.647698	0.107	0.156	1	MAP2K1
0.0124164	0.380227	0.316	0.245	1	TLE3
0.0124228	-0.664133	0.099	0.145	1	PARP15
0.0124696	0.599462	0.155	0.102	1	MGAT4B
0.012472	-0.585878	0.169	0.217	1	FAM117B
0.0125369	0.468061	0.202	0.144	1	KLHDC2
0.0125813	0.194295	0.322	0.26	1	RASGRP3
0.0126476	0.238546	0.593	0.526	1	ANP32A
0.0126738	0.31166	0.128	0.092	1	EZH1
0.0126936	-0.421538	0.246	0.288	1	SMAD3
0.012729	0.330973	0.279	0.214	1	PRRC2A
0.0127305	0.281122	0.366	0.293	1	PDCD6IP
0.012735	0.581572	0.14	0.091	1	LOC111097334
0.0127402	0.508147	0.215	0.16	1	AGPAT2
0.0127901	0.317615	0.283	0.218	1	CHMP4A
0.0127915	0.378512	0.304	0.234	1	SMIM12
0.012826	0.63005	0.149	0.098	1	MIR8819
0.0128364	0.123479	0.849	0.788	1	FCHSD2
0.0129009	0.279682	0.517	0.441	1	NDUFA7
0.0129432	-0.340553	0.419	0.46	1	JAK2
0.0129487	0.264897	0.122	0.092	1	LDB1
0.0129562	-0.61891	0.105	0.142	1	FAM91A1
0.0130193	-0.418313	0.155	0.165	1	GTPBP8
0.0130321	0.222298	0.676	0.679	1	RPL27A
0.0130582	0.584963	0.167	0.113	1	CETN3
0.0130875	0.102975	0.498	0.429	1	WAPL
0.0131087	0.268817	0.26	0.201	1	EIF2B3
0.0131311	0.430077	0.161	0.112	1	PDSS1
0.0131638	-0.272023	0.44	0.471	1	CCDC91
0.0132106	0.148779	0.275	0.228	1	MRPL58
0.0132134	0.400316	0.196	0.142	1	NECAP2
0.0132201	0.637024	0.145	0.094	1	CCDC28A
0.0132215	-0.302563	0.26	0.269	1	FOXO3
0.0132568	-0.263034	0.147	0.136	1	STAT4
0.0133073	0.36664	0.357	0.288	1	ADRM1
0.0133194	-0.199219	0.324	0.321	1	SCAMP1
0.0133357	-0.250256	0.304	0.301	1	FANCL
0.0133428	-0.358454	0.277	0.294	1	LOC111090617
0.0133526	0.473931	0.217	0.156	1	ST3GAL4
0.0133798	-0.18201	0.289	0.281	1	TENT4B
0.0134117	0.393481	0.3	0.231	1	PDCL3
0.0134497	0.336901	0.436	0.36	1	PACS1
0.0134721	-0.379548	0.326	0.39	1	GARRE1
0.0134829	0.572579	0.182	0.134	1	UBXN8
0.0134964	-0.43789	0.215	0.263	1	RABEP2
0.0135385	0.37883	0.293	0.225	1	PHTF1
0.0135481	0.467779	0.227	0.165	1	ANTKMT
0.0136125	0.163611	0.647	0.57	1	SAP18
0.0136315	0.24664	0.587	0.512	1	SSR2
0.0136416	0.502178	0.221	0.16	1	PLXNC1
0.0136701	-0.363063	0.116	0.117	1	PPME1
0.0137113	0.412531	0.217	0.159	1	PSMC4
0.0137346	0.551934	0.178	0.122	1	CAPN1
0.0137915	-0.416068	0.205	0.218	1	DIABLO
0.0138045	0.833428	0.101	0.06	1	LOC111094885
0.0138375	0.229026	0.337	0.272	1	SEC31A
0.0138689	0.485427	0.227	0.169	1	AKT1
0.0138757	0.468931	0.242	0.192	1	RBBP8
0.0139324	-0.176878	0.169	0.163	1	NGLY1
0.0139447	0.337695	0.178	0.131	1	JMJD8
0.0139494	-0.504473	0.149	0.209	1	DTX3L
0.0139677	0.319068	0.395	0.32	1	MRPS31
0.0139738	0.281158	0.552	0.487	1	RNF19A
0.0140254	-0.121444	0.349	0.313	1	WWOX
0.0140497	0.216543	0.636	0.561	1	B3GNT2
0.014058	0.195602	0.785	0.731	1	RPL4
0.0140964	0.191371	0.738	0.676	1	SSR4
0.0142398	0.519692	0.209	0.15	1	HINT2
0.0142732	0.141454	0.899	0.855	1	PFDN5
0.0142786	0.54636	0.192	0.141	1	NUP58
0.014288	0.744871	0.107	0.064	1	CENPW
0.0142899	-0.46828	0.2	0.262	1	ARHGAP12
0.0142979	-0.233091	0.486	0.497	1	BTLA
0.0143166	0.389832	0.275	0.208	1	LRIG2
0.0143515	-0.180916	0.587	0.588	1	USP8
0.0143617	-0.351165	0.339	0.388	1	LOC111096968
0.0143914	0.745427	0.11	0.066	1	SNCAIP
0.0144137	-0.172389	0.184	0.174	1	IPO11
0.0144185	-0.21801	0.469	0.46	1	LCORL
0.0144258	-0.437991	0.188	0.223	1	SLC46A3
0.0144404	0.18927	0.374	0.308	1	TRDMT1
0.0144436	0.136742	0.446	0.383	1	NRROS
0.0144438	0.443607	0.126	0.084	1	MTHFD2
0.0144542	-0.546341	0.167	0.226	1	IFNAR1
0.0144625	0.485904	0.223	0.164	1	MEA1
0.0144757	-0.393095	0.184	0.207	1	FBXO34
0.0145385	0.592017	0.155	0.103	1	TRAF7
0.0145389	-0.52758	0.169	0.209	1	CDK19
0.014562	-0.227234	0.227	0.223	1	ABHD18
0.0146021	0.337525	0.182	0.135	1	C17H2orf68
0.014612	0.675038	0.132	0.091	1	CFAP20
0.0146916	0.613391	0.151	0.104	1	FADD
0.0146962	0.348315	0.436	0.382	1	PHACTR4
0.0147085	0.46797	0.252	0.191	1	GNL3
0.0147407	0.431553	0.368	0.311	1	SREBF2
0.014756	0.616213	0.155	0.105	1	LOC100683001
0.0147847	0.151271	0.587	0.512	1	LOC100688796
0.0147948	-0.180572	0.236	0.229	1	NT5C3A
0.0148197	-0.678072	0.095	0.131	1	RAB31
0.0148576	-0.172467	0.384	0.376	1	USP4
0.0148742	-0.220709	0.3	0.298	1	PIK3CA
0.014908	0.549339	0.169	0.116	1	TMEM64
0.0149092	0.125405	0.341	0.287	1	TACC1
0.0149235	-0.413502	0.277	0.329	1	PLEKHG1
0.0149365	0.452236	0.192	0.136	1	GNPTAB
0.0150707	0.180572	0.132	0.102	1	ABRAXAS2
0.0151861	-0.268594	0.393	0.425	1	TAPBP
0.0152366	-0.473043	0.205	0.245	1	LOC111095925
0.0152462	0.486673	0.229	0.169	1	IARS2
0.0153171	-0.273292	0.417	0.423	1	BCAS3
0.0153393	0.321928	0.374	0.301	1	CEP20
0.01537	-0.784461	0.081	0.126	1	FCRL5
0.0153816	-0.476692	0.202	0.231	1	SPAG6
0.0154256	0.450252	0.25	0.188	1	CDC34
0.0154305	0.195072	0.252	0.202	1	ACAA1
0.0154629	0.206451	0.614	0.538	1	LOC607874
0.0154998	-1.26014	0.153	0.112	1	LOC102154760
0.0155179	-0.100305	0.184	0.169	1	MSH6
0.0155802	-0.158583	0.192	0.182	1	LOC111092526
0.015599	0.249658	0.252	0.198	1	FOXK2
0.0156176	0.28744	0.12	0.088	1	PYROXD1
0.0156361	-0.20802	0.707	0.716	1	MNDA
0.0156583	0.470451	0.163	0.113	1	NMD3
0.0156773	0.451379	0.225	0.164	1	RIOK1
0.0156874	0.244419	0.459	0.383	1	ZC3H15
0.0156973	0.19498	0.752	0.698	1	SP100
[truncated: 3,066 more rows]

## Sheet: CD4Tcell_DE
p_val	avg_log2FC	pct.1	pct.2	p_val_adj	cluster	gene
0	3.03724	0.799	0.129	0	CD4_Naive	RGS10
0	2.13149	0.774	0.204	0	CD4_Naive	RALGPS2
0	-5.73785	0.068	0.638	0	CD4_Naive	S100A4
0	2.04446	0.793	0.232	0	CD4_Naive	CCR7
0	-4.41577	0.054	0.612	0	CD4_Naive	AHNAK
0	-3.90795	0.057	0.608	0	CD4_Naive	CD99
0	-3.6256	0.308	0.838	0	CD4_Naive	S100A6
0	-4.87758	0.035	0.547	0	CD4_Naive	LOC102156069
0	2.61014	0.627	0.124	0	CD4_Naive	CHST2
0	-3.16493	0.165	0.663	0	CD4_Naive	LGALS1
0	-4.15231	0.059	0.544	0	CD4_Naive	RAP1GAP2
0	-2.54347	0.199	0.649	0	CD4_Naive	ATXN1
0	-3.34112	0.125	0.57	0	CD4_Naive	ITGB1
0	-2.61474	0.36	0.802	0	CD4_Naive	LOC100686073
0	-4.61288	0.042	0.483	0	CD4_Naive	LGALS3
0	-2.44815	0.245	0.683	0	CD4_Naive	ANTXR2
0	1.92035	0.677	0.24	0	CD4_Naive	CTPS1
0	-2.56273	0.361	0.797	0	CD4_Naive	S100A10
0	1.70804	0.942	0.508	0	CD4_Naive	LEF1
0	-2.14231	0.328	0.732	0	CD4_Naive	MAN1A1
0	-2.48472	0.171	0.571	0	CD4_Naive	ST3GAL6
0	1.58984	0.781	0.382	0	CD4_Naive	TRAT1
0	-3.67595	0.062	0.454	0	CD4_Naive	ARL4C
0	3.07891	0.451	0.068	0	CD4_Naive	CSTA
0	1.10619	0.873	0.497	0	CD4_Naive	SELL
0	-1.91648	0.401	0.77	0	CD4_Naive	GAPDH
0	-2.24966	0.51	0.872	0	CD4_Naive	SLC9A9
0	-2.59039	0.194	0.543	0	CD4_Naive	SYTL3
0	0.966274	0.931	0.584	0	CD4_Naive	BACH2
0	1.48844	0.541	0.202	0	CD4_Naive	ITGA1
0	1.34208	0.87	0.531	0	CD4_Naive	TRIM22
0	1.41193	0.618	0.284	0	CD4_Naive	TLE4
0	1.59343	0.496	0.173	0	CD4_Naive	SSBP2
0	1.4789	0.562	0.241	0	CD4_Naive	FAM241A
0	-2.02467	0.153	0.47	0	CD4_Naive	GLIPR2
0	-1.86721	0.294	0.61	0	CD4_Naive	ANXA1
0	-2.93288	0.069	0.384	0	CD4_Naive	ATP2B4
0	0.818791	0.821	0.509	0	CD4_Naive	PDE3B
0	1.10391	0.949	0.637	0	CD4_Naive	SATB1
0	0.956254	0.829	0.519	0	CD4_Naive	TCF7
0	0.817832	0.777	0.471	0	CD4_Naive	AFF3
0	-2.50069	0.107	0.412	0	CD4_Naive	NIBAN1
0	-2.00635	0.142	0.444	0	CD4_Naive	ARID5B
0	1.26294	0.992	0.69	0	CD4_Naive	LOC119871549
0	-2.22363	0.123	0.415	0	CD4_Naive	CHST11
0	-2.17006	0.121	0.411	0	CD4_Naive	RAPGEF1
0	-1.69801	0.295	0.584	0	CD4_Naive	BCL2A1
0	-2.63835	0.088	0.376	0	CD4_Naive	RUNX2
0	1.17427	0.621	0.335	0	CD4_Naive	STMN1
0	-1.66108	0.298	0.583	0	CD4_Naive	RDX
0	0.993847	0.934	0.655	0	CD4_Naive	SCML4
0	-2.38933	0.085	0.36	0	CD4_Naive	PTPRE
0	-1.55045	0.238	0.512	0	CD4_Naive	LOC480914
0	1.37339	0.981	0.708	0	CD4_Naive	FOXP1
0	-2.37276	0.096	0.369	0	CD4_Naive	ISG20
0	1.73884	0.419	0.146	0	CD4_Naive	TLE1
0	-1.49976	0.301	0.569	0	CD4_Naive	LCP2
0	-4.00786	0.023	0.289	0	CD4_Naive	SPATS2L
0	-1.30724	0.376	0.639	0	CD4_Naive	SEC11C
0	-2.8378	0.052	0.309	0	CD4_Naive	CAPN2
0	-2.27323	0.114	0.371	0	CD4_Naive	CPEB2
0	0.910162	0.725	0.472	0	CD4_Naive	TGFBR2
0	0.986018	0.884	0.633	0	CD4_Naive	LOC488248
0	-3.3603	0.045	0.295	0	CD4_Naive	BATF
0	-1.38846	0.347	0.596	0	CD4_Naive	INPP5D
0	-1.22323	0.486	0.732	0	CD4_Naive	FNBP1
0	1.73926	0.378	0.134	0	CD4_Naive	TMEM204
0	-2.97429	0.047	0.288	0	CD4_Naive	OSBPL3
0	2.00575	0.312	0.073	0	CD4_Naive	LOC608120
0	0.875796	0.774	0.54	0	CD4_Naive	LOC100855538
0	-1.93001	0.102	0.335	0	CD4_Naive	PLEC
0	-1.15184	0.469	0.702	0	CD4_Naive	SRGN
0	-1.16267	0.541	0.771	0	CD4_Naive	COTL1
0	-2.46561	0.076	0.306	0	CD4_Naive	IKZF2
0	-1.56543	0.334	0.56	0	CD4_Naive	ESYT3
0	-1.36612	0.614	0.84	0	CD4_Naive	GPX1
0	-1.06075	0.504	0.729	0	CD4_Naive	LRRFIP1
0	0.925685	0.745	0.525	0	CD4_Naive	TXNIP
0	2.35061	0.267	0.048	0	CD4_Naive	CFB
0	-2.78447	0.046	0.259	0	CD4_Naive	IFFO2
0	-2.85291	0.042	0.253	0	CD4_Naive	IL2RB
0	-2.63471	0.045	0.246	0	CD4_Naive	CD80
0	-1.2578	0.619	0.819	0	CD4_Naive	TNFAIP3
0	2.55594	0.233	0.036	0	CD4_Naive	HMGA2
0	-1.49247	0.559	0.753	0	CD4_Naive	LOC483396
0	-3.21621	0.033	0.222	0	CD4_Naive	PRDM1
0	-3.5934	0.023	0.211	0	CD4_Naive	IL18RAP
0	0.850121	0.825	0.643	0	CD4_Naive	LOC100687749
0	0.629556	0.962	0.787	0	CD4_Naive	LTB
0	-6.22632	0.003	0.175	0	CD4_Naive	C10H12orf75
0	0.810716	0.888	0.718	0	CD4_Naive	RPL27A
0	0.812581	0.936	0.769	0	CD4_Naive	CLEC2D
0	-6.82714	0.002	0.167	0	CD4_Naive	RBP4
0	-1.83156	0.78	0.94	0	CD4_Naive	VIM
0	0.837916	0.879	0.723	0	CD4_Naive	RPL31
0	-5.17302	0.005	0.151	0	CD4_Naive	GSDMA
0	-0.956888	0.721	0.865	0	CD4_Naive	RABGAP1L
0	-0.975593	0.728	0.864	0	CD4_Naive	ACTG1
0	0.615196	0.963	0.842	0	CD4_Naive	CYTB
0	-0.812223	0.802	0.918	0	CD4_Naive	LCP1
0	-1.63432	0.857	0.962	0	CD4_Naive	CRIP1
0	-0.834192	0.863	0.944	0	CD4_Naive	HLA-DRB1
0	-0.789265	0.804	0.884	0	CD4_Naive	SH3BGRL3
0	-1.20898	0.87	0.946	0	CD4_Naive	MYCBP2
0	-0.959719	0.846	0.916	0	CD4_Naive	LOC475935
0	0.792554	0.993	0.932	0	CD4_Naive	PLAC8B
0	-0.796367	0.933	0.98	0	CD4_Naive	CD74
0	0.546659	0.981	0.95	0	CD4_Naive	RPL26
0	0.631543	0.994	0.967	0	CD4_Naive	RPL7
0	0.691199	0.995	0.97	0	CD4_Naive	RPL22
0	0.493654	0.995	0.975	0	CD4_Naive	NACA
0	0.663847	0.995	0.976	0	CD4_Naive	RPL5
0	-0.867931	0.965	0.982	0	CD4_Naive	S100A11
0	0.650108	0.997	0.981	0	CD4_Naive	RPS16
0	0.469617	0.995	0.979	0	CD4_Naive	RPS3
0	0.515515	0.995	0.98	0	CD4_Naive	RPL37
0	0.618663	0.996	0.983	0	CD4_Naive	RPS27A
0	0.645402	0.996	0.983	0	CD4_Naive	RPS3A
0	0.617388	0.995	0.982	0	CD4_Naive	RPS4X
0	0.458738	0.999	0.988	0	CD4_Naive	ATP6
0	0.478524	0.996	0.985	0	CD4_Naive	RPL18
0	0.434903	0.995	0.984	0	CD4_Naive	RPL27
0	0.630651	0.997	0.986	0	CD4_Naive	RPL6
0	0.517829	0.996	0.985	0	CD4_Naive	RPL9
0	0.487417	0.996	0.985	0	CD4_Naive	RPS5
0	0.530589	0.997	0.987	0	CD4_Naive	RPL17
0	0.642941	0.997	0.987	0	CD4_Naive	RPS13
0	0.492869	0.997	0.987	0	CD4_Naive	RPS17
0	0.519333	0.995	0.985	0	CD4_Naive	RPS21
0	0.411139	0.996	0.987	0	CD4_Naive	RPL12
0	0.56928	0.997	0.988	0	CD4_Naive	RPL21
0	0.616194	0.997	0.988	0	CD4_Naive	RPL23
0	0.4295	0.996	0.987	0	CD4_Naive	RPL35
0	0.501897	0.997	0.988	0	CD4_Naive	RPS6
0	0.461585	0.998	0.99	0	CD4_Naive	RPL36
0	0.477527	0.998	0.99	0	CD4_Naive	RPS15A
0	0.549735	0.997	0.989	0	CD4_Naive	RPS24
0	0.560964	0.998	0.99	0	CD4_Naive	RPSA
0	0.497376	0.999	0.992	0	CD4_Naive	RPL14
0	0.479356	0.997	0.99	0	CD4_Naive	RPL34
0	0.476911	0.998	0.991	0	CD4_Naive	RPL35A
0	0.465425	0.996	0.989	0	CD4_Naive	RPS12
0	0.41202	0.998	0.992	0	CD4_Naive	EEF1A1
0	0.483787	0.998	0.992	0	CD4_Naive	RPL13
0	0.428775	0.997	0.992	0	CD4_Naive	RPL19
0	0.493522	0.998	0.994	0	CD4_Naive	RPLP2
0	0.473411	0.999	0.995	0	CD4_Naive	RPS19
0	0.446595	0.999	0.996	0	CD4_Naive	RPLP1
0	0.387139	0.999	0.996	0	CD4_Naive	RPS14
0	0.490354	0.998	0.995	0	CD4_Naive	RPS28
0	0.391951	0.998	0.995	0	CD4_Naive	RPS7
1.80334e-321	1.06511	0.589	0.318	3.46926e-317	CD4_Naive	TNFSF8
5.16546e-320	-0.871779	0.603	0.782	9.9373e-316	CD4_Naive	IQGAP1
1.60547e-319	0.399277	0.998	0.992	3.0886e-315	CD4_Naive	RPS23
2.45309e-319	-1.37163	0.232	0.487	4.71925e-315	CD4_Naive	IL17RA
4.46294e-319	-1.88	0.113	0.346	8.58581e-315	CD4_Naive	TLE3
1.97391e-316	1.27196	0.485	0.227	3.79742e-312	CD4_Naive	LOC102152799
5.71622e-316	1.15044	0.49	0.224	1.09969e-311	CD4_Naive	TXK
3.72355e-313	-1.3924	0.314	0.539	7.16337e-309	CD4_Naive	PRKCH
4.76868e-313	-3.2439	0.024	0.197	9.17398e-309	CD4_Naive	PDLIM1
5.11276e-312	-0.905952	0.532	0.716	9.83593e-308	CD4_Naive	OSTF1
7.85403e-312	0.41222	0.992	0.974	1.51096e-307	CD4_Naive	RPL15
1.79949e-311	2.15671	0.245	0.058	3.46185e-307	CD4_Naive	LOC111091655
4.33226e-309	0.371845	0.997	0.993	8.3344e-305	CD4_Naive	RPL32-1
2.73751e-308	0.383007	0.996	0.988	5.26643e-304	CD4_Naive	RPL30
3.12534e-308	-2.30333	0.078	0.285	6.01252e-304	CD4_Naive	FGL2
6.46573e-308	-1.21536	0.36	0.58	1.24388e-303	CD4_Naive	FLI1
5.86414e-306	-0.736318	0.772	0.887	1.12814e-301	CD4_Naive	AKAP13
6.68427e-306	-1.5815	0.241	0.453	1.28592e-301	CD4_Naive	KCTD12
6.92301e-306	0.369533	0.997	0.987	1.33185e-301	CD4_Naive	RPS25
5.00775e-305	-1.20221	0.315	0.55	9.63391e-301	CD4_Naive	FLNA
8.72887e-302	-1.25247	0.362	0.583	1.67926e-297	CD4_Naive	ESYT2
6.08788e-300	-2.37506	0.068	0.27	1.17119e-295	CD4_Naive	CTLA4
2.70204e-299	-1.20159	0.316	0.548	5.19819e-295	CD4_Naive	FXYD5
2.60392e-297	0.440878	0.996	0.99	5.00942e-293	CD4_Naive	RPL38
7.17954e-297	0.363806	0.997	0.992	1.3812e-292	CD4_Naive	RPL11
8.26112e-296	0.704493	0.823	0.619	1.58927e-291	CD4_Naive	TMEM123
9.18303e-296	3.05511	0.157	0.019	1.76663e-291	CD4_Naive	LOC102155776
5.45224e-295	1.12885	0.525	0.274	1.0489e-290	CD4_Naive	RCAN3
8.78983e-295	-1.51454	0.207	0.446	1.69099e-290	CD4_Naive	ZSWIM6
1.38472e-293	0.384889	0.996	0.982	2.66393e-289	CD4_Naive	RPL18A
4.77888e-291	0.387447	0.998	0.991	9.19361e-287	CD4_Naive	RPL8
1.58152e-290	0.534243	0.947	0.876	3.04254e-286	CD4_Naive	SNRPG
1.48574e-289	-1.06898	0.455	0.63	2.85828e-285	CD4_Naive	PHACTR2
4.44229e-289	-0.788618	0.703	0.821	8.54607e-285	CD4_Naive	LOC100856137
4.60975e-289	0.527655	0.955	0.898	8.86824e-285	CD4_Naive	ATP5F1E
5.64536e-289	-0.983894	0.572	0.741	1.08606e-284	CD4_Naive	STAT4
5.56309e-287	1.10121	0.492	0.238	1.07023e-282	CD4_Naive	SCMH1
5.83285e-287	-5.73085	0.003	0.128	1.12212e-282	CD4_Naive	S100A2
6.29737e-287	1.83297	0.264	0.073	1.21149e-282	CD4_Naive	CDC42BPA
7.9565e-287	0.640594	0.865	0.661	1.53067e-282	CD4_Naive	CAMK4
1.59539e-286	-5.47992	0.009	0.145	3.0692e-282	CD4_Naive	GZMK
1.23979e-285	-0.880335	0.571	0.743	2.38512e-281	CD4_Naive	GNG2
6.12063e-284	-4.76699	0.009	0.147	1.17749e-279	CD4_Naive	IL12RB2
8.8638e-284	-3.5543	0.015	0.164	1.70522e-279	CD4_Naive	LOC484314
6.03683e-282	-2.74831	0.045	0.223	1.16137e-277	CD4_Naive	SCEL
8.77118e-281	1.75255	0.293	0.096	1.6874e-276	CD4_Naive	C13H8orf76
1.13111e-280	-3.87109	0.014	0.16	2.17604e-276	CD4_Naive	PLEKHA5
5.55514e-280	-1.01686	0.45	0.656	1.0687e-275	CD4_Naive	EML4
1.37177e-277	0.9528	0.671	0.441	2.63901e-273	CD4_Naive	LOC100685611
1.11214e-274	-4.91578	0.005	0.133	2.13954e-270	CD4_Naive	RCAN2
3.10868e-274	-2.65826	0.041	0.214	5.98048e-270	CD4_Naive	SRGAP2
6.6127e-274	-0.962227	0.512	0.702	1.27215e-269	CD4_Naive	IQGAP2
1.25137e-273	-1.04869	0.299	0.555	2.40738e-269	CD4_Naive	CLIC5
4.65334e-273	-5.21962	0.004	0.127	8.9521e-269	CD4_Naive	LOC119866232
7.9887e-273	-0.760399	0.727	0.844	1.53687e-268	CD4_Naive	ELMO1
4.24768e-272	-2.00189	0.083	0.283	8.17169e-268	CD4_Naive	SYNE3
2.41176e-271	-1.33396	0.269	0.49	4.63975e-267	CD4_Naive	GNA13
3.3673e-271	3.79791	0.117	0.008	6.47801e-267	CD4_Naive	ZNF536
1.49387e-270	1.86231	0.259	0.075	2.87391e-266	CD4_Naive	PSEN2
2.01115e-270	0.988861	0.505	0.255	3.86906e-266	CD4_Naive	ATP10A
2.78257e-270	0.344796	0.996	0.989	5.3531e-266	CD4_Naive	RPS20
1.35893e-269	-2.0834	0.088	0.284	2.6143e-265	CD4_Naive	C7H1orf21
8.57538e-269	-2.38169	0.131	0.322	1.64973e-264	CD4_Naive	DUT
1.6083e-268	0.712749	0.878	0.758	3.09404e-264	CD4_Naive	KLF2
6.40607e-268	-1.38942	0.285	0.491	1.2324e-263	CD4_Naive	PARP8
6.27268e-266	1.0188	0.586	0.349	1.20674e-261	CD4_Naive	USP12
1.00923e-264	0.403241	0.996	0.986	1.94156e-260	CD4_Naive	RPS29
3.18989e-264	-1.21396	0.296	0.511	6.13671e-260	CD4_Naive	EMB
4.21176e-264	-1.47967	0.177	0.393	8.10258e-260	CD4_Naive	ACTN4
4.64164e-264	-4.50453	0.008	0.138	8.92959e-260	CD4_Naive	EPAS1
7.20344e-263	-1.25023	0.282	0.5	1.3858e-258	CD4_Naive	ELOVL5
1.0136e-260	0.547648	0.971	0.936	1.94996e-256	CD4_Naive	LOC119863879
2.57175e-260	-2.6672	0.038	0.202	4.94754e-256	CD4_Naive	SAMSN1
6.23635e-260	-1.40354	0.227	0.441	1.19975e-255	CD4_Naive	ARHGAP26
1.29614e-257	3.51174	0.122	0.011	2.49351e-253	CD4_Naive	FST
4.08774e-257	0.787107	0.752	0.541	7.864e-253	CD4_Naive	PRKCQ
9.68125e-257	-0.641833	0.745	0.858	1.86248e-252	CD4_Naive	TPM3
1.24037e-256	-0.903977	0.579	0.755	2.38622e-252	CD4_Naive	CD44
1.83103e-256	1.26399	0.439	0.218	3.52254e-252	CD4_Naive	UBN2
5.15482e-256	0.870385	0.614	0.366	9.91683e-252	CD4_Naive	CHD7
8.4785e-256	0.377146	0.994	0.967	1.63109e-251	CD4_Naive	ND4
8.818e-255	-2.18332	0.072	0.252	1.69641e-250	CD4_Naive	SEPTIN11
9.68132e-255	-0.866831	0.511	0.692	1.86249e-250	CD4_Naive	CDADC1
4.67585e-254	-2.18368	0.064	0.243	8.9954e-250	CD4_Naive	CRACR2A
8.10455e-254	-2.35211	0.069	0.247	1.55915e-249	CD4_Naive	CHN2
4.33792e-253	-4.28925	0.014	0.145	8.34529e-249	CD4_Naive	NKG7
4.08993e-250	0.32726	0.997	0.993	7.86821e-246	CD4_Naive	RPL24
1.3106e-249	-0.767607	0.753	0.861	2.52133e-245	CD4_Naive	MARCHF6
4.93673e-249	1.44235	0.29	0.1	9.49729e-245	CD4_Naive	LDLRAD4
1.25761e-248	-1.56965	0.135	0.344	2.4194e-244	CD4_Naive	ELK3
1.01553e-247	-1.57616	0.16	0.366	1.95368e-243	CD4_Naive	TNFRSF1B
4.04235e-247	-2.3732	0.045	0.211	7.77667e-243	CD4_Naive	TPM4
1.08111e-246	-3.42811	0.023	0.165	2.07985e-242	CD4_Naive	SRGAP3
1.4742e-246	0.333469	0.998	0.993	2.83606e-242	CD4_Naive	FAU
3.05499e-245	0.321703	0.997	0.989	5.87718e-241	CD4_Naive	RPL10A
2.67327e-243	2.49729	0.167	0.031	5.14283e-239	CD4_Naive	BCL11A
4.4198e-243	-1.25994	0.385	0.569	8.50282e-239	CD4_Naive	WWOX
9.94497e-243	-2.5259	0.043	0.204	1.91321e-238	CD4_Naive	AHR
1.01855e-242	-1.4992	0.18	0.387	1.95949e-238	CD4_Naive	TESC
5.94312e-239	1.8171	0.233	0.067	1.14334e-234	CD4_Naive	LOC102155844
7.14246e-237	-1.46557	0.181	0.39	1.37407e-232	CD4_Naive	DIPK1A
1.93873e-235	-0.653877	0.796	0.889	3.72974e-231	CD4_Naive	ANKRD12
2.02256e-235	-1.4996	0.187	0.395	3.89101e-231	CD4_Naive	PHTF2
5.686e-232	-1.71035	0.102	0.29	1.09387e-227	CD4_Naive	HK1
1.16244e-229	-4.62983	0.008	0.123	2.23631e-225	CD4_Naive	PTPN13
3.89133e-229	-0.826286	0.544	0.714	7.48614e-225	CD4_Naive	LYST
5.2844e-229	-0.916804	0.494	0.662	1.01661e-224	CD4_Naive	EXOC6B
1.40295e-228	-1.64216	0.18	0.365	2.699e-224	CD4_Naive	GATA3
8.01994e-228	0.313576	0.997	0.989	1.54288e-223	CD4_Naive	UBA52
9.39628e-228	-1.09247	0.369	0.561	1.80766e-223	CD4_Naive	ARL5B
4.20103e-227	-0.530819	0.985	0.989	8.08195e-223	CD4_Naive	ARHGAP15
4.7602e-227	-2.20886	0.069	0.234	9.15768e-223	CD4_Naive	RCBTB1
1.01249e-226	-2.35806	0.043	0.198	1.94783e-222	CD4_Naive	NCEH1
1.10976e-226	-0.710262	0.713	0.838	2.13495e-222	CD4_Naive	ZFP36L2
1.62065e-226	-2.24128	0.049	0.207	3.11781e-222	CD4_Naive	ZC3H12D
1.81053e-226	-1.15806	0.279	0.477	3.4831e-222	CD4_Naive	MAPKAPK2
1.83475e-226	-2.42369	0.039	0.191	3.5297e-222	CD4_Naive	CAB39L
2.39656e-226	2.71626	0.136	0.02	4.61051e-222	CD4_Naive	LOC610614
1.5001e-225	-1.70078	0.102	0.288	2.8859e-221	CD4_Naive	FAS
3.80012e-225	-2.09548	0.065	0.232	7.31067e-221	CD4_Naive	RRBP1
7.42571e-225	-0.809681	0.575	0.733	1.42856e-220	CD4_Naive	DOCK2
8.61294e-225	-4.44336	0.008	0.12	1.65696e-220	CD4_Naive	RORA
9.55372e-225	-4.90659	0.005	0.113	1.83795e-220	CD4_Naive	ZBTB16
1.48942e-223	-1.79809	0.097	0.278	2.86535e-219	CD4_Naive	LOC106557635
2.15173e-219	0.447666	0.966	0.894	4.1395e-215	CD4_Naive	ND1
4.11121e-218	-2.54575	0.083	0.235	7.90914e-214	CD4_Naive	TSHZ2
1.11032e-216	-1.90238	0.079	0.246	2.13603e-212	CD4_Naive	NPDC1
2.61026e-216	-2.32161	0.044	0.193	5.02162e-212	CD4_Naive	ANXA2
1.58603e-215	1.27316	0.352	0.157	3.05121e-211	CD4_Naive	CD84
3.75188e-215	-0.585856	0.959	0.973	7.21786e-211	CD4_Naive	ACTB
9.91891e-215	-1.09065	0.364	0.538	1.9082e-210	CD4_Naive	PICALM
7.14668e-214	-0.748506	0.561	0.707	1.37488e-209	CD4_Naive	UBC
1.12322e-212	0.984762	0.478	0.26	2.16085e-208	CD4_Naive	CD52
7.01945e-212	-1.2949	0.195	0.386	1.3504e-207	CD4_Naive	ITM2C
1.23776e-211	-1.98998	0.068	0.23	2.3812e-207	CD4_Naive	HIPK2
1.64761e-211	-1.53878	0.154	0.34	3.16967e-207	CD4_Naive	ARHGEF3
1.11975e-210	-0.777387	0.658	0.784	2.15417e-206	CD4_Naive	LOC102155521
3.14954e-210	-0.701769	0.644	0.768	6.05908e-206	CD4_Naive	TOP1
4.3373e-210	1.1959	0.374	0.179	8.3441e-206	CD4_Naive	IL4R
1.80796e-209	0.492553	0.951	0.857	3.47816e-205	CD4_Naive	TBC1D5
9.22128e-209	-0.646993	0.764	0.859	1.77399e-204	CD4_Naive	SKAP1
2.20319e-207	-0.599435	0.769	0.875	4.23849e-203	CD4_Naive	UTRN
1.94588e-206	-1.17573	0.304	0.477	3.74349e-202	CD4_Naive	PTMS
9.01283e-206	-2.55793	0.033	0.168	1.73389e-201	CD4_Naive	HDGFL3
1.714e-205	-1.27013	0.242	0.426	3.2974e-201	CD4_Naive	PFKFB3
1.65321e-204	-0.791915	0.567	0.706	3.18045e-200	CD4_Naive	FYN
2.50369e-203	0.313742	0.997	0.989	4.81659e-199	CD4_Naive	RPL37A
9.23774e-203	-4.50044	0.006	0.107	1.77716e-198	CD4_Naive	LMNA
6.12832e-202	0.704762	0.543	0.321	1.17897e-197	CD4_Naive	IPCEF1
1.82865e-201	-2.49468	0.034	0.169	3.51795e-197	CD4_Naive	SLA2
1.96825e-201	-1.87179	0.085	0.246	3.78651e-197	CD4_Naive	ATP6V0A2
4.3006e-201	-3.06791	0.042	0.173	8.27349e-197	CD4_Naive	ZEB2
1.1143e-200	-0.823631	0.485	0.646	2.14369e-196	CD4_Naive	CAST
2.31366e-200	1.16201	0.378	0.184	4.45101e-196	CD4_Naive	LOC119864956
1.24973e-199	-1.09289	0.289	0.477	2.40422e-195	CD4_Naive	ARHGAP25
2.15231e-199	2.23807	0.158	0.035	4.14061e-195	CD4_Naive	STBD1
9.51353e-198	-1.49653	0.235	0.377	1.83021e-193	CD4_Naive	PRKX
1.29435e-197	-1.06175	0.349	0.519	2.49007e-193	CD4_Naive	PIP4K2A
1.63143e-197	-0.47727	0.922	0.949	3.13855e-193	CD4_Naive	LOC106557461
1.88274e-197	-2.90136	0.029	0.155	3.62202e-193	CD4_Naive	CMA1
2.16196e-197	0.91061	0.535	0.333	4.15918e-193	CD4_Naive	RASGRP1
2.35617e-197	0.610491	0.777	0.6	4.5328e-193	CD4_Naive	ND3
1.45143e-196	0.619752	0.736	0.535	2.79227e-192	CD4_Naive	KCNA3
1.69874e-196	0.594245	0.882	0.784	3.26803e-192	CD4_Naive	LOC100683370
2.51238e-196	1.26941	0.338	0.157	4.83331e-192	CD4_Naive	PDSS1
4.55485e-195	-2.54741	0.032	0.162	8.76263e-191	CD4_Naive	GOLIM4
3.48559e-194	1.07239	0.418	0.225	6.70558e-190	CD4_Naive	LOC111092641
9.92819e-194	-0.969446	0.366	0.553	1.90999e-189	CD4_Naive	CAPG
6.54338e-193	-0.942276	0.374	0.554	1.25881e-188	CD4_Naive	SUSD6
1.53047e-192	0.997813	0.431	0.231	2.94431e-188	CD4_Naive	AKAP11
6.38791e-192	-1.07423	0.329	0.507	1.22891e-187	CD4_Naive	MGAT5
9.9115e-191	0.995091	0.444	0.249	1.90677e-186	CD4_Naive	GIMAP6
1.89387e-190	0.731161	0.692	0.516	3.64342e-186	CD4_Naive	LOC119863891
2.12318e-190	-1.31718	0.177	0.358	4.08457e-186	CD4_Naive	ACSL1
7.49574e-190	1.69759	0.187	0.053	1.44203e-185	CD4_Naive	IGF1R
1.57777e-188	1.8038	0.176	0.047	3.03531e-184	CD4_Naive	LOC111093171
2.50366e-188	-3.01461	0.028	0.147	4.81654e-184	CD4_Naive	PRUNE2
2.58027e-188	0.976573	0.412	0.213	4.96392e-184	CD4_Naive	KLF7
4.34367e-188	1.62157	0.227	0.078	8.35635e-184	CD4_Naive	CDCA7L
3.22345e-186	-0.833889	0.5	0.653	6.20127e-182	CD4_Naive	HIVEP1
3.98227e-186	-1.85166	0.071	0.222	7.6611e-182	CD4_Naive	MFHAS1
8.07096e-186	-1.27868	0.186	0.366	1.55269e-181	CD4_Naive	ZBTB38
1.55266e-184	0.965015	0.451	0.263	2.987e-180	CD4_Naive	TMEM154
9.76604e-184	-1.28587	0.221	0.394	1.87879e-179	CD4_Naive	CSGALNACT1
1.13331e-183	-0.696447	0.582	0.695	2.18027e-179	CD4_Naive	MIF
2.40234e-183	0.26736	0.998	0.997	4.62162e-179	CD4_Naive	TPT1
5.41946e-183	-1.65983	0.105	0.263	1.0426e-178	CD4_Naive	ITGAL
7.52581e-183	1.47224	0.246	0.092	1.44782e-178	CD4_Naive	IL21R
9.00932e-183	1.17873	0.276	0.113	1.73321e-178	CD4_Naive	TEC
1.25285e-181	0.275568	0.996	0.988	2.41023e-177	CD4_Naive	RPS10
2.07779e-181	-2.90764	0.021	0.133	3.99726e-177	CD4_Naive	HLF
2.74995e-181	-0.992204	0.331	0.505	5.29035e-177	CD4_Naive	JAK2
9.94602e-181	-2.75218	0.029	0.147	1.91342e-176	CD4_Naive	CD96
3.95923e-180	-1.46412	0.146	0.314	7.61676e-176	CD4_Naive	LOC106559691
1.51761e-179	-0.757664	0.507	0.651	2.91958e-175	CD4_Naive	ZNF292
5.90141e-179	-3.72421	0.016	0.117	1.13531e-174	CD4_Naive	DOCK5
1.40596e-178	0.441893	0.901	0.82	2.70479e-174	CD4_Naive	HSPE1
1.93694e-178	-1.21104	0.189	0.369	3.72628e-174	CD4_Naive	ATP2B1
6.20491e-178	-2.97795	0.018	0.125	1.1937e-173	CD4_Naive	GPR35
3.94202e-177	-1.39508	0.14	0.307	7.58366e-173	CD4_Naive	TTC7A
7.69755e-177	-0.852766	0.436	0.6	1.48085e-172	CD4_Naive	RNF19A
1.21369e-176	-0.973364	0.339	0.511	2.3349e-172	CD4_Naive	GRK5
1.23424e-176	1.17745	0.324	0.15	2.37442e-172	CD4_Naive	LOC102153493
1.7529e-175	0.350858	0.979	0.949	3.37223e-171	CD4_Naive	LOC102155800
4.5251e-175	-1.22659	0.219	0.381	8.70539e-171	CD4_Naive	CD28
5.79234e-173	-0.609895	0.963	0.973	1.11433e-168	CD4_Naive	MIR8858
1.11507e-172	-2.3972	0.037	0.159	2.14517e-168	CD4_Naive	VCL
1.22651e-171	-1.23713	0.204	0.372	2.35956e-167	CD4_Naive	TRERF1
6.79183e-171	0.702971	0.65	0.456	1.30661e-166	CD4_Naive	TEX2
1.15539e-170	-0.880131	0.365	0.519	2.22274e-166	CD4_Naive	SEC61B
1.23297e-170	0.868382	0.472	0.29	2.37199e-166	CD4_Naive	NPM3
5.11663e-170	-0.980169	0.265	0.437	9.84338e-166	CD4_Naive	RAB27A
5.31691e-170	-0.950214	0.333	0.502	1.02287e-165	CD4_Naive	RBPJ
6.2657e-170	-2.695	0.022	0.13	1.2054e-165	CD4_Naive	IRF5
6.97915e-170	-1.61486	0.101	0.255	1.34265e-165	CD4_Naive	GADD45B
1.26629e-169	-2.07056	0.045	0.172	2.43609e-165	CD4_Naive	CSRP1
2.96916e-169	-1.77093	0.081	0.224	5.71207e-165	CD4_Naive	CDKN1A
5.70787e-169	-1.15968	0.253	0.418	1.09808e-164	CD4_Naive	NFKBIA
9.37105e-169	-1.39956	0.121	0.281	1.8028e-164	CD4_Naive	ETHE1
3.19169e-168	1.02288	0.373	0.193	6.14018e-164	CD4_Naive	TMEM71
3.28638e-168	-1.10608	0.256	0.425	6.32234e-164	CD4_Naive	DCUN1D4
3.71484e-168	-1.13268	0.209	0.377	7.1466e-164	CD4_Naive	ITGB7
1.32285e-167	0.289559	0.997	0.992	2.54489e-163	CD4_Naive	RPS27
1.39305e-167	0.720561	0.595	0.403	2.67995e-163	CD4_Naive	LNPEP
4.8969e-166	0.989899	0.383	0.202	9.42065e-162	CD4_Naive	TULP4
7.12856e-166	0.324796	0.987	0.959	1.37139e-161	CD4_Naive	EEF1B2
9.83901e-166	-0.419833	0.915	0.953	1.89283e-161	CD4_Naive	B2M
1.04965e-165	-1.22696	0.188	0.358	2.01931e-161	CD4_Naive	LOC102156997
1.64434e-165	2.66432	0.106	0.017	3.16339e-161	CD4_Naive	INSR
2.70462e-165	-0.911314	0.342	0.51	5.20315e-161	CD4_Naive	SLBP
6.41914e-165	0.561351	0.741	0.562	1.23491e-160	CD4_Naive	HMGN1
1.44057e-164	-0.649212	0.673	0.791	2.77136e-160	CD4_Naive	SIK3
1.84921e-164	-1.6441	0.075	0.219	3.5575e-160	CD4_Naive	CDC42EP3
1.29064e-163	0.253199	0.997	0.99	2.48294e-159	CD4_Naive	RPL28
3.90075e-163	0.47754	0.399	0.227	7.50426e-159	CD4_Naive	LOC119863905
1.23756e-162	0.92593	0.426	0.251	2.38081e-158	CD4_Naive	DTX3L
1.46242e-161	-1.04792	0.288	0.457	2.8134e-157	CD4_Naive	ELL2
2.19849e-161	0.25884	0.82	0.641	4.22945e-157	CD4_Naive	IL7R
3.08226e-159	-2.18039	0.045	0.167	5.92965e-155	CD4_Naive	LOC119865963
6.43965e-159	-0.546583	0.927	0.944	1.23886e-154	CD4_Naive	RIPOR2
1.2217e-158	-1.31341	0.177	0.33	2.35031e-154	CD4_Naive	FAM53B
2.03374e-158	-2.1551	0.038	0.155	3.91251e-154	CD4_Naive	EVI2A
1.44883e-157	-1.97652	0.047	0.171	2.78725e-153	CD4_Naive	MAP2K3
2.04533e-157	-1.69548	0.096	0.233	3.93481e-153	CD4_Naive	SAMHD1
2.37265e-157	-2.34884	0.035	0.149	4.5645e-153	CD4_Naive	TGFBR3
1.24249e-156	-1.73573	0.063	0.195	2.39031e-152	CD4_Naive	PFKP
5.85616e-156	-0.558822	0.663	0.761	1.12661e-151	CD4_Naive	SELENOW
8.77861e-156	-1.44226	0.114	0.265	1.68883e-151	CD4_Naive	ARHGAP10
3.00039e-155	-1.37614	0.115	0.269	5.77215e-151	CD4_Naive	CCDC50
3.02886e-155	1.22195	0.267	0.116	5.82692e-151	CD4_Naive	ALPK2
5.90913e-155	-2.7905	0.028	0.131	1.1368e-150	CD4_Naive	ATP8B4
7.11434e-155	-0.924824	0.353	0.511	1.36866e-150	CD4_Naive	CRY1
7.77537e-154	-1.89887	0.063	0.19	1.49583e-149	CD4_Naive	IL18R1
9.68614e-154	-2.09281	0.037	0.152	1.86342e-149	CD4_Naive	GBGT1
1.32493e-153	0.447895	0.871	0.769	2.54891e-149	CD4_Naive	NPM1
1.35057e-153	0.756196	0.525	0.344	2.59822e-149	CD4_Naive	NT5C
2.21643e-153	-0.586486	0.65	0.756	4.26397e-149	CD4_Naive	ARPC1B
2.31413e-153	-1.95303	0.05	0.172	4.45192e-149	CD4_Naive	ABHD15
3.34898e-153	2.02926	0.134	0.033	6.44277e-149	CD4_Naive	TMEM240
4.03642e-153	0.679199	0.604	0.418	7.76527e-149	CD4_Naive	ARRDC3
4.96985e-153	-0.822972	0.431	0.572	9.56099e-149	CD4_Naive	MAPK1
1.70713e-152	0.620603	0.496	0.306	3.28417e-148	CD4_Naive	TSPAN5
1.80867e-152	-1.27341	0.145	0.302	3.47951e-148	CD4_Naive	FOSL2
2.06185e-152	-0.393277	0.939	0.966	3.96658e-148	CD4_Naive	LAPTM5
3.09861e-152	0.545649	0.774	0.621	5.96111e-148	CD4_Naive	RNF130
3.44886e-152	-0.793296	0.45	0.591	6.63491e-148	CD4_Naive	PCGF5
4.30249e-152	-0.718173	0.484	0.639	8.27714e-148	CD4_Naive	EIF4G3
1.19859e-151	-0.994023	0.274	0.439	2.30585e-147	CD4_Naive	NEDD9
2.67867e-151	0.499045	0.785	0.631	5.15323e-147	CD4_Naive	BTF3
3.25679e-151	0.603379	0.678	0.515	6.26542e-147	CD4_Naive	LIMD2
3.90753e-151	-0.486655	0.888	0.928	7.51731e-147	CD4_Naive	KLF6
1.60643e-150	0.508707	0.817	0.687	3.09044e-146	CD4_Naive	ERBIN
1.93337e-150	1.05729	0.337	0.175	3.71943e-146	CD4_Naive	SMAD7
2.76082e-150	-2.31816	0.03	0.137	5.31126e-146	CD4_Naive	CD9
4.66612e-150	-0.700854	0.51	0.644	8.97669e-146	CD4_Naive	MAN2A1
9.88267e-150	2.2595	0.123	0.028	1.90123e-145	CD4_Naive	LOC611589
6.30295e-149	-2.30668	0.028	0.134	1.21256e-144	CD4_Naive	LOC478000
3.52681e-148	-0.757451	0.478	0.609	6.78489e-144	CD4_Naive	TBL1XR1
4.1181e-147	-0.848961	0.348	0.496	7.9224e-143	CD4_Naive	IQSEC1
7.25231e-147	-1.52125	0.098	0.239	1.3952e-142	CD4_Naive	NEDD4
1.44731e-146	-2.68362	0.017	0.111	2.78433e-142	CD4_Naive	NEK6
1.35791e-145	-0.702655	0.446	0.589	2.61234e-141	CD4_Naive	CAP1
1.93857e-145	-2.10978	0.035	0.144	3.72942e-141	CD4_Naive	EVI2B
2.50156e-145	-0.843062	0.346	0.505	4.81249e-141	CD4_Naive	ZDHHC20
2.74373e-145	-0.796921	0.398	0.551	5.27838e-141	CD4_Naive	RALGAPA2
4.41724e-145	-0.898538	0.402	0.552	8.49789e-141	CD4_Naive	TANK
1.18025e-144	0.226003	0.999	0.991	2.27056e-140	CD4_Naive	COX3
2.00084e-144	-0.646961	0.545	0.674	3.84922e-140	CD4_Naive	PPP1R12A
2.40458e-144	-0.989026	0.233	0.394	4.62593e-140	CD4_Naive	NLRC5
3.69362e-144	-2.8844	0.015	0.104	7.10578e-140	CD4_Naive	BST2
1.05446e-143	0.737118	0.519	0.339	2.02857e-139	CD4_Naive	SRPK2
4.74828e-143	-1.41483	0.099	0.238	9.13474e-139	CD4_Naive	ITGB2
2.72361e-142	1.1853	0.272	0.129	5.23967e-138	CD4_Naive	CCDC57
5.25013e-142	0.709405	0.56	0.391	1.01002e-137	CD4_Naive	LBH
5.4198e-142	-0.702235	0.497	0.629	1.04266e-137	CD4_Naive	ARF4
1.263e-141	-0.811119	0.448	0.567	2.42976e-137	CD4_Naive	PREX1
4.0942e-141	-1.02653	0.221	0.383	7.87642e-137	CD4_Naive	ATP10D
2.07634e-140	-2.18753	0.037	0.144	3.99447e-136	CD4_Naive	ADAM9
3.20252e-140	-0.435853	0.997	0.995	6.16101e-136	CD4_Naive	COX1
6.40951e-140	-1.72453	0.064	0.186	1.23306e-135	CD4_Naive	IFI30
9.04174e-140	-1.21441	0.152	0.299	1.73945e-135	CD4_Naive	ARNTL
9.86684e-140	-0.962398	0.345	0.492	1.89818e-135	CD4_Naive	SLC2A3
1.28606e-139	-1.75076	0.059	0.179	2.47412e-135	CD4_Naive	PPP1R16B
1.83291e-139	0.243753	0.997	0.991	3.52616e-135	CD4_Naive	RPS8
1.83414e-139	-1.78407	0.06	0.179	3.52852e-135	CD4_Naive	MGLL
2.48429e-139	-0.715378	0.404	0.561	4.77927e-135	CD4_Naive	BIN2
4.45661e-139	1.87992	0.137	0.038	8.57364e-135	CD4_Naive	LIMCH1
8.07145e-139	1.0111	0.344	0.186	1.55279e-134	CD4_Naive	ARSB
1.48899e-138	1.49255	0.207	0.084	2.86452e-134	CD4_Naive	MAPRE3
4.65198e-138	2.32955	0.107	0.022	8.94948e-134	CD4_Naive	LOC111094680
6.11864e-138	-0.606664	0.662	0.739	1.1771e-133	CD4_Naive	DUSP1
6.23426e-138	1.68987	0.155	0.048	1.19935e-133	CD4_Naive	PRKAR2B
1.31538e-136	-0.635913	0.573	0.685	2.53053e-132	CD4_Naive	VPS13D
4.89845e-136	0.579687	0.663	0.495	9.42364e-132	CD4_Naive	AMD1
9.15752e-136	-0.982775	0.269	0.415	1.76172e-131	CD4_Naive	ARMC8
1.40507e-135	-1.80543	0.066	0.185	2.70308e-131	CD4_Naive	MPP7
1.81021e-135	-1.50756	0.09	0.22	3.48248e-131	CD4_Naive	LOC111096405
3.56531e-135	-1.10756	0.22	0.363	6.85895e-131	CD4_Naive	C1H9orf3
3.96022e-135	-0.619692	0.505	0.64	7.61867e-131	CD4_Naive	ACTR2
4.45787e-135	1.68112	0.154	0.049	8.57606e-131	CD4_Naive	PTPRR
4.92302e-135	0.305757	0.987	0.961	9.47091e-131	CD4_Naive	LOC612422
6.87298e-135	0.433761	0.839	0.724	1.32222e-130	CD4_Naive	HNRNPA1
5.24399e-134	-1.77305	0.059	0.176	1.00884e-129	CD4_Naive	TTC39B
5.6031e-134	-0.494657	0.749	0.819	1.07793e-129	CD4_Naive	ITM2B
5.8177e-134	-2.26809	0.027	0.124	1.11921e-129	CD4_Naive	SH2D2A
1.58417e-133	-2.64001	0.027	0.119	3.04762e-129	CD4_Naive	YBX3
4.02711e-133	-1.70901	0.056	0.173	7.74735e-129	CD4_Naive	MPP6
1.18827e-132	0.741059	0.447	0.274	2.28599e-128	CD4_Naive	TFDP2
2.04144e-132	0.529985	0.73	0.576	3.92732e-128	CD4_Naive	TAB2
5.15326e-132	-0.457125	0.768	0.825	9.91384e-128	CD4_Naive	HINT1
6.52047e-132	-0.524128	0.645	0.746	1.25441e-127	CD4_Naive	NCOR1
6.83316e-132	-0.801445	0.421	0.545	1.31456e-127	CD4_Naive	BTBD9
7.83026e-132	-1.69385	0.064	0.182	1.50639e-127	CD4_Naive	LOC476006
8.13607e-132	1.48043	0.191	0.073	1.56522e-127	CD4_Naive	TPST1
3.00988e-131	-1.32378	0.122	0.257	5.79041e-127	CD4_Naive	DAPP1
3.09777e-131	0.481717	0.78	0.663	5.95949e-127	CD4_Naive	SEC62
3.86275e-131	-2.66382	0.022	0.112	7.43117e-127	CD4_Naive	OASL
7.88875e-131	0.217149	0.996	0.984	1.51764e-126	CD4_Naive	RPS18
1.27198e-130	-0.985543	0.229	0.362	2.44704e-126	CD4_Naive	THY1
2.54522e-130	-0.456945	0.574	0.474	4.8965e-126	CD4_Naive	KCNQ5
3.16323e-129	1.82626	0.121	0.032	6.08541e-125	CD4_Naive	AUTS2
4.94083e-129	-1.15413	0.137	0.28	9.50516e-125	CD4_Naive	PPP1R9B
3.07516e-128	-0.547788	0.759	0.827	5.91599e-124	CD4_Naive	DIAPH2
4.98373e-128	-0.989775	0.223	0.374	9.5877e-124	CD4_Naive	TBC1D1
6.31029e-128	1.78454	0.141	0.043	1.21397e-123	CD4_Naive	ANK3
8.25976e-128	-1.41547	0.106	0.233	1.58901e-123	CD4_Naive	PLXNC1
8.904e-127	1.52525	0.17	0.061	1.71295e-122	CD4_Naive	ANGPTL1
2.10585e-126	-1.03464	0.367	0.464	4.05124e-122	CD4_Naive	PLCL1
3.89323e-126	-0.475992	0.808	0.85	7.4898e-122	CD4_Naive	IKZF1
4.44659e-126	-1.77157	0.048	0.156	8.55435e-122	CD4_Naive	SYTL1
4.51157e-126	-2.02961	0.066	0.165	8.67935e-122	CD4_Naive	SNTB1
5.33799e-126	-1.22864	0.148	0.284	1.02692e-121	CD4_Naive	FAR2
1.1045e-125	-1.46991	0.081	0.204	2.12483e-121	CD4_Naive	RAB11FIP1
1.17284e-125	-0.682573	0.471	0.593	2.25632e-121	CD4_Naive	TET2
1.31133e-125	0.318678	0.726	0.554	2.52273e-121	CD4_Naive	ATP8A1
1.56274e-125	0.63972	0.605	0.439	3.0064e-121	CD4_Naive	BCL2
5.57893e-125	-0.737897	0.498	0.601	1.07327e-120	CD4_Naive	LRBA
6.17024e-125	-0.758737	0.347	0.482	1.18703e-120	CD4_Naive	MSN
6.24266e-125	-1.41184	0.11	0.237	1.20096e-120	CD4_Naive	MAGI3
9.57949e-125	-1.39866	0.097	0.224	1.8429e-120	CD4_Naive	ADAM17
1.77806e-124	-0.580197	0.586	0.705	3.42063e-120	CD4_Naive	ATP11B
2.70279e-124	-1.64203	0.084	0.2	5.19963e-120	CD4_Naive	TTC28
3.67227e-124	1.69158	0.149	0.049	7.06471e-120	CD4_Naive	LOC102154430
4.8582e-124	-0.979253	0.224	0.365	9.3462e-120	CD4_Naive	PKM
6.27253e-124	0.247851	0.996	0.985	1.20671e-119	CD4_Naive	RPLP0
1.19436e-123	-1.0469	0.218	0.367	2.29772e-119	CD4_Naive	ICOS
2.94757e-123	-0.686235	0.459	0.447	5.67053e-119	CD4_Naive	TRPS1
4.41902e-123	0.539371	0.661	0.506	8.5013e-119	CD4_Naive	EIF3G
6.81718e-123	-1.17637	0.183	0.32	1.31149e-118	CD4_Naive	PPP3CA
7.42471e-123	-1.69963	0.052	0.16	1.42837e-118	CD4_Naive	ESYT1
9.79349e-123	-1.44907	0.089	0.212	1.88407e-118	CD4_Naive	MID1IP1
1.18178e-122	-1.30597	0.101	0.23	2.27351e-118	CD4_Naive	NRROS
2.45286e-122	1.15	0.239	0.11	4.71881e-118	CD4_Naive	SPATS2
2.02931e-121	-0.817411	0.308	0.453	3.90399e-117	CD4_Naive	CD63
2.11062e-121	0.475099	0.683	0.515	4.0604e-117	CD4_Naive	MLLT3
2.42984e-121	-0.530636	0.658	0.761	4.67453e-117	CD4_Naive	ROCK1
4.42901e-121	-1.74703	0.087	0.195	8.52054e-117	CD4_Naive	BTBD11
5.22787e-121	-0.348174	0.962	0.979	1.00574e-116	CD4_Naive	DLA-12
2.56143e-120	-0.718621	0.416	0.518	4.92769e-116	CD4_Naive	CLINT1
5.242e-120	-1.31305	0.115	0.244	1.00846e-115	CD4_Naive	PARP4
1.30118e-119	-2.48609	0.019	0.101	2.50321e-115	CD4_Naive	ACOT7
1.69692e-119	-1.83364	0.046	0.149	3.26453e-115	CD4_Naive	NCAPG2
2.0858e-119	1.04281	0.274	0.139	4.01265e-115	CD4_Naive	GYG1
3.87826e-119	-1.56292	0.063	0.175	7.46099e-115	CD4_Naive	ZNF831
1.18305e-118	-1.59736	0.098	0.216	2.27596e-114	CD4_Naive	CTSS
2.35003e-118	-0.536304	0.666	0.75	4.52099e-114	CD4_Naive	VPS13B
3.59338e-118	1.2834	0.212	0.098	6.91295e-114	CD4_Naive	LOC475936
8.18893e-118	-0.632593	0.543	0.648	1.57539e-113	CD4_Naive	AKT3
1.46079e-117	-0.796509	0.305	0.432	2.81027e-113	CD4_Naive	HMGN3
1.59447e-117	-0.604985	0.554	0.667	3.06744e-113	CD4_Naive	RALBP1
1.96904e-117	0.313877	0.681	0.513	3.78805e-113	CD4_Naive	ZBTB20
6.1223e-117	-0.581434	0.62	0.657	1.17781e-112	CD4_Naive	PAG1
6.55173e-117	0.657015	0.581	0.454	1.26042e-112	CD4_Naive	PHACTR4
6.70912e-117	1.13141	0.232	0.107	1.2907e-112	CD4_Naive	DTHD1
7.61855e-117	-1.03123	0.2	0.337	1.46566e-112	CD4_Naive	TIPARP
1.02351e-116	-1.04395	0.212	0.344	1.96903e-112	CD4_Naive	CEP70
2.22533e-116	-0.553481	0.645	0.725	4.28108e-112	CD4_Naive	FAM172A
6.56594e-116	-1.00087	0.184	0.32	1.26316e-111	CD4_Naive	ZC3H7B
1.80574e-115	0.408052	0.83	0.736	3.47388e-111	CD4_Naive	EIF4B
2.23197e-115	-0.694065	0.447	0.571	4.29387e-111	CD4_Naive	ZBTB11
2.64636e-115	-0.842948	0.268	0.41	5.09108e-111	CD4_Naive	ZNRF1
2.79054e-115	0.838194	0.291	0.153	5.36843e-111	CD4_Naive	SBF2
6.7367e-115	-0.523099	0.653	0.751	1.29601e-110	CD4_Naive	AP3B1
2.51083e-114	-1.52809	0.065	0.175	4.83033e-110	CD4_Naive	STARD4
2.96058e-114	1.08939	0.203	0.088	5.69557e-110	CD4_Naive	MVB12B
3.17385e-114	-0.590643	0.53	0.64	6.10585e-110	CD4_Naive	PTP4A1
4.24137e-114	-1.13493	0.136	0.269	8.15956e-110	CD4_Naive	CDYL2
1.01015e-113	-0.455223	0.743	0.826	1.94332e-109	CD4_Naive	RAP1B
1.22959e-113	-1.0933	0.154	0.286	2.36548e-109	CD4_Naive	ATAD2
1.71761e-113	-1.95187	0.033	0.123	3.30433e-109	CD4_Naive	ALDOC
1.917e-113	-1.35278	0.14	0.256	3.68793e-109	CD4_Naive	RASAL2
2.43265e-113	-0.577523	0.656	0.728	4.67993e-109	CD4_Naive	LOC119869317
2.98984e-113	1.7251	0.129	0.04	5.75185e-109	CD4_Naive	BEX3
3.36961e-113	-0.830515	0.257	0.4	6.48245e-109	CD4_Naive	LIME1
3.55731e-113	-1.95667	0.034	0.125	6.84355e-109	CD4_Naive	MYO1F
4.92363e-113	-1.32663	0.09	0.21	9.47208e-109	CD4_Naive	SMAD3
6.64874e-113	-0.467845	0.76	0.821	1.27909e-108	CD4_Naive	TNIK
8.05051e-113	-0.623553	0.446	0.565	1.54876e-108	CD4_Naive	ARPC4
8.21557e-113	-0.832528	0.349	0.481	1.58051e-108	CD4_Naive	CYBA
9.35779e-113	0.29505	0.963	0.931	1.80025e-108	CD4_Naive	JAK1
2.72706e-112	-1.20795	0.122	0.247	5.24631e-108	CD4_Naive	ELL
3.52305e-112	-0.619735	0.507	0.616	6.77764e-108	CD4_Naive	SMAP1
3.65615e-112	-1.25402	0.103	0.224	7.0337e-108	CD4_Naive	CAMKK2
4.14283e-112	-1.71566	0.052	0.152	7.96997e-108	CD4_Naive	MICAL2
6.51284e-112	-1.59479	0.079	0.182	1.25294e-107	CD4_Naive	MCTP1
1.02622e-111	0.419542	0.798	0.681	1.97424e-107	CD4_Naive	NOP53
2.24188e-111	0.442296	0.783	0.665	4.31293e-107	CD4_Naive	PNRC1
2.95982e-111	0.644391	0.495	0.35	5.69409e-107	CD4_Naive	ATP6V1G1
5.74283e-111	1.37223	0.156	0.058	1.10481e-106	CD4_Naive	KIAA1549
6.91099e-111	-1.26137	0.098	0.217	1.32954e-106	CD4_Naive	LOC607300
1.03386e-110	0.901683	0.245	0.121	1.98894e-106	CD4_Naive	NR3C2
4.24754e-110	-1.64796	0.052	0.152	8.17143e-106	CD4_Naive	DOK2
4.77231e-110	-0.445087	0.792	0.861	9.18097e-106	CD4_Naive	CELF2
6.60504e-110	0.343308	0.902	0.821	1.27068e-105	CD4_Naive	EEF1G
2.12534e-109	-1.0107	0.191	0.324	4.08873e-105	CD4_Naive	ANO6
3.17256e-109	-1.3815	0.078	0.191	6.10338e-105	CD4_Naive	SUN1
3.22563e-109	-1.06678	0.281	0.377	6.20547e-105	CD4_Naive	GLRX
3.39394e-109	0.364001	0.744	0.589	6.52926e-105	CD4_Naive	PRKCE
7.84775e-109	-0.702649	0.402	0.534	1.50975e-104	CD4_Naive	MDFIC
9.23245e-109	1.0177	0.233	0.112	1.77614e-104	CD4_Naive	CEMIP2
2.39289e-108	-0.933023	0.257	0.386	4.60344e-104	CD4_Naive	STK39
2.58939e-108	-0.915424	0.213	0.348	4.98147e-104	CD4_Naive	CLTC
7.01599e-108	-0.643765	0.445	0.577	1.34974e-103	CD4_Naive	FAM107B
7.34801e-108	1.07864	0.301	0.184	1.41361e-103	CD4_Naive	LOC119877772
1.11129e-107	-1.61345	0.056	0.157	2.1379e-103	CD4_Naive	DNAJC16
1.1366e-107	-0.985438	0.198	0.327	2.18659e-103	CD4_Naive	MYADM
3.95986e-107	0.381145	0.473	0.322	7.61797e-103	CD4_Naive	GPHN
5.67189e-107	-1.81749	0.038	0.129	1.09116e-102	CD4_Naive	PTPRJ
1.45017e-106	0.774206	0.324	0.184	2.78983e-102	CD4_Naive	SIPA1L1
2.23513e-106	-0.535521	0.596	0.705	4.29994e-102	CD4_Naive	STAT3
2.62591e-106	-0.682352	0.417	0.534	5.05172e-102	CD4_Naive	ATP9B
3.44818e-106	-1.91865	0.039	0.128	6.63361e-102	CD4_Naive	AP1S2
3.61183e-106	-0.401989	0.961	0.966	6.94845e-102	CD4_Naive	DLA-64
4.67944e-106	-0.485163	0.669	0.747	9.00231e-102	CD4_Naive	EMP3
6.91782e-106	-1.93985	0.034	0.12	1.33085e-101	CD4_Naive	SLC3A2
8.19124e-106	-0.499564	0.569	0.67	1.57583e-101	CD4_Naive	ARPC5
9.94449e-106	-0.862558	0.259	0.399	1.91312e-101	CD4_Naive	LOC111096968
1.15363e-105	-0.482167	0.714	0.79	2.21936e-101	CD4_Naive	STAG1
2.01912e-105	-0.69462	0.354	0.483	3.88438e-101	CD4_Naive	RAP1A
2.44181e-105	0.439181	0.793	0.681	4.69755e-101	CD4_Naive	BBX
6.82418e-105	-0.982494	0.197	0.329	1.31284e-100	CD4_Naive	GPR183
2.16844e-104	-0.608189	0.464	0.589	4.17164e-100	CD4_Naive	WNK1
2.65894e-104	0.386333	0.839	0.732	5.11527e-100	CD4_Naive	EPB41
4.90999e-104	-1.31172	0.097	0.21	9.44584e-100	CD4_Naive	HNRNPLL
1.21828e-103	-1.20719	0.115	0.232	2.34373e-99	CD4_Naive	EED
1.58456e-103	0.636851	0.5	0.353	3.04838e-99	CD4_Naive	LOC102157323
2.26394e-103	-2.14148	0.061	0.158	4.35537e-99	CD4_Naive	TIMP1
2.7932e-103	-0.830955	0.326	0.447	5.37356e-99	CD4_Naive	SUPT3H
5.44383e-103	-1.19732	0.136	0.255	1.04728e-98	CD4_Naive	HS2ST1
2.32064e-102	-1.0328	0.181	0.304	4.46445e-98	CD4_Naive	GPATCH2
3.3774e-102	0.328958	0.913	0.825	6.49744e-98	CD4_Naive	SSH2
5.65992e-102	-0.401737	0.958	0.967	1.08886e-97	CD4_Naive	LOC403631
6.23487e-102	-0.882342	0.203	0.336	1.19946e-97	CD4_Naive	RILPL2
6.27781e-102	-0.630323	0.418	0.546	1.20772e-97	CD4_Naive	DBI
1.51372e-101	0.402316	0.772	0.634	2.91209e-97	CD4_Naive	CD247
1.58408e-101	0.802975	0.362	0.224	3.04745e-97	CD4_Naive	LOC606890
1.90466e-101	-0.937433	0.173	0.304	3.66419e-97	CD4_Naive	FLII
2.20525e-101	0.522835	0.62	0.475	4.24245e-97	CD4_Naive	SPTBN1
2.27319e-101	0.980032	0.264	0.141	4.37317e-97	CD4_Naive	TBXA2R
7.12553e-101	-0.434329	0.633	0.701	1.37081e-96	CD4_Naive	NDUFA4
2.85842e-100	-1.97754	0.032	0.113	5.49902e-96	CD4_Naive	APOBR
1.9101e-99	-1.18238	0.11	0.226	3.67464e-95	CD4_Naive	ACSL4
2.30677e-99	-1.5245	0.053	0.149	4.43777e-95	CD4_Naive	TP53I13
3.85252e-99	0.601778	0.518	0.371	7.41148e-95	CD4_Naive	DGKA
1.58216e-98	-0.864098	0.311	0.405	3.04376e-94	CD4_Naive	RAPGEF5
2.0701e-98	-1.27046	0.083	0.19	3.98246e-94	CD4_Naive	METTL7A
2.276e-98	-0.50529	0.677	0.742	4.37857e-94	CD4_Naive	ITPR2
2.79958e-98	-0.498643	0.561	0.657	5.38584e-94	CD4_Naive	PSMB8
3.6307e-98	-0.651377	0.427	0.539	6.98474e-94	CD4_Naive	NCOA2
6.45919e-98	-0.597609	0.498	0.601	1.24262e-93	CD4_Naive	FAF1
6.83953e-98	-0.775812	0.261	0.393	1.31579e-93	CD4_Naive	TGFB1
1.16457e-97	-1.28433	0.125	0.227	2.24041e-93	CD4_Naive	UBASH3B
2.14686e-97	-0.779486	0.334	0.453	4.13014e-93	CD4_Naive	SFMBT2
3.13071e-97	0.55814	0.565	0.432	6.02287e-93	CD4_Naive	LOC608703
8.13692e-97	-1.06967	0.13	0.247	1.56538e-92	CD4_Naive	ZNF354A
1.13856e-96	-0.677191	0.385	0.513	2.19037e-92	CD4_Naive	ANKRD28
1.49629e-96	-1.74538	0.054	0.142	2.87857e-92	CD4_Naive	MCTP2
2.0088e-96	-1.26754	0.096	0.2	3.86453e-92	CD4_Naive	EFHD2
2.59635e-96	-1.17859	0.141	0.253	4.99486e-92	CD4_Naive	ATF3
3.89222e-96	1.34207	0.148	0.058	7.48786e-92	CD4_Naive	ZNF618
1.14568e-95	-0.667868	0.351	0.454	2.20406e-91	CD4_Naive	TSPO
1.23819e-95	-1.13961	0.138	0.248	2.38202e-91	CD4_Naive	UPP1
1.30999e-95	-0.504523	0.651	0.719	2.52016e-91	CD4_Naive	ZFAND3
1.44402e-95	-0.535455	0.513	0.619	2.778e-91	CD4_Naive	GRB2
2.52125e-95	-1.15134	0.145	0.258	4.85038e-91	CD4_Naive	ALDOA
3.20301e-95	-0.369603	0.879	0.907	6.16195e-91	CD4_Naive	MYL6
3.60855e-95	-0.398244	0.751	0.789	6.94213e-91	CD4_Naive	GMFG
6.75277e-95	0.661835	0.444	0.304	1.2991e-90	CD4_Naive	CLK1
8.04888e-95	1.18047	0.175	0.076	1.54844e-90	CD4_Naive	ZNF827
8.86993e-95	0.528565	0.64	0.503	1.7064e-90	CD4_Naive	PDE4B
1.21373e-94	-0.548215	0.481	0.592	2.33497e-90	CD4_Naive	REEP5
1.53415e-94	-0.866575	0.211	0.34	2.9514e-90	CD4_Naive	UHRF1BP1L
3.64536e-94	-0.616677	0.428	0.541	7.01294e-90	CD4_Naive	G3BP1
4.81681e-94	0.152089	0.996	0.991	9.26659e-90	CD4_Naive	RPL13A
7.36921e-94	-1.06525	0.146	0.262	1.41769e-89	CD4_Naive	LOC111095548
9.51049e-94	1.6279	0.119	0.041	1.82963e-89	CD4_Naive	LOC111093692
1.25519e-93	-0.497521	0.554	0.643	2.41473e-89	CD4_Naive	LSP1
1.27275e-93	-1.23462	0.097	0.201	2.44851e-89	CD4_Naive	DLA-DMA
4.54599e-93	-1.14004	0.143	0.253	8.74557e-89	CD4_Naive	ARHGAP42
4.84114e-93	-0.45054	0.666	0.735	9.31338e-89	CD4_Naive	ARHGDIB
1.00733e-92	-0.410234	0.721	0.767	1.9379e-88	CD4_Naive	RAC2
5.19062e-92	-1.29293	0.075	0.176	9.98572e-88	CD4_Naive	KIAA0040
5.79838e-92	1.0218	0.189	0.088	1.11549e-87	CD4_Naive	NRIP1
8.88065e-92	0.332753	0.91	0.834	1.70846e-87	CD4_Naive	ND2
1.02281e-91	-0.654796	0.381	0.498	1.96768e-87	CD4_Naive	RNGTT
1.06796e-91	0.553848	0.473	0.326	2.05454e-87	CD4_Naive	RGCC
1.77952e-91	0.859198	0.284	0.161	3.42343e-87	CD4_Naive	ATAD3A
5.851e-91	-0.956925	0.151	0.272	1.12562e-86	CD4_Naive	ARHGEF6
6.08872e-91	1.41415	0.139	0.054	1.17135e-86	CD4_Naive	GCNT4
7.41461e-91	-0.894434	0.199	0.318	1.42642e-86	CD4_Naive	RAB8B
9.99921e-91	0.535417	0.554	0.414	1.92365e-86	CD4_Naive	LOC119873934
3.44455e-90	-0.776699	0.248	0.372	6.62663e-86	CD4_Naive	CARD11
4.09695e-90	-0.964798	0.202	0.31	7.88171e-86	CD4_Naive	GTDC1
7.51241e-90	-0.998279	0.149	0.267	1.44524e-85	CD4_Naive	LRRFIP2
7.70866e-90	-0.563759	0.495	0.595	1.48299e-85	CD4_Naive	AQR
1.34574e-89	0.194378	0.995	0.987	2.58894e-85	CD4_Naive	RPS9
2.60781e-89	0.309114	0.901	0.82	5.01691e-85	CD4_Naive	TNRC6B
2.64514e-89	-0.897682	0.203	0.323	5.08872e-85	CD4_Naive	BHLHE40
6.23446e-89	-1.22311	0.107	0.209	1.19938e-84	CD4_Naive	HDAC4
9.39691e-89	0.560735	0.404	0.265	1.80778e-84	CD4_Naive	CERS6
1.98062e-88	0.656611	0.38	0.244	3.81031e-84	CD4_Naive	GIMAP8
2.0411e-88	0.507722	0.547	0.402	3.92667e-84	CD4_Naive	CHD3
2.46876e-88	0.926104	0.139	0.06	4.7494e-84	CD4_Naive	APP
3.10857e-88	0.578305	0.492	0.355	5.98027e-84	CD4_Naive	FCMR
3.34805e-88	0.348145	0.814	0.705	6.44099e-84	CD4_Naive	RPL4
3.82292e-88	-0.765208	0.251	0.371	7.35454e-84	CD4_Naive	TNFRSF25
4.31599e-88	-1.02421	0.129	0.242	8.3031e-84	CD4_Naive	JPT2
5.86851e-88	-0.605686	0.396	0.514	1.12898e-83	CD4_Naive	UBE2K
5.9666e-88	-1.74967	0.045	0.126	1.14785e-83	CD4_Naive	RPS6KA2
3.06206e-87	-0.552318	0.498	0.598	5.89079e-83	CD4_Naive	USP15
7.33664e-87	0.62608	0.411	0.273	1.41142e-82	CD4_Naive	PVRIG
8.12055e-87	-1.06762	0.112	0.221	1.56223e-82	CD4_Naive	CHST7
8.21122e-87	-1.55061	0.05	0.135	1.57967e-82	CD4_Naive	RELL1
1.22054e-86	0.1865	0.995	0.983	2.34808e-82	CD4_Naive	RPL29
2.80082e-86	-1.66381	0.043	0.123	5.38822e-82	CD4_Naive	ADA
4.93465e-86	-0.695723	0.349	0.444	9.49328e-82	CD4_Naive	ZFP36
8.49485e-86	0.697702	0.372	0.244	1.63424e-81	CD4_Naive	LOC480235
1.16699e-85	0.594517	0.478	0.34	2.24505e-81	CD4_Naive	TCEAL4
1.19754e-85	-0.995254	0.153	0.261	2.30382e-81	CD4_Naive	SGMS1
1.44421e-85	-0.712535	0.289	0.416	2.77837e-81	CD4_Naive	CCSER2
2.58421e-85	0.699653	0.37	0.243	4.9715e-81	CD4_Naive	IFT20
2.90677e-85	-0.482985	0.553	0.659	5.59204e-81	CD4_Naive	STK17A
3.53612e-85	0.386752	0.799	0.711	6.80278e-81	CD4_Naive	TMSB4X
3.6678e-85	-0.7016	0.324	0.437	7.05611e-81	CD4_Naive	DENND1A
8.47098e-85	0.18655	0.997	0.987	1.62965e-80	CD4_Naive	RPL7A
8.65896e-85	-1.26708	0.074	0.169	1.66581e-80	CD4_Naive	SPN
9.46366e-85	-0.639727	0.334	0.449	1.82062e-80	CD4_Naive	STK10
1.29937e-84	-0.721944	0.275	0.399	2.49973e-80	CD4_Naive	CLIP1
1.61758e-84	-1.05441	0.128	0.231	3.1119e-80	CD4_Naive	GSTA4
2.3941e-84	-0.59375	0.411	0.503	4.60578e-80	CD4_Naive	CD2
2.55905e-84	-1.50165	0.049	0.132	4.9231e-80	CD4_Naive	F12
2.88539e-84	-0.866841	0.241	0.352	5.55091e-80	CD4_Naive	PCNX1
3.6051e-84	0.393192	0.635	0.494	6.9355e-80	CD4_Naive	S100A9
7.23416e-84	-0.338442	0.795	0.848	1.39171e-79	CD4_Naive	GNAS
8.63798e-84	-0.478035	0.525	0.626	1.66177e-79	CD4_Naive	NDUFC1
8.6709e-84	0.233422	0.99	0.983	1.66811e-79	CD4_Naive	DDX5
1.05108e-83	-0.921698	0.162	0.275	2.02208e-79	CD4_Naive	RASSF1
1.6786e-83	-0.944559	0.167	0.278	3.22929e-79	CD4_Naive	LRCH1
3.80313e-83	-0.866582	0.2	0.311	7.31646e-79	CD4_Naive	SPATA13
3.91366e-83	-0.777269	0.251	0.369	7.5291e-79	CD4_Naive	LMNB1
4.35639e-83	-0.652902	0.361	0.467	8.38083e-79	CD4_Naive	NSMCE2
4.572e-83	-1.48906	0.066	0.152	8.79562e-79	CD4_Naive	ABCA1
2.92225e-82	0.445103	0.648	0.525	5.62183e-78	CD4_Naive	CRLF3
2.93861e-82	-0.760144	0.246	0.367	5.65329e-78	CD4_Naive	SECISBP2L
4.8027e-82	0.587287	0.441	0.305	9.23943e-78	CD4_Naive	CCND2
6.0289e-82	-0.794864	0.221	0.341	1.15984e-77	CD4_Naive	NLRC3
8.82967e-82	0.31442	0.806	0.69	1.69865e-77	CD4_Naive	ABRACL
8.96383e-82	0.809269	0.283	0.167	1.72446e-77	CD4_Naive	ITGAE
1.34986e-81	-0.354839	0.803	0.857	2.59686e-77	CD4_Naive	RBM25
2.21834e-81	-1.08103	0.143	0.237	4.26763e-77	CD4_Naive	AOAH
4.21287e-81	-1.04217	0.103	0.207	8.10472e-77	CD4_Naive	HEXB
4.64696e-81	-0.361979	0.779	0.848	8.93983e-77	CD4_Naive	ARID4B
6.3862e-81	-1.4993	0.047	0.128	1.22858e-76	CD4_Naive	GNG7
6.43158e-81	0.799908	0.293	0.18	1.23731e-76	CD4_Naive	BCL9L
6.88718e-81	-0.752316	0.236	0.348	1.32496e-76	CD4_Naive	CD164
1.04868e-80	-1.07034	0.126	0.22	2.01745e-76	CD4_Naive	FURIN
1.25282e-80	-0.716714	0.293	0.405	2.41017e-76	CD4_Naive	VTI1A
1.41817e-80	1.23349	0.162	0.074	2.72827e-76	CD4_Naive	LOC119871550
2.32706e-80	-0.840548	0.197	0.31	4.47681e-76	CD4_Naive	CPD
2.33092e-80	1.16936	0.168	0.079	4.48423e-76	CD4_Naive	CCDC167
3.43765e-80	-0.613215	0.42	0.519	6.61335e-76	CD4_Naive	KDM4C
3.77016e-80	-1.27465	0.069	0.158	7.25303e-76	CD4_Naive	RIDA
4.76355e-80	-0.568087	0.533	0.623	9.16411e-76	CD4_Naive	ARAP2
5.90063e-80	-0.60397	0.399	0.504	1.13516e-75	CD4_Naive	STIM1
6.8452e-80	-0.510912	0.524	0.612	1.31688e-75	CD4_Naive	PRDX5
9.17154e-80	-0.972319	0.282	0.35	1.76442e-75	CD4_Naive	SYNE1
1.12883e-79	-0.568476	0.418	0.517	2.17164e-75	CD4_Naive	SLA
1.63728e-79	-0.600257	0.325	0.453	3.1498e-75	CD4_Naive	FAM174C
2.6335e-79	-1.29724	0.076	0.167	5.06632e-75	CD4_Naive	RFX2
3.3033e-79	-1.20014	0.1	0.195	6.35489e-75	CD4_Naive	MANEA
4.99773e-79	-1.8312	0.032	0.101	9.61464e-75	CD4_Naive	TRAM2
5.24328e-79	-0.525065	0.525	0.616	1.0087e-74	CD4_Naive	FCHSD2
5.60086e-79	0.592553	0.456	0.328	1.07749e-74	CD4_Naive	PDK1
1.14634e-78	0.274364	0.915	0.855	2.20532e-74	CD4_Naive	EEF1D
1.15602e-78	0.668303	0.36	0.234	2.22395e-74	CD4_Naive	AMN1
1.69954e-78	-0.647776	0.338	0.443	3.26958e-74	CD4_Naive	MSI2
1.94326e-78	0.519252	0.532	0.401	3.73845e-74	CD4_Naive	RASSF3
2.32087e-78	-0.643376	0.331	0.443	4.46488e-74	CD4_Naive	STX8
3.43256e-78	-0.49056	0.653	0.721	6.60356e-74	CD4_Naive	JUNB
4.56614e-78	0.559442	0.448	0.314	8.78435e-74	CD4_Naive	VPS54
4.85828e-78	-1.07623	0.216	0.323	9.34635e-74	CD4_Naive	PSAP
5.76953e-78	-1.48932	0.092	0.177	1.10994e-73	CD4_Naive	ADIRF
6.23312e-78	-1.78769	0.035	0.106	1.19913e-73	CD4_Naive	CTSH
8.40041e-78	-0.746505	0.242	0.351	1.61607e-73	CD4_Naive	PPA2
8.97482e-78	-0.847593	0.167	0.278	1.72658e-73	CD4_Naive	MYO1G
1.07304e-77	0.558616	0.431	0.299	2.06431e-73	CD4_Naive	TNRC6C
1.20299e-77	-1.6627	0.039	0.112	2.31432e-73	CD4_Naive	IDH2
1.68028e-77	-1.00876	0.119	0.223	3.23252e-73	CD4_Naive	NT5DC1
1.93677e-77	-0.733952	0.266	0.369	3.72595e-73	CD4_Naive	STIM2
2.01584e-77	-1.11975	0.09	0.185	3.87808e-73	CD4_Naive	C9H17orf99
2.06955e-77	-2.01945	0.039	0.106	3.98139e-73	CD4_Naive	CSF1
2.15794e-77	-1.01957	0.117	0.218	4.15144e-73	CD4_Naive	IL10RB
2.34655e-77	-0.478211	0.555	0.628	4.51429e-73	CD4_Naive	TALDO1
3.61174e-77	0.395589	0.686	0.559	6.94827e-73	CD4_Naive	PIK3R1
4.57347e-77	-0.992028	0.115	0.216	8.79844e-73	CD4_Naive	MPST
1.18905e-76	-1.48281	0.045	0.122	2.2875e-72	CD4_Naive	TMEM243
1.36387e-76	0.748037	0.32	0.202	2.62382e-72	CD4_Naive	ATM
1.43351e-76	-1.22581	0.07	0.158	2.75779e-72	CD4_Naive	TMEM14A
2.3088e-76	-1.25152	0.086	0.176	4.44167e-72	CD4_Naive	SPECC1
4.60937e-76	-0.896526	0.165	0.269	8.86751e-72	CD4_Naive	GSE1
5.33384e-76	-0.585034	0.418	0.515	1.02612e-71	CD4_Naive	CERT1
6.97202e-76	0.345079	0.802	0.71	1.34128e-71	CD4_Naive	FRG1
8.61156e-76	-0.699544	0.257	0.37	1.65669e-71	CD4_Naive	ATP1B3
1.174e-75	-0.353532	0.833	0.863	2.25854e-71	CD4_Naive	CYTH1
1.22988e-75	-0.515256	0.496	0.583	2.36604e-71	CD4_Naive	DIAPH1
1.4779e-75	1.55792	0.104	0.037	2.84318e-71	CD4_Naive	CCSER1
1.80904e-75	-1.38261	0.054	0.134	3.48023e-71	CD4_Naive	ORAI2
1.90185e-75	-0.667468	0.287	0.402	3.65878e-71	CD4_Naive	GIT2
2.26266e-75	-1.08649	0.1	0.195	4.35291e-71	CD4_Naive	NR1D2
4.95772e-75	-0.710391	0.245	0.353	9.53766e-71	CD4_Naive	MIDN
5.84948e-75	0.458067	0.611	0.488	1.12532e-70	CD4_Naive	EIF1B
8.35647e-75	-0.562441	0.407	0.504	1.60762e-70	CD4_Naive	PSME2
9.60553e-75	-0.827244	0.211	0.316	1.84791e-70	CD4_Naive	GALNT10
1.41615e-74	-1.34178	0.056	0.137	2.72439e-70	CD4_Naive	LOC102153616
1.78702e-74	-1.00775	0.112	0.209	3.43787e-70	CD4_Naive	EHBP1L1
2.37101e-74	0.583278	0.435	0.314	4.56136e-70	CD4_Naive	WRNIP1
2.88373e-74	-0.747604	0.199	0.315	5.54772e-70	CD4_Naive	VDAC1
3.1768e-74	0.477038	0.551	0.435	6.11152e-70	CD4_Naive	UBE2B
3.26e-74	0.977873	0.173	0.084	6.27159e-70	CD4_Naive	CARMIL1
4.28529e-74	0.959412	0.202	0.106	8.24405e-70	CD4_Naive	MGAT4A
7.73548e-74	-0.788549	0.233	0.332	1.48815e-69	CD4_Naive	GAB3
1.05163e-73	-0.229062	0.67	0.6	2.02312e-69	CD4_Naive	JAZF1
1.07787e-73	-0.77739	0.214	0.317	2.07361e-69	CD4_Naive	PRDX6
1.41987e-73	-0.950554	0.15	0.25	2.73154e-69	CD4_Naive	TSC22D1
1.44663e-73	1.00899	0.178	0.088	2.78304e-69	CD4_Naive	SOBP
1.56866e-73	-0.602928	0.325	0.442	3.01778e-69	CD4_Naive	SETDB2
1.82628e-73	0.277064	0.893	0.826	3.5134e-69	CD4_Naive	SNRPD2
1.88064e-73	-1.13352	0.085	0.174	3.61798e-69	CD4_Naive	DLA-DMB
2.41173e-73	-0.743148	0.281	0.375	4.63969e-69	CD4_Naive	C7H18orf25
4.94523e-73	1.3825	0.104	0.038	9.51364e-69	CD4_Naive	ZDHHC14
8.57233e-73	0.684472	0.344	0.229	1.64914e-68	CD4_Naive	NAE1
1.10778e-72	-0.364233	0.671	0.727	2.13114e-68	CD4_Naive	NME2
1.24989e-72	-0.951048	0.128	0.228	2.40455e-68	CD4_Naive	PRDM4
1.6651e-72	-0.67829	0.248	0.362	3.20332e-68	CD4_Naive	PSMA5
2.09661e-72	1.1178	0.168	0.082	4.03346e-68	CD4_Naive	RASGEF1B
4.92777e-72	0.634724	0.375	0.256	9.48004e-68	CD4_Naive	USP22
5.85853e-72	-0.797219	0.171	0.281	1.12706e-67	CD4_Naive	FAM177A1
9.13621e-72	-0.821188	0.181	0.289	1.75762e-67	CD4_Naive	NTAQ1
1.00956e-71	-0.704984	0.279	0.39	1.94218e-67	CD4_Naive	ADGRE5
1.1931e-71	0.207193	0.998	0.99	2.29528e-67	CD4_Naive	unassigned-gene-4
1.88861e-71	0.250165	0.546	0.419	3.6333e-67	CD4_Naive	VAV3
1.89164e-71	1.12119	0.157	0.075	3.63914e-67	CD4_Naive	LOC100687917
2.42424e-71	-0.541781	0.453	0.524	4.66375e-67	CD4_Naive	FNIP1
4.03917e-71	-0.632633	0.325	0.429	7.77055e-67	CD4_Naive	ATP6V1H
5.25989e-71	-1.46799	0.048	0.122	1.0119e-66	CD4_Naive	CEP43
7.53718e-71	-0.978352	0.108	0.204	1.45e-66	CD4_Naive	IKBKE
9.80942e-71	-0.568696	0.357	0.466	1.88714e-66	CD4_Naive	MBD2
9.94142e-71	-0.736316	0.275	0.38	1.91253e-66	CD4_Naive	GLCCI1
1.99206e-70	-1.04056	0.111	0.206	3.83232e-66	CD4_Naive	CPM
2.25112e-70	0.351507	0.764	0.67	4.33071e-66	CD4_Naive	LOC609068
3.57323e-70	0.699374	0.306	0.193	6.87418e-66	CD4_Naive	SSBP3
3.65417e-70	-1.46494	0.054	0.126	7.0299e-66	CD4_Naive	RHOQ
5.59732e-70	0.398149	0.559	0.433	1.07681e-65	CD4_Naive	S100A8
8.73543e-70	-0.642335	0.328	0.426	1.68052e-65	CD4_Naive	HM13
1.08939e-69	-1.65277	0.036	0.102	2.09577e-65	CD4_Naive	ARMC9
1.08985e-69	1.33766	0.15	0.072	2.09665e-65	CD4_Naive	LOC106560106
1.31096e-69	0.149767	0.466	0.359	2.52202e-65	CD4_Naive	GALNT17
2.36688e-69	-0.524465	0.458	0.532	4.55341e-65	CD4_Naive	ATXN7L1
2.83036e-69	0.478675	0.552	0.44	5.44504e-65	CD4_Naive	UTP3
2.94989e-69	-0.744902	0.205	0.309	5.675e-65	CD4_Naive	UNC119
3.79945e-69	-1.09692	0.083	0.169	7.30938e-65	CD4_Naive	RASSF7
6.04079e-69	-0.479375	0.541	0.629	1.16213e-64	CD4_Naive	SUCO
9.97501e-69	-0.374182	0.532	0.539	1.91899e-64	CD4_Naive	ITGA4
1.02281e-68	-0.585848	0.38	0.474	1.96769e-64	CD4_Naive	ETNK1
1.25499e-68	0.977613	0.183	0.097	2.41435e-64	CD4_Naive	TOMM34
1.26274e-68	-0.673405	0.255	0.364	2.42925e-64	CD4_Naive	SPTY2D1
1.49726e-68	-0.994994	0.113	0.207	2.88042e-64	CD4_Naive	CA5B
1.62629e-68	1.07869	0.164	0.081	3.12866e-64	CD4_Naive	RAVER2
1.88942e-68	-0.526559	0.474	0.542	3.63487e-64	CD4_Naive	UVRAG
2.1113e-68	-0.42275	0.594	0.665	4.06172e-64	CD4_Naive	SMC6
2.30816e-68	-1.31479	0.054	0.13	4.44044e-64	CD4_Naive	MX2
2.53628e-68	-1.0661	0.098	0.188	4.8793e-64	CD4_Naive	LOC611813
3.17118e-68	1.19693	0.137	0.063	6.10072e-64	CD4_Naive	PTOV1
4.77184e-68	-0.457811	0.529	0.607	9.18007e-64	CD4_Naive	FAM13B
5.28863e-68	0.955022	0.176	0.09	1.01743e-63	CD4_Naive	PCED1B
5.35814e-68	-0.58306	0.388	0.482	1.0308e-63	CD4_Naive	FBXL17
7.44957e-68	0.599154	0.382	0.267	1.43315e-63	CD4_Naive	CRIPT
7.61658e-68	1.34919	0.107	0.041	1.46528e-63	CD4_Naive	ATP1B1
8.50242e-68	1.32526	0.121	0.051	1.6357e-63	CD4_Naive	TTC26
1.12569e-67	-1.06577	0.093	0.181	2.16559e-63	CD4_Naive	GLB1
1.13384e-67	-1.09846	0.097	0.184	2.18127e-63	CD4_Naive	SLC9A7
1.55114e-67	0.965892	0.184	0.096	2.98409e-63	CD4_Naive	AP1B1
1.55668e-67	0.654527	0.384	0.272	2.99474e-63	CD4_Naive	IFGGB1
1.93582e-67	-1.48489	0.041	0.109	3.72413e-63	CD4_Naive	IGFLR1
2.29072e-67	0.594662	0.387	0.276	4.40688e-63	CD4_Naive	COA5
2.98779e-67	-0.595964	0.351	0.451	5.7479e-63	CD4_Naive	CKS2
4.16269e-67	-0.620459	0.315	0.409	8.00818e-63	CD4_Naive	RIC1
4.41905e-67	-0.530356	0.37	0.468	8.50137e-63	CD4_Naive	VPS28
5.01366e-67	0.784689	0.231	0.133	9.64528e-63	CD4_Naive	BEND7
7.50377e-67	0.645446	0.344	0.235	1.44358e-62	CD4_Naive	IMPDH2
7.85636e-67	-0.405266	0.682	0.747	1.51141e-62	CD4_Naive	ZNF644
8.01251e-67	0.688851	0.305	0.197	1.54145e-62	CD4_Naive	UBE2F
1.07821e-66	-0.624722	0.316	0.409	2.07426e-62	CD4_Naive	LOC480492
1.65365e-66	-0.562571	0.358	0.453	3.18129e-62	CD4_Naive	NFATC2
4.00788e-66	0.740559	0.253	0.151	7.71036e-62	CD4_Naive	UBE2Q2
8.82278e-66	0.234409	0.938	0.9	1.69733e-61	CD4_Naive	EIF3K
1.03244e-65	-0.583547	0.326	0.436	1.98621e-61	CD4_Naive	MAP4
1.08215e-65	0.9565	0.186	0.1	2.08185e-61	CD4_Naive	LOC476047
1.40415e-65	0.713852	0.273	0.168	2.7013e-61	CD4_Naive	CALML4
1.84159e-65	-0.84579	0.201	0.294	3.54286e-61	CD4_Naive	XYLT1
1.95899e-65	-0.579093	0.406	0.484	3.7687e-61	CD4_Naive	MAGI2
2.97608e-65	-0.410261	0.527	0.586	5.72538e-61	CD4_Naive	TXN
3.3197e-65	1.32322	0.113	0.048	6.38643e-61	CD4_Naive	TMEM97
4.00237e-65	-1.34284	0.049	0.121	7.69977e-61	CD4_Naive	EZH2
4.83758e-65	-0.502608	0.476	0.556	9.30654e-61	CD4_Naive	FRYL
5.43302e-65	-0.710492	0.207	0.307	1.0452e-60	CD4_Naive	MOB2
7.55055e-65	-0.488176	0.531	0.609	1.45257e-60	CD4_Naive	GMCL1
1.52253e-64	-0.502812	0.424	0.513	2.92905e-60	CD4_Naive	CD81
1.53339e-64	-1.08194	0.082	0.166	2.94993e-60	CD4_Naive	INTS6L
1.55748e-64	0.715287	0.244	0.145	2.99627e-60	CD4_Naive	ZNRF3
2.84446e-64	-0.458759	0.498	0.585	5.47217e-60	CD4_Naive	ACAP2
3.14042e-64	-0.61364	0.303	0.398	6.04155e-60	CD4_Naive	HERPUD1
4.64329e-64	-0.391928	0.596	0.665	8.93275e-60	CD4_Naive	TLN1
8.0713e-64	-0.9978	0.095	0.183	1.55276e-59	CD4_Naive	DDI2
1.2422e-63	0.838832	0.221	0.128	2.38975e-59	CD4_Naive	NUDT2
1.25163e-63	-0.432085	0.547	0.633	2.40788e-59	CD4_Naive	USP34
1.78849e-63	-0.53048	0.45	0.528	3.44069e-59	CD4_Naive	ANO10
2.49008e-63	-0.5841	0.288	0.398	4.79041e-59	CD4_Naive	SDF2L1
2.54625e-63	-0.246322	0.522	0.464	4.89848e-59	CD4_Naive	TOX
2.67706e-63	-0.425079	0.674	0.714	5.15014e-59	CD4_Naive	RUNX1
2.96569e-63	-0.430002	0.499	0.586	5.70539e-59	CD4_Naive	CAPZB
3.84966e-63	-0.675783	0.253	0.358	7.40598e-59	CD4_Naive	SLC41A2
3.90124e-63	0.7795	0.233	0.137	7.50521e-59	CD4_Naive	LOC119865375
5.22814e-63	-1.38755	0.047	0.115	1.00579e-58	CD4_Naive	LRPAP1
6.82881e-63	-0.929025	0.103	0.193	1.31373e-58	CD4_Naive	CARHSP1
7.0633e-63	-1.37414	0.044	0.111	1.35884e-58	CD4_Naive	KCNN4
8.09195e-63	0.723246	0.275	0.178	1.55673e-58	CD4_Naive	FBXL14
8.11854e-63	-0.55642	0.322	0.422	1.56184e-58	CD4_Naive	TPI1
1.25991e-62	-0.698885	0.194	0.299	2.42382e-58	CD4_Naive	GRK6
1.46914e-62	1.00211	0.16	0.081	2.82634e-58	CD4_Naive	PMEPA1
1.56741e-62	-0.346004	0.707	0.77	3.01538e-58	CD4_Naive	OGT
2.05997e-62	-1.09328	0.073	0.152	3.96296e-58	CD4_Naive	ENPP5
2.14525e-62	0.149474	0.998	0.995	4.12704e-58	CD4_Naive	PTMA
4.15072e-62	-1.08155	0.097	0.178	7.98516e-58	CD4_Naive	IRAK2
4.5233e-62	-1.19637	0.078	0.154	8.70192e-58	CD4_Naive	SGK1
5.46058e-62	-0.93609	0.115	0.202	1.05051e-57	CD4_Naive	TSPAN14
6.70601e-62	-0.533187	0.4	0.496	1.2901e-57	CD4_Naive	TAOK3
7.69105e-62	-0.560555	0.368	0.455	1.4796e-57	CD4_Naive	FKBP5
8.29546e-62	-0.930448	0.104	0.192	1.59588e-57	CD4_Naive	TMEM106C
1.0969e-61	-0.299728	0.768	0.769	2.11022e-57	CD4_Naive	LY6E
1.10316e-61	-0.907549	0.115	0.206	2.12227e-57	CD4_Naive	RASSF2
1.10325e-61	-0.641633	0.25	0.343	2.12243e-57	CD4_Naive	NPTN
1.40101e-61	-1.29185	0.056	0.127	2.69527e-57	CD4_Naive	MAPKBP1
1.47659e-61	-0.796575	0.17	0.267	2.84067e-57	CD4_Naive	TESPA1
1.57564e-61	-0.98497	0.099	0.182	3.03122e-57	CD4_Naive	FAM207A
1.95469e-61	-0.64368	0.227	0.334	3.76043e-57	CD4_Naive	CMC2
2.02857e-61	0.34325	0.673	0.558	3.90256e-57	CD4_Naive	TSC22D3
2.48417e-61	0.296582	0.816	0.736	4.77905e-57	CD4_Naive	TMBIM6
2.80159e-61	-0.687787	0.225	0.326	5.38971e-57	CD4_Naive	GALNT1
4.15702e-61	-0.791128	0.157	0.251	7.99727e-57	CD4_Naive	CPT1A
4.29561e-61	-1.20474	0.088	0.162	8.26389e-57	CD4_Naive	NFIL3
5.73499e-61	0.292722	0.841	0.763	1.1033e-56	CD4_Naive	SMCHD1
8.03579e-61	-0.743161	0.186	0.284	1.54593e-56	CD4_Naive	L3MBTL3
1.10586e-60	-0.816001	0.159	0.25	2.12746e-56	CD4_Naive	CMIP
1.74213e-60	-0.997165	0.088	0.17	3.35151e-56	CD4_Naive	FBXO6
1.89521e-60	-0.521089	0.341	0.441	3.64601e-56	CD4_Naive	CSK
2.01992e-60	-0.770258	0.159	0.255	3.88592e-56	CD4_Naive	ATP1A1
3.37453e-60	-0.766986	0.212	0.294	6.49192e-56	CD4_Naive	PAPOLG
5.02648e-60	0.953927	0.259	0.171	9.66995e-56	CD4_Naive	LOC119871164
5.59632e-60	0.700424	0.275	0.178	1.07662e-55	CD4_Naive	LOC100856299
7.11921e-60	0.720399	0.273	0.175	1.36959e-55	CD4_Naive	HSPH1
7.636e-60	0.330608	0.749	0.664	1.46901e-55	CD4_Naive	SP110
8.41437e-60	0.372589	0.616	0.502	1.61876e-55	CD4_Naive	TRMT112
8.49132e-60	0.415145	0.567	0.454	1.63356e-55	CD4_Naive	TOP2B
1.0951e-59	0.330953	0.731	0.629	2.10676e-55	CD4_Naive	LOC100684741
1.40106e-59	0.404782	0.585	0.471	2.69535e-55	CD4_Naive	CEBPZ
1.89691e-59	-0.581884	0.341	0.429	3.64927e-55	CD4_Naive	ST8SIA4
2.50029e-59	-1.25498	0.056	0.124	4.81006e-55	CD4_Naive	CIITA
2.81623e-59	0.458589	0.472	0.354	5.41787e-55	CD4_Naive	CD2AP
3.08569e-59	-1.23856	0.055	0.124	5.93626e-55	CD4_Naive	SH3BP1
3.56532e-59	-0.594557	0.285	0.381	6.85897e-55	CD4_Naive	CLTA
5.69749e-59	-0.283393	0.85	0.871	1.09608e-54	CD4_Naive	CFL1
1.01965e-58	-0.301946	0.657	0.668	1.96159e-54	CD4_Naive	HOPX
1.07547e-58	-0.810275	0.139	0.23	2.06899e-54	CD4_Naive	RNH1
1.33344e-58	-1.20407	0.065	0.137	2.56526e-54	CD4_Naive	NFKBIZ
1.39996e-58	-0.888758	0.174	0.251	2.69324e-54	CD4_Naive	EXT1
1.83941e-58	-0.291062	0.805	0.842	3.53866e-54	CD4_Naive	ARPC2
1.99101e-58	-1.23723	0.055	0.123	3.83031e-54	CD4_Naive	CLIP2
2.04274e-58	0.311023	0.724	0.617	3.92981e-54	CD4_Naive	LOC488622
2.57486e-58	-1.31747	0.049	0.114	4.95352e-54	CD4_Naive	SIAH2
2.92788e-58	-1.10911	0.073	0.147	5.63266e-54	CD4_Naive	DUSP5
3.01839e-58	-0.649192	0.249	0.343	5.80677e-54	CD4_Naive	ACACA
4.01578e-58	-1.02923	0.083	0.161	7.72556e-54	CD4_Naive	KCNAB2
4.37057e-58	-0.588283	0.349	0.434	8.4081e-54	CD4_Naive	ETV6
6.23947e-58	-1.19319	0.066	0.138	1.20035e-53	CD4_Naive	PPM1L
6.64023e-58	-0.54924	0.306	0.409	1.27745e-53	CD4_Naive	GLIPR1
8.21443e-58	-0.627535	0.251	0.355	1.58029e-53	CD4_Naive	SS18
9.61439e-58	0.434258	0.426	0.311	1.84962e-53	CD4_Naive	RFX3
1.24182e-57	-0.62675	0.253	0.351	2.38901e-53	CD4_Naive	SRPK1
1.42166e-57	-0.885357	0.112	0.198	2.73499e-53	CD4_Naive	IAH1
1.67295e-57	0.542512	0.391	0.286	3.21843e-53	CD4_Naive	LOC100687459
1.85001e-57	-0.523613	0.363	0.474	3.55905e-53	CD4_Naive	WDR37
1.90422e-57	-0.518705	0.428	0.486	3.66333e-53	CD4_Naive	BCAS3
2.16445e-57	-0.546171	0.316	0.418	4.16397e-53	CD4_Naive	TRAM1
2.30802e-57	0.924298	0.169	0.091	4.44016e-53	CD4_Naive	ACTN1
6.36919e-57	-0.467415	0.436	0.504	1.2253e-52	CD4_Naive	SORL1
6.69267e-57	0.22927	0.857	0.774	1.28754e-52	CD4_Naive	H1-10
8.23169e-57	-1.133	0.067	0.137	1.58361e-52	CD4_Naive	CTSA
1.12608e-56	-0.91607	0.103	0.186	2.16636e-52	CD4_Naive	TRIM8
1.17544e-56	-0.440067	0.485	0.564	2.2613e-52	CD4_Naive	SMG6
1.3801e-56	-0.28885	0.996	0.985	2.65503e-52	CD4_Naive	TMSB10
1.5145e-56	-0.400951	0.526	0.609	2.9136e-52	CD4_Naive	HSPA9
3.39887e-56	0.75688	0.219	0.131	6.53874e-52	CD4_Naive	KIAA0930
4.23728e-56	-1.07608	0.074	0.147	8.15167e-52	CD4_Naive	FYCO1
5.86857e-56	-1.11906	0.077	0.148	1.12899e-51	CD4_Naive	IL1RAP
7.42855e-56	-0.606942	0.317	0.405	1.4291e-51	CD4_Naive	NFKB1
1.31977e-55	-1.23259	0.05	0.115	2.53898e-51	CD4_Naive	LOC119864761
1.42756e-55	-0.433963	0.496	0.574	2.74634e-51	CD4_Naive	NDFIP2
1.61277e-55	-0.451417	0.433	0.53	3.10266e-51	CD4_Naive	PRDM2
1.66612e-55	-0.992449	0.088	0.165	3.20529e-51	CD4_Naive	ING2
1.97178e-55	0.676153	0.297	0.228	3.7933e-51	CD4_Naive	LOC106558744
2.04325e-55	0.205879	0.956	0.931	3.9308e-51	CD4_Naive	RPL36AL
2.34498e-55	-0.424449	0.497	0.552	4.51128e-51	CD4_Naive	PNP
3.05968e-55	-0.543757	0.297	0.395	5.88622e-51	CD4_Naive	BRD9
3.5206e-55	-1.05513	0.078	0.15	6.77293e-51	CD4_Naive	SLC25A25
3.81025e-55	-1.21528	0.061	0.128	7.33017e-51	CD4_Naive	LOC119872499
3.84082e-55	-0.567114	0.276	0.369	7.38897e-51	CD4_Naive	PSMA1
4.2112e-55	-0.98405	0.087	0.165	8.10151e-51	CD4_Naive	SEC22C
4.64828e-55	-1.06937	0.074	0.147	8.94235e-51	CD4_Naive	AMZ2
4.65126e-55	-1.37646	0.044	0.105	8.9481e-51	CD4_Naive	LOC102156332
4.94193e-55	1.17377	0.114	0.051	9.50729e-51	CD4_Naive	PTK2
6.41759e-55	-0.661591	0.254	0.339	1.23462e-50	CD4_Naive	PHF21A
6.51123e-55	1.24096	0.104	0.045	1.25263e-50	CD4_Naive	LOC102152443
6.64767e-55	-0.787102	0.153	0.24	1.27888e-50	CD4_Naive	RRM1
6.85142e-55	0.753116	0.239	0.15	1.31808e-50	CD4_Naive	GALNT2
7.27708e-55	0.74327	0.219	0.132	1.39997e-50	CD4_Naive	RRAGD
7.80173e-55	-1.04532	0.088	0.162	1.5009e-50	CD4_Naive	SLC25A33
9.31185e-55	-0.540939	0.296	0.388	1.79141e-50	CD4_Naive	RGS19
1.01647e-54	-0.458013	0.443	0.526	1.95549e-50	CD4_Naive	RAD50
1.03749e-54	-0.68302	0.19	0.285	1.99593e-50	CD4_Naive	LASP1
1.13115e-54	0.509182	0.393	0.284	2.1761e-50	CD4_Naive	ZNF280D
2.16768e-54	-0.262028	0.892	0.912	4.17018e-50	CD4_Naive	PFN1
2.3114e-54	-1.19218	0.053	0.118	4.44667e-50	CD4_Naive	PEA15
2.59457e-54	-0.917353	0.105	0.185	4.99144e-50	CD4_Naive	YWHAG
3.74062e-54	-0.495566	0.417	0.483	7.1962e-50	CD4_Naive	CCNY
4.14318e-54	-0.902487	0.103	0.183	7.97065e-50	CD4_Naive	LACTB
4.32544e-54	-0.898535	0.1	0.181	8.32128e-50	CD4_Naive	ARRDC2
5.24382e-54	-0.890678	0.126	0.206	1.00881e-49	CD4_Naive	NDC80
7.52425e-54	-0.531678	0.329	0.412	1.44752e-49	CD4_Naive	RSU1
7.54403e-54	0.552184	0.361	0.261	1.45132e-49	CD4_Naive	LOC119870484
8.34911e-54	0.838456	0.182	0.103	1.6062e-49	CD4_Naive	ZBTB10
8.85006e-54	0.501476	0.384	0.277	1.70257e-49	CD4_Naive	SMCO4
1.00829e-53	0.929798	0.158	0.085	1.93976e-49	CD4_Naive	COQ8A
1.08609e-53	0.508965	0.339	0.235	2.08942e-49	CD4_Naive	GNLY
1.21929e-53	-0.563822	0.289	0.383	2.34567e-49	CD4_Naive	STK24
2.1549e-53	0.498239	0.404	0.299	4.1456e-49	CD4_Naive	BANF1
2.22361e-53	-0.845061	0.129	0.214	4.27779e-49	CD4_Naive	LOC111096791
6.46445e-53	-0.666984	0.201	0.288	1.24363e-48	CD4_Naive	PGLS
7.73753e-53	-0.454031	0.388	0.477	1.48855e-48	CD4_Naive	MLLT6
9.63808e-53	0.35059	0.24	0.161	1.85417e-48	CD4_Naive	NCALD
1.01885e-52	-0.766074	0.139	0.226	1.96006e-48	CD4_Naive	MOB3A
1.07285e-52	-1.15306	0.058	0.124	2.06395e-48	CD4_Naive	DCBLD2
1.29645e-52	0.386039	0.596	0.49	2.4941e-48	CD4_Naive	LOC102153619
1.468e-52	-0.440584	0.451	0.525	2.82413e-48	CD4_Naive	PSMD14
1.53838e-52	-0.647338	0.206	0.302	2.95953e-48	CD4_Naive	WDFY1
1.6608e-52	0.555857	0.324	0.223	3.19506e-48	CD4_Naive	SLC30A5
2.21147e-52	-0.358571	0.619	0.684	4.25443e-48	CD4_Naive	BIRC6
3.41042e-52	-1.32069	0.052	0.112	6.56097e-48	CD4_Naive	SLC16A1
3.73828e-52	-0.348341	0.581	0.649	7.19171e-48	CD4_Naive	RABAC1
4.22247e-52	0.37898	0.561	0.451	8.12318e-48	CD4_Naive	LOC119873904
5.10637e-52	-0.674657	0.183	0.275	9.82363e-48	CD4_Naive	AIDA
5.65593e-52	0.433422	0.538	0.442	1.08809e-47	CD4_Naive	ARL4A
6.67068e-52	-0.927703	0.107	0.181	1.28331e-47	CD4_Naive	TFRC
7.56144e-52	0.313742	0.722	0.629	1.45467e-47	CD4_Naive	NUCB2
8.30174e-52	0.223083	0.942	0.918	1.59709e-47	CD4_Naive	MACF1
8.98315e-52	-0.591351	0.265	0.356	1.72818e-47	CD4_Naive	DLA-DRA
1.08252e-51	0.359456	0.603	0.5	2.08255e-47	CD4_Naive	HMGN2
1.12783e-51	-0.541898	0.33	0.42	2.16971e-47	CD4_Naive	PPP2R5E
1.20543e-51	-1.16135	0.06	0.126	2.31901e-47	CD4_Naive	LOC477518
1.27603e-51	-0.916852	0.111	0.189	2.45482e-47	CD4_Naive	ANKRD50
1.32113e-51	-1.3695	0.044	0.102	2.54159e-47	CD4_Naive	ARHGAP18
2.23973e-51	0.742864	0.214	0.13	4.30879e-47	CD4_Naive	LOC106559080
2.64779e-51	-0.348187	0.766	0.809	5.09381e-47	CD4_Naive	LOC102155278
2.71116e-51	-0.319876	0.726	0.768	5.21573e-47	CD4_Naive	PIAS1
2.86732e-51	-0.938314	0.108	0.183	5.51615e-47	CD4_Naive	CEP128
3.33522e-51	0.401627	0.505	0.395	6.41631e-47	CD4_Naive	MAP3K1
4.01246e-51	-0.475896	0.405	0.471	7.71917e-47	CD4_Naive	SNX3
4.18203e-51	-0.837619	0.118	0.198	8.04539e-47	CD4_Naive	LPGAT1
4.86738e-51	-1.04944	0.067	0.135	9.36387e-47	CD4_Naive	INF2
5.08183e-51	-0.962255	0.084	0.156	9.77643e-47	CD4_Naive	CYTH4
6.74343e-51	-0.984959	0.077	0.149	1.2973e-46	CD4_Naive	CHCHD10
1.25008e-50	-0.911992	0.101	0.175	2.40491e-46	CD4_Naive	LGALS9
1.49246e-50	-0.715852	0.215	0.296	2.87119e-46	CD4_Naive	AHCYL2
1.71645e-50	-0.372927	0.529	0.603	3.3021e-46	CD4_Naive	UBXN4
2.1176e-50	-1.10361	0.06	0.125	4.07384e-46	CD4_Naive	ERMP1
2.29461e-50	0.505325	0.429	0.33	4.41436e-46	CD4_Naive	RPL10L
2.43991e-50	-0.785518	0.164	0.243	4.69389e-46	CD4_Naive	MAP4K5
2.51282e-50	-1.08826	0.076	0.142	4.83417e-46	CD4_Naive	LOC111091500
3.50704e-50	-1.4199	0.074	0.106	6.74684e-46	CD4_Naive	PSD3
3.61927e-50	-0.727989	0.165	0.248	6.96275e-46	CD4_Naive	ABHD5
3.64801e-50	-0.595754	0.26	0.349	7.01804e-46	CD4_Naive	TRAF3
3.71881e-50	-0.544586	0.315	0.402	7.15424e-46	CD4_Naive	SREBF2
4.58625e-50	-0.471921	0.414	0.47	8.82303e-46	CD4_Naive	NR4A2
5.30892e-50	0.276514	0.777	0.691	1.02133e-45	CD4_Naive	KRTCAP2
5.68112e-50	-0.535737	0.323	0.354	1.09293e-45	CD4_Naive	MTSS1
7.70952e-50	0.668831	0.251	0.164	1.48316e-45	CD4_Naive	LOC102155971
1.13258e-49	-0.44136	0.404	0.484	2.17886e-45	CD4_Naive	CMTM7
1.27077e-49	-0.720054	0.174	0.257	2.44471e-45	CD4_Naive	MDM2
1.3935e-49	0.322945	0.566	0.455	2.68082e-45	CD4_Naive	PELI1
1.58121e-49	-0.645725	0.252	0.321	3.04193e-45	CD4_Naive	RPS6KA5
1.60031e-49	0.537518	0.347	0.252	3.07868e-45	CD4_Naive	SLC44A2
2.67209e-49	1.03816	0.121	0.059	5.14057e-45	CD4_Naive	C30H15orf39
2.75813e-49	-0.212666	0.96	0.965	5.30609e-45	CD4_Naive	ETS1
2.87356e-49	0.367872	0.704	0.631	5.52815e-45	CD4_Naive	UBALD2
2.9767e-49	-0.853004	0.128	0.204	5.72658e-45	CD4_Naive	NFE2L2
3.03599e-49	-1.12734	0.087	0.145	5.84063e-45	CD4_Naive	SH3RF3
3.39487e-49	-0.526989	0.373	0.432	6.53104e-45	CD4_Naive	KIAA1328
3.51792e-49	-0.801484	0.131	0.204	6.76778e-45	CD4_Naive	MAN2B1
3.60239e-49	0.91242	0.152	0.083	6.93028e-45	CD4_Naive	LOC612407
3.73285e-49	-0.615184	0.221	0.305	7.18125e-45	CD4_Naive	UBP1
4.31845e-49	-0.664013	0.206	0.291	8.30783e-45	CD4_Naive	FAM126B
6.36904e-49	-0.55804	0.26	0.338	1.22528e-44	CD4_Naive	ACP5
9.53679e-49	-0.923622	0.088	0.16	1.83469e-44	CD4_Naive	PBXIP1
1.18394e-48	-0.701325	0.157	0.241	2.27766e-44	CD4_Naive	WDR1
1.19153e-48	-0.764177	0.133	0.216	2.29226e-44	CD4_Naive	LEO1
1.38434e-48	-0.403408	0.471	0.544	2.6632e-44	CD4_Naive	HELZ
1.58709e-48	0.403814	0.471	0.364	3.05323e-44	CD4_Naive	ZBTB44
2.38467e-48	-0.538901	0.323	0.404	4.58763e-44	CD4_Naive	MFSD14B
2.4002e-48	0.273497	0.529	0.421	4.6175e-44	CD4_Naive	SPIDR
2.74749e-48	0.6498	0.26	0.172	5.28562e-44	CD4_Naive	BIK
2.96814e-48	-0.342202	0.599	0.665	5.7101e-44	CD4_Naive	PAK2
3.02032e-48	-0.589656	0.25	0.339	5.81049e-44	CD4_Naive	INSYN2B
3.95591e-48	0.375338	0.598	0.518	7.61038e-44	CD4_Naive	YWHAH
4.10384e-48	0.503717	0.268	0.179	7.89497e-44	CD4_Naive	GPR174
4.89839e-48	-0.513803	0.405	0.452	9.42352e-44	CD4_Naive	ADK
4.92482e-48	-0.601696	0.213	0.3	9.47438e-44	CD4_Naive	RHOG
5.04914e-48	-0.412258	0.467	0.54	9.71353e-44	CD4_Naive	CAPZA2
5.28772e-48	0.416566	0.501	0.401	1.01725e-43	CD4_Naive	TTC3
7.45005e-48	-0.553592	0.284	0.367	1.43324e-43	CD4_Naive	KDM7A
1.12098e-47	-1.11404	0.058	0.119	2.15654e-43	CD4_Naive	RAB32
1.13634e-47	-0.679818	0.197	0.275	2.18608e-43	CD4_Naive	AAK1
1.7543e-47	-1.068	0.06	0.123	3.37493e-43	CD4_Naive	NSD2
1.88201e-47	-0.563787	0.396	0.459	3.6206e-43	CD4_Naive	CSTB
1.88345e-47	-0.65298	0.211	0.295	3.62338e-43	CD4_Naive	SLC10A7
2.1501e-47	0.755316	0.195	0.118	4.13636e-43	CD4_Naive	SETD1B
2.31743e-47	-0.68367	0.21	0.282	4.45827e-43	CD4_Naive	MCC
2.41343e-47	-0.758185	0.144	0.223	4.64296e-43	CD4_Naive	NAB1
2.93083e-47	0.516057	0.386	0.289	5.63833e-43	CD4_Naive	LOC102152924
3.08041e-47	-0.549923	0.249	0.34	5.92609e-43	CD4_Naive	TMEM165
3.36814e-47	0.399761	0.505	0.404	6.47962e-43	CD4_Naive	LOC100687687
3.83573e-47	-0.495065	0.379	0.458	7.37917e-43	CD4_Naive	SPAG9
5.44769e-47	-0.536592	0.263	0.351	1.04803e-42	CD4_Naive	TAPBP
5.52011e-47	-0.37541	0.491	0.561	1.06196e-42	CD4_Naive	VAMP8
7.71207e-47	-0.659775	0.206	0.277	1.48365e-42	CD4_Naive	TRAPPC10
7.83484e-47	-0.455564	0.382	0.465	1.50727e-42	CD4_Naive	DNAJC3
8.04722e-47	0.14247	0.986	0.968	1.54812e-42	CD4_Naive	RPS15
8.06926e-47	-0.774513	0.15	0.218	1.55236e-42	CD4_Naive	ST6GAL1
9.88835e-47	-0.362235	0.544	0.621	1.90232e-42	CD4_Naive	CNOT1
1.05212e-46	-0.63241	0.191	0.279	2.02407e-42	CD4_Naive	ZBTB7A
1.07737e-46	-1.17685	0.053	0.11	2.07265e-42	CD4_Naive	DYNLL1
1.15685e-46	0.879983	0.132	0.069	2.22555e-42	CD4_Naive	IRS2
1.35766e-46	-0.343476	0.586	0.641	2.61187e-42	CD4_Naive	MED15
2.21075e-46	-0.663763	0.195	0.278	4.25304e-42	CD4_Naive	APAF1
2.49848e-46	-0.582026	0.214	0.303	4.80657e-42	CD4_Naive	DEF6
2.82008e-46	-0.492825	0.342	0.42	5.42527e-42	CD4_Naive	USP4
3.17e-46	-0.477581	0.354	0.435	6.09844e-42	CD4_Naive	RAB1A
5.41319e-46	-0.480906	0.356	0.435	1.04139e-41	CD4_Naive	GTF2B
6.93214e-46	-0.744599	0.133	0.213	1.3336e-41	CD4_Naive	PPA1
7.26425e-46	-0.631349	0.29	0.345	1.3975e-41	CD4_Naive	CAMKMT
8.47271e-46	-0.891139	0.104	0.173	1.62998e-41	CD4_Naive	ZMIZ1
8.61219e-46	0.335928	0.628	0.533	1.65681e-41	CD4_Naive	ELF1
9.04767e-46	-1.1877	0.049	0.105	1.74059e-41	CD4_Naive	C4H5orf58
9.07824e-46	-0.605628	0.227	0.31	1.74647e-41	CD4_Naive	LOC106559562
1.20766e-45	-0.407736	0.443	0.535	2.3233e-41	CD4_Naive	DCTN4
1.22222e-45	0.101429	0.998	0.992	2.35131e-41	CD4_Naive	RPS26
1.22779e-45	-0.596971	0.22	0.303	2.36203e-41	CD4_Naive	SP1
1.517e-45	-0.634389	0.185	0.269	2.91841e-41	CD4_Naive	NCKAP1L
1.55766e-45	-0.784716	0.157	0.229	2.99663e-41	CD4_Naive	MSRA
1.78516e-45	-0.387201	0.469	0.55	3.43428e-41	CD4_Naive	CAPZA1
2.22862e-45	-0.48225	0.402	0.463	4.28741e-41	CD4_Naive	LOC607874
2.88435e-45	-0.682805	0.167	0.25	5.54891e-41	CD4_Naive	CD302
3.0488e-45	0.686206	0.206	0.128	5.86528e-41	CD4_Naive	USP13
3.68075e-45	-0.781021	0.121	0.196	7.08102e-41	CD4_Naive	IFNAR1
4.49558e-45	-0.236004	0.779	0.8	8.6486e-41	CD4_Naive	LOC477508
5.56783e-45	-0.970626	0.095	0.157	1.07114e-40	CD4_Naive	GALNT7
6.67078e-45	-0.819613	0.113	0.187	1.28332e-40	CD4_Naive	SLC37A3
6.82333e-45	-0.585542	0.247	0.325	1.31267e-40	CD4_Naive	MTPN
7.82529e-45	-0.548556	0.246	0.327	1.50543e-40	CD4_Naive	ZAP70
9.84622e-45	-0.453124	0.398	0.473	1.89422e-40	CD4_Naive	BTG2
1.0461e-44	-1.05182	0.072	0.134	2.01249e-40	CD4_Naive	OSBPL1A
1.09192e-44	-0.687445	0.152	0.232	2.10063e-40	CD4_Naive	LYSMD2
1.13234e-44	-0.344343	0.636	0.665	2.17839e-40	CD4_Naive	CORO1A
1.16512e-44	-1.11037	0.059	0.119	2.24146e-40	CD4_Naive	SYCP2
1.72944e-44	0.369959	0.535	0.434	3.3271e-40	CD4_Naive	YEATS2
1.76459e-44	-0.326339	0.531	0.58	3.39472e-40	CD4_Naive	LOC612644
1.80778e-44	1.02663	0.111	0.055	3.47781e-40	CD4_Naive	LOC106558715
1.92354e-44	-0.365846	0.518	0.593	3.7005e-40	CD4_Naive	SERINC1
2.09998e-44	0.620603	0.249	0.166	4.03995e-40	CD4_Naive	BIN1
2.23496e-44	1.08267	0.101	0.047	4.29961e-40	CD4_Naive	CDH1
3.13187e-44	-0.451711	0.377	0.455	6.02508e-40	CD4_Naive	XPO4
3.97926e-44	-0.389177	0.487	0.555	7.6553e-40	CD4_Naive	CYRIB
4.0056e-44	-0.785223	0.118	0.193	7.70597e-40	CD4_Naive	CKAP2
5.42725e-44	-0.564289	0.231	0.319	1.0441e-39	CD4_Naive	SLC25A5
8.7986e-44	-0.620339	0.204	0.272	1.69268e-39	CD4_Naive	RUNX3
1.07655e-43	-0.693817	0.174	0.25	2.07106e-39	CD4_Naive	LRRC1
1.13712e-43	-0.421351	0.345	0.419	2.18759e-39	CD4_Naive	PDCD6
1.273e-43	-0.412877	0.44	0.514	2.44901e-39	CD4_Naive	ZFC3H1
1.54922e-43	0.400597	0.504	0.414	2.98039e-39	CD4_Naive	ZC3HAV1
1.76197e-43	0.852859	0.16	0.093	3.38969e-39	CD4_Naive	RLN3
1.81139e-43	-0.817983	0.106	0.176	3.48474e-39	CD4_Naive	RAB43
2.13583e-43	-0.428383	0.407	0.481	4.10891e-39	CD4_Naive	TTC39C
2.24055e-43	-0.567978	0.225	0.31	4.31038e-39	CD4_Naive	NFKBIB
2.55216e-43	-0.570679	0.241	0.314	4.90984e-39	CD4_Naive	HACE1
2.55483e-43	0.223041	0.907	0.873	4.91497e-39	CD4_Naive	HSP90AB1
2.67436e-43	-0.352044	0.616	0.66	5.14492e-39	CD4_Naive	FOXN3
2.74166e-43	0.381587	0.445	0.344	5.2744e-39	CD4_Naive	KLF3
2.86777e-43	-0.883147	0.091	0.159	5.51701e-39	CD4_Naive	ENC1
2.97094e-43	-0.403415	0.551	0.606	5.7155e-39	CD4_Naive	REL
3.41953e-43	-0.760182	0.124	0.197	6.5785e-39	CD4_Naive	LTA4H
3.54294e-43	-0.771955	0.12	0.191	6.8159e-39	CD4_Naive	B4GALT1
3.7099e-43	-0.641783	0.197	0.275	7.1371e-39	CD4_Naive	LOC111091590
3.87435e-43	-1.07696	0.056	0.114	7.45348e-39	CD4_Naive	LAX1
3.93665e-43	-0.463227	0.282	0.3	7.57332e-39	CD4_Naive	SH2D1A
4.08664e-43	-0.323318	0.555	0.618	7.86188e-39	CD4_Naive	SELENOT
4.7935e-43	0.482928	0.307	0.216	9.22174e-39	CD4_Naive	SKIL
5.12541e-43	-0.907198	0.082	0.146	9.86025e-39	CD4_Naive	ACTR1B
5.17477e-43	-0.993695	0.069	0.131	9.95522e-39	CD4_Naive	ITPRID2
5.8527e-43	-0.771099	0.137	0.211	1.12594e-38	CD4_Naive	DARS2
6.03792e-43	-0.255267	0.85	0.812	1.16158e-38	CD4_Naive	DLA88
7.64411e-43	0.403718	0.439	0.34	1.47057e-38	CD4_Naive	CD27
7.90435e-43	-0.551301	0.289	0.374	1.52064e-38	CD4_Naive	NR3C1
8.34567e-43	0.815149	0.163	0.099	1.60554e-38	CD4_Naive	XG
1.06051e-42	-0.498153	0.283	0.366	2.04022e-38	CD4_Naive	PSMB10
1.3898e-42	-0.408237	0.506	0.571	2.6737e-38	CD4_Naive	IER2
1.39351e-42	-0.370798	0.488	0.566	2.68084e-38	CD4_Naive	TPR
1.69314e-42	0.720515	0.191	0.119	3.25726e-38	CD4_Naive	NUPR2
2.00714e-42	0.378279	0.238	0.162	3.86133e-38	CD4_Naive	CCDC3
2.18239e-42	-1.10753	0.051	0.106	4.19848e-38	CD4_Naive	PHF19
2.24891e-42	0.481315	0.35	0.259	4.32646e-38	CD4_Naive	SMIM11A
2.72507e-42	-0.2905	0.674	0.732	5.24248e-38	CD4_Naive	CALM2
2.98848e-42	0.614777	0.259	0.181	5.74924e-38	CD4_Naive	H2BC19
3.82723e-42	-0.40093	0.44	0.515	7.36283e-38	CD4_Naive	SMC5
3.83911e-42	-0.587078	0.207	0.285	7.38568e-38	CD4_Naive	COPA
4.67868e-42	-0.640513	0.239	0.286	9.00084e-38	CD4_Naive	ID2
5.6622e-42	-0.483588	0.296	0.38	1.08929e-37	CD4_Naive	YPEL5
6.08895e-42	-0.266026	0.732	0.79	1.17139e-37	CD4_Naive	MYH9
6.28117e-42	0.270694	0.747	0.668	1.20837e-37	CD4_Naive	HNRNPDL
6.69494e-42	-0.53797	0.286	0.357	1.28797e-37	CD4_Naive	NOTCH2
6.81159e-42	-0.515801	0.277	0.361	1.31041e-37	CD4_Naive	TAPT1
7.36257e-42	-0.338017	0.577	0.629	1.41641e-37	CD4_Naive	CDC42SE2
9.28819e-42	-0.533908	0.253	0.329	1.78686e-37	CD4_Naive	RALA
9.64557e-42	-0.456873	0.356	0.439	1.85562e-37	CD4_Naive	NRDC
1.05959e-41	0.398136	0.47	0.373	2.03844e-37	CD4_Naive	TCP11L2
1.12592e-41	0.252418	0.774	0.695	2.16605e-37	CD4_Naive	FYB1
1.17951e-41	0.425147	0.407	0.312	2.26913e-37	CD4_Naive	LOC106557516
1.20563e-41	-0.857671	0.104	0.17	2.31938e-37	CD4_Naive	KIF13B
1.24451e-41	0.29331	0.719	0.651	2.3942e-37	CD4_Naive	STK38
1.26804e-41	-1.11173	0.053	0.108	2.43946e-37	CD4_Naive	GBP6
1.36316e-41	0.241776	0.814	0.742	2.62246e-37	CD4_Naive	SP100
1.60216e-41	-0.351983	0.532	0.544	3.08224e-37	CD4_Naive	CBLB
2.13609e-41	-0.528221	0.287	0.355	4.10941e-37	CD4_Naive	ABR
2.14259e-41	-0.607975	0.225	0.298	4.12192e-37	CD4_Naive	PTGR1
2.39179e-41	-0.596443	0.191	0.271	4.60132e-37	CD4_Naive	DYNLT1
2.41827e-41	0.167156	0.947	0.903	4.65226e-37	CD4_Naive	JMJD1C
2.56011e-41	-0.611348	0.188	0.267	4.92514e-37	CD4_Naive	SLC38A1
2.63817e-41	-0.527441	0.279	0.354	5.07531e-37	CD4_Naive	GTPBP1
3.16693e-41	-1.05449	0.054	0.11	6.09254e-37	CD4_Naive	MAP4K1
3.31836e-41	0.357616	0.442	0.343	6.38386e-37	CD4_Naive	TMEM156
3.5184e-41	0.8249	0.148	0.085	6.76869e-37	CD4_Naive	CTTNBP2NL
3.6262e-41	-0.657783	0.172	0.242	6.97607e-37	CD4_Naive	ARHGAP17
4.20943e-41	-0.901953	0.103	0.165	8.09811e-37	CD4_Naive	GPRIN3
4.27994e-41	0.881156	0.188	0.125	8.23374e-37	CD4_Naive	ICE2
4.83903e-41	-0.506892	0.316	0.394	9.30933e-37	CD4_Naive	LOC478670
4.95782e-41	-0.946822	0.066	0.127	9.53785e-37	CD4_Naive	PCBP4
5.18839e-41	-0.511979	0.248	0.333	9.98143e-37	CD4_Naive	RAB11A
5.26418e-41	-0.708863	0.156	0.228	1.01272e-36	CD4_Naive	IFIH1
5.56214e-41	0.901908	0.122	0.064	1.07005e-36	CD4_Naive	ARHGAP5
5.69239e-41	-0.750171	0.184	0.25	1.0951e-36	CD4_Naive	BICDL1
6.22368e-41	-0.352657	0.393	0.396	1.19731e-36	CD4_Naive	DENND5A
6.70155e-41	-0.820961	0.097	0.163	1.28924e-36	CD4_Naive	CD58
6.88005e-41	-0.491929	0.313	0.381	1.32358e-36	CD4_Naive	CRTC3
9.32684e-41	0.199477	0.766	0.676	1.7943e-36	CD4_Naive	PLCL2
1.1107e-40	-0.417177	0.34	0.417	2.13676e-36	CD4_Naive	BUD23
1.14306e-40	0.350005	0.553	0.466	2.19901e-36	CD4_Naive	MRPS26
1.1553e-40	-0.437839	0.375	0.437	2.22256e-36	CD4_Naive	NUFIP2
1.18259e-40	0.351546	0.511	0.412	2.27508e-36	CD4_Naive	KLHL7
1.36569e-40	-0.729902	0.132	0.206	2.62731e-36	CD4_Naive	IDE
1.40709e-40	-0.50852	0.333	0.403	2.70696e-36	CD4_Naive	TSC22D2
1.53027e-40	-0.610643	0.192	0.274	2.94393e-36	CD4_Naive	PARP11
1.79358e-40	-0.439638	0.332	0.396	3.45049e-36	CD4_Naive	CD48
1.90168e-40	-0.608585	0.18	0.255	3.65846e-36	CD4_Naive	M6PR
1.92448e-40	-1.08945	0.053	0.108	3.70232e-36	CD4_Naive	RGS17
2.49762e-40	0.368518	0.485	0.389	4.80493e-36	CD4_Naive	ATP8
2.60287e-40	0.323078	0.577	0.48	5.0074e-36	CD4_Naive	ND5
2.82927e-40	0.791475	0.191	0.12	5.44294e-36	CD4_Naive	MFSD1
2.83837e-40	-0.462431	0.302	0.364	5.46046e-36	CD4_Naive	CD7
3.90038e-40	-0.651479	0.158	0.235	7.50355e-36	CD4_Naive	ENTPD4
4.0346e-40	0.668371	0.218	0.144	7.76176e-36	CD4_Naive	TESK2
4.55467e-40	-0.408449	0.407	0.484	8.76227e-36	CD4_Naive	RAP1GDS1
6.41586e-40	0.780477	0.153	0.089	1.23428e-35	CD4_Naive	LOC111094885
7.13203e-40	0.561277	0.258	0.177	1.37206e-35	CD4_Naive	STRADA
2.2894e-39	-0.937174	0.071	0.131	4.40434e-35	CD4_Naive	KRT18
2.37796e-39	-0.67091	0.153	0.229	4.57471e-35	CD4_Naive	LOC111094073
2.53624e-39	-0.751951	0.11	0.179	4.87921e-35	CD4_Naive	KCNQ2
2.63393e-39	-0.427537	0.338	0.413	5.06716e-35	CD4_Naive	PDIA3
2.91094e-39	-0.426626	0.369	0.439	5.60006e-35	CD4_Naive	NCK2
3.01696e-39	-0.515296	0.254	0.33	5.80402e-35	CD4_Naive	SACM1L
4.16314e-39	-0.667336	0.154	0.226	8.00904e-35	CD4_Naive	LOC480493
4.74572e-39	0.462935	0.373	0.284	9.12982e-35	CD4_Naive	CREM
4.90631e-39	-0.380659	0.458	0.524	9.43877e-35	CD4_Naive	GLS
5.69823e-39	-0.342741	0.583	0.649	1.09622e-34	CD4_Naive	MAN1A2
6.13124e-39	0.270267	0.697	0.612	1.17953e-34	CD4_Naive	EIF3E
7.17215e-39	-0.518091	0.249	0.326	1.37978e-34	CD4_Naive	SNX6
7.80006e-39	-0.442781	0.354	0.374	1.50058e-34	CD4_Naive	JARID2
8.08149e-39	-0.789643	0.115	0.15	1.55472e-34	CD4_Naive	CTSW
8.33068e-39	-0.66096	0.152	0.223	1.60266e-34	CD4_Naive	CLDND1
8.55112e-39	-0.71724	0.121	0.188	1.64506e-34	CD4_Naive	DEGS1
9.06701e-39	-1.00286	0.058	0.113	1.74431e-34	CD4_Naive	MKNK2
1.03949e-38	-0.460664	0.317	0.37	1.99978e-34	CD4_Naive	CD226
1.14556e-38	-0.866364	0.079	0.14	2.20384e-34	CD4_Naive	RPS6KA1
1.34411e-38	0.366386	0.479	0.384	2.58581e-34	CD4_Naive	CWF19L2
1.42629e-38	0.51841	0.278	0.196	2.74389e-34	CD4_Naive	ADSL
1.44639e-38	0.265042	0.24	0.174	2.78256e-34	CD4_Naive	SLC16A10
1.67933e-38	-0.434555	0.339	0.418	3.23069e-34	CD4_Naive	ZNF800
1.75493e-38	0.389823	0.444	0.353	3.37614e-34	CD4_Naive	DDX24
1.82382e-38	-0.321479	0.602	0.654	3.50866e-34	CD4_Naive	PHIP
1.85384e-38	-0.498748	0.26	0.34	3.56642e-34	CD4_Naive	GMPS
1.86713e-38	-0.56369	0.207	0.284	3.59198e-34	CD4_Naive	HIGD1A
1.8776e-38	-0.505091	0.241	0.324	3.61213e-34	CD4_Naive	TMEM167A
1.89503e-38	-0.527954	0.228	0.311	3.64565e-34	CD4_Naive	PSMD1
2.05807e-38	0.92486	0.118	0.064	3.95932e-34	CD4_Naive	LOC607833
2.23679e-38	-1.04366	0.054	0.106	4.30313e-34	CD4_Naive	WSB2
2.49859e-38	-0.695792	0.176	0.243	4.80678e-34	CD4_Naive	ZNF438
3.3129e-38	-0.329283	0.541	0.592	6.37335e-34	CD4_Naive	RAB2A
4.36095e-38	0.428568	0.324	0.237	8.38959e-34	CD4_Naive	SLC12A2
4.67407e-38	-0.459439	0.339	0.407	8.99197e-34	CD4_Naive	SKP1
4.95502e-38	-0.505147	0.313	0.36	9.53246e-34	CD4_Naive	LOC102154670
5.03787e-38	-0.805597	0.094	0.157	9.69186e-34	CD4_Naive	ZDHHC3
5.46416e-38	-0.435498	0.34	0.415	1.05119e-33	CD4_Naive	UBR4
5.51798e-38	-0.4109	0.439	0.494	1.06155e-33	CD4_Naive	GMDS
6.94066e-38	-0.46333	0.303	0.372	1.33525e-33	CD4_Naive	WDR26
7.11878e-38	0.288397	0.474	0.379	1.36951e-33	CD4_Naive	TMCC1
7.694e-38	0.479611	0.323	0.243	1.48017e-33	CD4_Naive	POLR2H
7.89286e-38	0.320763	0.337	0.252	1.51843e-33	CD4_Naive	SESN3
9.07857e-38	0.112106	0.376	0.307	1.74654e-33	CD4_Naive	CD4
9.3497e-38	-0.267879	0.83	0.82	1.7987e-33	CD4_Naive	MAML2
1.01934e-37	0.531982	0.279	0.203	1.961e-33	CD4_Naive	PQBP1
1.04163e-37	-0.850796	0.087	0.147	2.00389e-33	CD4_Naive	SLC6A6
1.07562e-37	-0.759428	0.103	0.168	2.06928e-33	CD4_Naive	PAFAH1B3
1.11261e-37	-0.290125	0.738	0.763	2.14045e-33	CD4_Naive	DOCK11
1.28543e-37	-0.491594	0.29	0.367	2.47291e-33	CD4_Naive	CEP85L
1.28592e-37	0.616105	0.234	0.161	2.47386e-33	CD4_Naive	IFGGB2
1.35174e-37	-0.45793	0.307	0.374	2.60048e-33	CD4_Naive	GATAD2A
1.40325e-37	-0.499481	0.247	0.324	2.69956e-33	CD4_Naive	LBR
1.42243e-37	-0.602167	0.164	0.236	2.73647e-33	CD4_Naive	BAG1
1.66649e-37	0.806831	0.138	0.079	3.20599e-33	CD4_Naive	SYNGR1
1.92792e-37	-0.347368	0.468	0.532	3.70894e-33	CD4_Naive	SERP1
2.14455e-37	0.152962	0.982	0.97	4.12568e-33	CD4_Naive	UBB
2.40824e-37	-0.3543	0.441	0.527	4.63297e-33	CD4_Naive	TOR1AIP1
2.91696e-37	0.666829	0.195	0.127	5.61164e-33	CD4_Naive	LOC102154610
3.13615e-37	0.443714	0.334	0.247	6.03333e-33	CD4_Naive	N4BP2
3.46329e-37	0.281286	0.606	0.512	6.66268e-33	CD4_Naive	RFTN1
3.71223e-37	0.281257	0.655	0.577	7.1416e-33	CD4_Naive	NDUFS5
3.92225e-37	-0.409349	0.385	0.448	7.54563e-33	CD4_Naive	PTBP2
4.46696e-37	0.399306	0.354	0.266	8.59354e-33	CD4_Naive	IPO11
4.5857e-37	-0.470779	0.317	0.385	8.82196e-33	CD4_Naive	MEMO1
5.73612e-37	-0.482134	0.293	0.369	1.10352e-32	CD4_Naive	PSME4
5.79796e-37	-0.641174	0.144	0.215	1.11541e-32	CD4_Naive	RIPK3
6.05275e-37	-0.504436	0.31	0.372	1.16443e-32	CD4_Naive	ARL15
6.68276e-37	-0.447366	0.288	0.365	1.28563e-32	CD4_Naive	CIB1
7.44591e-37	0.396626	0.411	0.32	1.43244e-32	CD4_Naive	TUBB
7.6211e-37	0.314704	0.55	0.456	1.46615e-32	CD4_Naive	ITPKB
8.26749e-37	-0.309212	0.7	0.722	1.5905e-32	CD4_Naive	ELF2
9.43861e-37	0.315189	0.429	0.337	1.8158e-32	CD4_Naive	MRTFA
9.50182e-37	-0.564374	0.22	0.291	1.82796e-32	CD4_Naive	STX11
9.57983e-37	-0.378588	0.478	0.522	1.84297e-32	CD4_Naive	APC
1.01885e-36	0.291631	0.624	0.539	1.96007e-32	CD4_Naive	ANAPC11
1.0421e-36	-0.470992	0.28	0.352	2.0048e-32	CD4_Naive	AGFG1
1.14079e-36	0.308868	0.531	0.436	2.19466e-32	CD4_Naive	CD69
1.3495e-36	-0.497132	0.286	0.364	2.59618e-32	CD4_Naive	SEC24A
1.56155e-36	-0.394138	0.36	0.44	3.00411e-32	CD4_Naive	CAPNS1
1.62754e-36	-0.259769	0.663	0.716	3.13105e-32	CD4_Naive	EIF4G2
2.21239e-36	-0.283517	0.627	0.681	4.25619e-32	CD4_Naive	CSNK1A1
2.29071e-36	0.303959	0.573	0.482	4.40686e-32	CD4_Naive	MALT1
2.45366e-36	-0.564159	0.198	0.266	4.72036e-32	CD4_Naive	CALM3
2.88055e-36	-0.394725	0.383	0.437	5.5416e-32	CD4_Naive	CD6
2.8874e-36	0.685036	0.181	0.115	5.55477e-32	CD4_Naive	LOC481728
2.96367e-36	-0.541755	0.195	0.272	5.7015e-32	CD4_Naive	SDF4
3.0313e-36	-0.558703	0.191	0.267	5.83162e-32	CD4_Naive	SMAD2
3.19595e-36	-0.717308	0.12	0.184	6.14837e-32	CD4_Naive	IFNGR1
4.01189e-36	-0.503033	0.247	0.322	7.71807e-32	CD4_Naive	ZFAND5
4.06867e-36	0.378857	0.446	0.359	7.8273e-32	CD4_Naive	MMD
4.62283e-36	-0.61896	0.153	0.225	8.89341e-32	CD4_Naive	NFATC1
5.00893e-36	-0.815519	0.083	0.143	9.63618e-32	CD4_Naive	PLSCR3
5.42235e-36	0.884799	0.119	0.066	1.04315e-31	CD4_Naive	LOC119864657
5.66119e-36	0.686184	0.177	0.112	1.0891e-31	CD4_Naive	LOC119872934
5.95456e-36	0.468332	0.252	0.177	1.14554e-31	CD4_Naive	HPCAL1
6.24054e-36	0.660257	0.188	0.122	1.20056e-31	CD4_Naive	LOC476436
6.51273e-36	-0.491083	0.285	0.36	1.25292e-31	CD4_Naive	ATF1
6.66195e-36	0.192173	0.492	0.403	1.28163e-31	CD4_Naive	ERC1
6.8725e-36	-0.347919	0.608	0.639	1.32213e-31	CD4_Naive	REV3L
7.29314e-36	-0.635021	0.154	0.226	1.40305e-31	CD4_Naive	DUSP14
8.49442e-36	-0.585	0.171	0.246	1.63416e-31	CD4_Naive	RNF14
9.34073e-36	0.474848	0.317	0.236	1.79697e-31	CD4_Naive	LACTB2
9.68665e-36	0.461735	0.323	0.24	1.86352e-31	CD4_Naive	MED30
9.84145e-36	-0.570148	0.228	0.292	1.8933e-31	CD4_Naive	LOC111095540
1.04962e-35	-0.295749	0.551	0.606	2.01925e-31	CD4_Naive	LOC119863903
1.21276e-35	-0.341257	0.602	0.662	2.33311e-31	CD4_Naive	ZCCHC2
1.22609e-35	0.502821	0.247	0.172	2.35875e-31	CD4_Naive	PAK1
1.45775e-35	-0.89397	0.079	0.132	2.80443e-31	CD4_Naive	LOC100688793
2.00324e-35	-0.692117	0.124	0.192	3.85383e-31	CD4_Naive	CELF4
2.01657e-35	-0.282545	0.572	0.613	3.87948e-31	CD4_Naive	COX5B
2.50267e-35	-0.611113	0.217	0.267	4.81463e-31	CD4_Naive	LOC100684085
2.51511e-35	-0.558786	0.198	0.264	4.83857e-31	CD4_Naive	OTUD5
2.83894e-35	-0.279784	0.555	0.593	5.46156e-31	CD4_Naive	RPS27L
2.87156e-35	-0.490228	0.258	0.33	5.5243e-31	CD4_Naive	HTT
3.44561e-35	-0.710663	0.123	0.188	6.62866e-31	CD4_Naive	LYRM4
3.74551e-35	-0.242541	0.704	0.72	7.20562e-31	CD4_Naive	CD3D
5.14821e-35	-0.348789	0.464	0.521	9.90413e-31	CD4_Naive	USP48
5.19799e-35	-0.814349	0.084	0.141	9.9999e-31	CD4_Naive	PDLIM7
5.6398e-35	0.644139	0.193	0.128	1.08498e-30	CD4_Naive	VEGFB
5.65972e-35	-0.478037	0.265	0.339	1.08882e-30	CD4_Naive	FBXO21
5.71801e-35	-0.454448	0.283	0.29	1.10003e-30	CD4_Naive	RAD51B
5.80742e-35	0.283709	0.614	0.525	1.11723e-30	CD4_Naive	CCND3
5.95907e-35	-0.592122	0.166	0.239	1.14641e-30	CD4_Naive	RNF11
6.35764e-35	-0.900916	0.07	0.125	1.22308e-30	CD4_Naive	LOC119870447
6.43493e-35	0.833114	0.127	0.072	1.23795e-30	CD4_Naive	TLR6
7.11587e-35	-0.373331	0.446	0.506	1.36895e-30	CD4_Naive	PPM1B
9.10741e-35	-0.385609	0.373	0.447	1.75208e-30	CD4_Naive	TOX4
1.09927e-34	-0.703657	0.112	0.176	2.11478e-30	CD4_Naive	NANS
1.14938e-34	-0.924206	0.075	0.124	2.21117e-30	CD4_Naive	SNX18
1.3946e-34	0.414425	0.375	0.294	2.68293e-30	CD4_Naive	RNF5
1.41717e-34	-0.698652	0.115	0.18	2.72635e-30	CD4_Naive	VCPKMT
1.64155e-34	-0.721601	0.106	0.168	3.15801e-30	CD4_Naive	SEC61A1
1.80821e-34	-0.46999	0.299	0.374	3.47864e-30	CD4_Naive	STT3B
2.0015e-34	0.173601	0.894	0.844	3.85048e-30	CD4_Naive	PFDN5
2.01342e-34	-0.5011	0.246	0.317	3.87341e-30	CD4_Naive	G2E3
2.05592e-34	-0.328459	0.507	0.567	3.95518e-30	CD4_Naive	CUL3
2.09476e-34	-0.396295	0.343	0.426	4.02989e-30	CD4_Naive	NTAN1
2.19785e-34	-0.542654	0.244	0.3	4.22822e-30	CD4_Naive	FNIP2
2.81804e-34	-0.737911	0.127	0.187	5.42135e-30	CD4_Naive	PPP3R1
2.85121e-34	-0.728518	0.12	0.183	5.48516e-30	CD4_Naive	GCLC
2.94113e-34	-0.504463	0.23	0.299	5.65815e-30	CD4_Naive	TRANK1
3.48165e-34	0.41111	0.223	0.157	6.698e-30	CD4_Naive	IFNGR2
3.80625e-34	-0.415552	0.343	0.411	7.32247e-30	CD4_Naive	EHMT1
4.05474e-34	-0.460845	0.322	0.385	7.80051e-30	CD4_Naive	RTN4
6.41956e-34	-1.00081	0.052	0.1	1.235e-29	CD4_Naive	LOC102152407
6.56418e-34	-0.538382	0.217	0.285	1.26282e-29	CD4_Naive	GDAP2
7.35475e-34	0.514864	0.27	0.194	1.41491e-29	CD4_Naive	ATXN10
7.74194e-34	0.511815	0.275	0.202	1.48939e-29	CD4_Naive	LOC489534
7.96121e-34	-0.63504	0.143	0.209	1.53158e-29	CD4_Naive	TFG
8.07569e-34	-0.29849	0.579	0.62	1.5536e-29	CD4_Naive	DYRK1A
8.49821e-34	0.340477	0.498	0.413	1.63489e-29	CD4_Naive	CGGBP1
9.19313e-34	0.463237	0.317	0.237	1.76857e-29	CD4_Naive	ANKH
9.85921e-34	-0.285052	0.615	0.671	1.89672e-29	CD4_Naive	NDEL1
1.34746e-33	-0.387975	0.38	0.433	2.59225e-29	CD4_Naive	PLIN2
1.4332e-33	0.3095	0.487	0.396	2.75718e-29	CD4_Naive	MARCHF8
1.51683e-33	-0.300382	0.557	0.62	2.91807e-29	CD4_Naive	OPTN
1.68166e-33	-0.620668	0.158	0.223	3.23519e-29	CD4_Naive	PLPP1
1.72067e-33	-0.501756	0.228	0.301	3.31022e-29	CD4_Naive	ARHGAP30
1.80652e-33	-0.541144	0.203	0.273	3.47537e-29	CD4_Naive	AEBP2
1.86639e-33	0.538416	0.229	0.158	3.59057e-29	CD4_Naive	TAF4B
1.87489e-33	-0.427713	0.339	0.401	3.6069e-29	CD4_Naive	LOC111091994
1.95664e-33	-0.454326	0.298	0.368	3.76419e-29	CD4_Naive	BMP2K
2.03547e-33	0.50338	0.384	0.315	3.91583e-29	CD4_Naive	SNRNP48
2.08186e-33	-0.631957	0.137	0.203	4.00508e-29	CD4_Naive	DNAJB1
2.08433e-33	-0.337714	0.44	0.509	4.00983e-29	CD4_Naive	SSBP4
2.22156e-33	-0.935176	0.1	0.153	4.27384e-29	CD4_Naive	POLG2
2.54139e-33	-0.798942	0.093	0.15	4.88913e-29	CD4_Naive	BCL2L11
2.68086e-33	-0.59577	0.157	0.223	5.15744e-29	CD4_Naive	MXD4
2.76251e-33	0.34477	0.443	0.355	5.31451e-29	CD4_Naive	CFDP1
3.08064e-33	0.260234	0.612	0.524	5.92653e-29	CD4_Naive	RESF1
3.48625e-33	0.833119	0.121	0.069	6.70685e-29	CD4_Naive	ZMAT1
4.03135e-33	0.252303	0.612	0.523	7.75551e-29	CD4_Naive	SOD2
4.09148e-33	-0.386094	0.346	0.426	7.87118e-29	CD4_Naive	PSTPIP1
4.16614e-33	0.16249	0.669	0.582	8.01483e-29	CD4_Naive	FBXW7
4.44619e-33	-0.492375	0.221	0.29	8.55359e-29	CD4_Naive	PPP1R18
4.55705e-33	-0.491047	0.25	0.32	8.76686e-29	CD4_Naive	ACOX1
5.23815e-33	-1.04979	0.061	0.108	1.00772e-28	CD4_Naive	PPP2R3A
5.8902e-33	0.241608	0.584	0.494	1.13316e-28	CD4_Naive	S100PBP
7.11868e-33	-0.864611	0.069	0.122	1.36949e-28	CD4_Naive	TRAF2
7.4893e-33	-0.64191	0.134	0.192	1.44079e-28	CD4_Naive	GTF3C1
8.15262e-33	0.341715	0.488	0.407	1.5684e-28	CD4_Naive	KRT10
8.50509e-33	-0.301173	0.586	0.636	1.63621e-28	CD4_Naive	PDS5A
8.77823e-33	0.445649	0.468	0.408	1.68876e-28	CD4_Naive	SERPINB1
9.49056e-33	0.398456	0.391	0.316	1.82579e-28	CD4_Naive	DPM3
1.07444e-32	-1.51255	0.176	0.186	2.06701e-28	CD4_Naive	CFD
1.09699e-32	-0.441063	0.267	0.34	2.11038e-28	CD4_Naive	ENSA
1.13916e-32	-0.858027	0.073	0.124	2.19151e-28	CD4_Naive	APOBEC3Z3
1.15641e-32	0.286097	0.588	0.504	2.22469e-28	CD4_Naive	SRSF10
1.16023e-32	-0.366311	0.412	0.469	2.23205e-28	CD4_Naive	FBXW11
1.18044e-32	-0.362327	0.452	0.518	2.27094e-28	CD4_Naive	RAB21
1.19245e-32	0.549869	0.232	0.165	2.29403e-28	CD4_Naive	ATP5MC2
1.51177e-32	-0.24621	0.735	0.759	2.90835e-28	CD4_Naive	PPP2R5C
1.55589e-32	-0.342038	0.427	0.489	2.99323e-28	CD4_Naive	PRDX1
1.66159e-32	0.69069	0.162	0.104	3.19657e-28	CD4_Naive	OTULINL
2.01524e-32	-0.735584	0.103	0.162	3.87691e-28	CD4_Naive	MED26
2.04996e-32	-0.414564	0.327	0.395	3.94372e-28	CD4_Naive	CCDC88C
2.21518e-32	-0.57312	0.149	0.218	4.26157e-28	CD4_Naive	TBCB
2.23412e-32	0.298811	0.318	0.238	4.29801e-28	CD4_Naive	S100A12
2.48887e-32	0.427958	0.297	0.22	4.78808e-28	CD4_Naive	STRBP
2.49767e-32	0.911684	0.101	0.054	4.80502e-28	CD4_Naive	LOC119867081
2.7385e-32	0.397234	0.379	0.299	5.26833e-28	CD4_Naive	SMN
2.94563e-32	0.287357	0.527	0.437	5.66679e-28	CD4_Naive	PJA2
3.13383e-32	-0.460201	0.258	0.331	6.02886e-28	CD4_Naive	MIA3
3.52786e-32	0.332404	0.491	0.411	6.7869e-28	CD4_Naive	SUB1
3.71204e-32	-0.358269	0.406	0.451	7.14123e-28	CD4_Naive	AUH
3.89943e-32	-0.273114	0.655	0.701	7.50172e-28	CD4_Naive	SLC4A7
3.92114e-32	0.317347	0.522	0.445	7.54348e-28	CD4_Naive	SNRPD1
4.01611e-32	0.258836	0.58	0.491	7.72618e-28	CD4_Naive	CSNK1G3
4.0462e-32	-0.381983	0.459	0.523	7.78409e-28	CD4_Naive	CRY2
4.21151e-32	-0.86649	0.072	0.124	8.10211e-28	CD4_Naive	KLF10
4.43531e-32	-0.962357	0.056	0.104	8.53264e-28	CD4_Naive	TRIB1
5.27286e-32	0.651717	0.18	0.119	1.01439e-27	CD4_Naive	LOC119870937
5.62281e-32	-0.461011	0.271	0.338	1.08172e-27	CD4_Naive	SCFD1
6.01785e-32	-0.484399	0.235	0.303	1.15771e-27	CD4_Naive	PLEKHA2
6.38308e-32	-0.568487	0.184	0.25	1.22798e-27	CD4_Naive	LMBRD1
6.72177e-32	-0.267896	0.661	0.717	1.29313e-27	CD4_Naive	PAFAH1B1
7.06451e-32	-0.791933	0.09	0.145	1.35907e-27	CD4_Naive	DDIT4
9.04937e-32	-0.901042	0.057	0.106	1.74092e-27	CD4_Naive	ASPSCR1
1.05082e-31	-0.56778	0.156	0.224	2.02158e-27	CD4_Naive	ARHGAP4
1.08953e-31	-0.469022	0.249	0.323	2.09604e-27	CD4_Naive	MAP7D3
1.102e-31	-0.583402	0.197	0.259	2.12003e-27	CD4_Naive	LOC607646
1.17959e-31	-0.734332	0.113	0.173	2.2693e-27	CD4_Naive	EAF1
1.19528e-31	-0.967861	0.062	0.11	2.29947e-27	CD4_Naive	RAPGEF4
1.44743e-31	-0.40817	0.334	0.4	2.78456e-27	CD4_Naive	ATE1
1.50285e-31	0.298197	0.526	0.44	2.89118e-27	CD4_Naive	ITK
1.76457e-31	-0.61043	0.16	0.217	3.39467e-27	CD4_Naive	LOC106560032
2.51501e-31	-0.418035	0.314	0.39	4.83837e-27	CD4_Naive	MADD
2.54836e-31	0.523709	0.24	0.171	4.90253e-27	CD4_Naive	GSN
2.57305e-31	-0.578161	0.156	0.222	4.95002e-27	CD4_Naive	ARAP1
2.64439e-31	-0.798468	0.076	0.129	5.08728e-27	CD4_Naive	SPSB3
2.80943e-31	-0.370317	0.357	0.432	5.40478e-27	CD4_Naive	CAB39
3.23137e-31	-0.431891	0.219	0.2	6.21651e-27	CD4_Naive	DPYD
3.47906e-31	0.2739	0.608	0.528	6.69301e-27	CD4_Naive	CBX3
3.54298e-31	-0.337496	0.396	0.45	6.81599e-27	CD4_Naive	DHRS7
3.58851e-31	0.632588	0.184	0.124	6.90357e-27	CD4_Naive	LZIC
3.77751e-31	-0.51635	0.199	0.265	7.26716e-27	CD4_Naive	ANXA7
3.90915e-31	-0.291734	0.514	0.525	7.52043e-27	CD4_Naive	CDK17
4.91012e-31	-0.440659	0.305	0.369	9.44608e-27	CD4_Naive	CHMP4B
5.12127e-31	-0.276912	0.593	0.627	9.85229e-27	CD4_Naive	ANKRD17
5.26927e-31	-0.475781	0.238	0.299	1.0137e-26	CD4_Naive	HUWE1
5.88944e-31	-0.838222	0.078	0.129	1.13301e-26	CD4_Naive	BAIAP2
6.36013e-31	-0.511734	0.197	0.265	1.22356e-26	CD4_Naive	SELENOS
6.54375e-31	-0.527957	0.198	0.261	1.25889e-26	CD4_Naive	RREB1
6.93139e-31	-0.909511	0.071	0.121	1.33346e-26	CD4_Naive	TET1
7.6536e-31	0.473761	0.277	0.209	1.4724e-26	CD4_Naive	PMVK
7.71149e-31	-0.341398	0.383	0.447	1.48354e-26	CD4_Naive	TXNL1
8.50661e-31	0.819	0.11	0.062	1.6365e-26	CD4_Naive	SMIM13
9.23286e-31	-0.413583	0.301	0.373	1.77622e-26	CD4_Naive	HECTD4
9.94475e-31	-0.600664	0.153	0.217	1.91317e-26	CD4_Naive	CPEB4
1.01789e-30	0.421817	0.389	0.313	1.95821e-26	CD4_Naive	ATP2A2
1.02279e-30	-0.670141	0.112	0.171	1.96765e-26	CD4_Naive	VAV1
1.03682e-30	-0.285063	0.538	0.58	1.99463e-26	CD4_Naive	PPP6R3
1.17442e-30	-0.509651	0.191	0.26	2.25935e-26	CD4_Naive	SYNGR2
1.1778e-30	-0.546549	0.177	0.237	2.26585e-26	CD4_Naive	SSH1
1.27803e-30	-0.154035	0.381	0.344	2.45867e-26	CD4_Naive	PDE4D
1.436e-30	-0.477396	0.215	0.283	2.76258e-26	CD4_Naive	CCDC85B
1.58861e-30	0.390752	0.219	0.155	3.05617e-26	CD4_Naive	SAMD4A
1.87051e-30	0.213734	0.343	0.275	3.59849e-26	CD4_Naive	GPR162
1.87704e-30	-0.902656	0.059	0.106	3.61104e-26	CD4_Naive	CABP5
1.9619e-30	-0.306432	0.569	0.608	3.7743e-26	CD4_Naive	RLF
2.0577e-30	0.64961	0.163	0.105	3.9586e-26	CD4_Naive	LOC106558335
2.14754e-30	0.290248	0.586	0.507	4.13143e-26	CD4_Naive	SARAF
2.1485e-30	0.604736	0.151	0.095	4.13328e-26	CD4_Naive	KANSL1L
2.38648e-30	-0.511713	0.211	0.278	4.59112e-26	CD4_Naive	ARHGAP35
2.58038e-30	-0.451027	0.326	0.383	4.96414e-26	CD4_Naive	PEAK1
2.66293e-30	-0.494722	0.199	0.267	5.12295e-26	CD4_Naive	MGAT2
2.71163e-30	-0.545528	0.186	0.252	5.21664e-26	CD4_Naive	NUP93
2.74884e-30	-0.511468	0.207	0.272	5.28821e-26	CD4_Naive	GPX4
2.78878e-30	-0.38065	0.326	0.4	5.36505e-26	CD4_Naive	RPS19BP1
2.85835e-30	-0.362975	0.409	0.474	5.49889e-26	CD4_Naive	RC3H1
3.05481e-30	0.591658	0.194	0.134	5.87685e-26	CD4_Naive	SPG21
3.14269e-30	-0.832702	0.068	0.118	6.0459e-26	CD4_Naive	STK40
3.54103e-30	0.196249	0.675	0.592	6.81223e-26	CD4_Naive	AFF4
3.67976e-30	-0.515671	0.183	0.252	7.07913e-26	CD4_Naive	GALK1
3.88043e-30	0.454009	0.279	0.206	7.46516e-26	CD4_Naive	LOC102151737
4.48225e-30	-0.684532	0.107	0.163	8.62295e-26	CD4_Naive	MROH1
4.54847e-30	0.416185	0.239	0.171	8.75034e-26	CD4_Naive	PTPRB
4.60169e-30	0.452014	0.301	0.228	8.85274e-26	CD4_Naive	SMIM10L1
5.22281e-30	-0.40696	0.314	0.369	1.00476e-25	CD4_Naive	SYPL1
5.28216e-30	-0.692362	0.101	0.158	1.01618e-25	CD4_Naive	RARA
5.66355e-30	0.415544	0.368	0.296	1.08955e-25	CD4_Naive	RN7SL1
6.77851e-30	-0.288658	0.488	0.525	1.30405e-25	CD4_Naive	PTPN1
7.77199e-30	-0.613574	0.146	0.208	1.49518e-25	CD4_Naive	LOC119873225
8.66496e-30	-0.386265	0.312	0.385	1.66696e-25	CD4_Naive	LOC100856547
1.01229e-29	0.275249	0.518	0.433	1.94744e-25	CD4_Naive	YARS1
1.039e-29	-0.671356	0.11	0.168	1.99883e-25	CD4_Naive	SH2D3C
1.09957e-29	0.258357	0.56	0.475	2.11536e-25	CD4_Naive	CTSC
1.14095e-29	-0.219668	0.678	0.68	2.19495e-25	CD4_Naive	EXOC4
1.3185e-29	-0.557188	0.16	0.225	2.53653e-25	CD4_Naive	IMPA1
1.36011e-29	0.237322	0.684	0.608	2.61658e-25	CD4_Naive	PUM1
1.40867e-29	0.350078	0.413	0.332	2.71001e-25	CD4_Naive	FAIM
1.50481e-29	-0.265689	1	1	2.89495e-25	CD4_Naive	LOC119877774
1.64886e-29	-0.195092	0.738	0.747	3.17208e-25	CD4_Naive	COX8A
1.71228e-29	-0.587196	0.144	0.207	3.29408e-25	CD4_Naive	IL10RA
1.95302e-29	-0.542234	0.178	0.242	3.75721e-25	CD4_Naive	R3HCC1L
2.03644e-29	-1.21667	0.089	0.104	3.9177e-25	CD4_Naive	TYROBP
2.09184e-29	0.395683	0.35	0.272	4.02429e-25	CD4_Naive	MIB1
2.4892e-29	-0.504414	0.188	0.255	4.78873e-25	CD4_Naive	MYO9B
2.85794e-29	0.621366	0.176	0.117	5.4981e-25	CD4_Naive	LOC106558663
3.15903e-29	-0.811243	0.069	0.118	6.07734e-25	CD4_Naive	MVP
4.03411e-29	0.426602	0.314	0.248	7.76082e-25	CD4_Naive	LOC100856166
4.53917e-29	-0.43467	0.258	0.33	8.73246e-25	CD4_Naive	TACC1
4.59831e-29	0.300409	0.434	0.351	8.84623e-25	CD4_Naive	ABLIM1
5.27324e-29	0.483163	0.274	0.205	1.01447e-24	CD4_Naive	HEG1
6.43494e-29	-0.644241	0.122	0.181	1.23795e-24	CD4_Naive	LACC1
7.23556e-29	-0.587814	0.133	0.196	1.39198e-24	CD4_Naive	GINM1
7.83017e-29	-0.635454	0.113	0.171	1.50637e-24	CD4_Naive	MVB12A
7.92995e-29	-0.623806	0.115	0.174	1.52556e-24	CD4_Naive	NBN
1.14232e-28	-0.450922	0.288	0.321	2.1976e-24	CD4_Naive	SPATA5
1.14576e-28	-0.430454	0.275	0.339	2.20421e-24	CD4_Naive	TMEM41B
1.15875e-28	-0.334682	0.387	0.456	2.2292e-24	CD4_Naive	TOMM20
1.20528e-28	-0.714048	0.089	0.143	2.31872e-24	CD4_Naive	DPP7
1.28805e-28	-0.580854	0.129	0.191	2.47796e-24	CD4_Naive	PTGER4
1.28983e-28	-0.689652	0.108	0.16	2.48137e-24	CD4_Naive	LAMP2
1.35483e-28	0.390496	0.311	0.237	2.60642e-24	CD4_Naive	METTL8
1.43804e-28	0.571358	0.248	0.195	2.76649e-24	CD4_Naive	WEE1
1.57048e-28	-0.549558	0.178	0.217	3.02129e-24	CD4_Naive	EFHC2
1.77892e-28	-0.334737	0.406	0.465	3.42228e-24	CD4_Naive	RNASEK
1.84788e-28	-0.264865	0.613	0.668	3.55496e-24	CD4_Naive	ANKRD11
1.91538e-28	0.216002	0.7	0.625	3.6848e-24	CD4_Naive	ADD3
2.00283e-28	-0.684647	0.099	0.153	3.85304e-24	CD4_Naive	DESI1
2.19193e-28	-0.651572	0.113	0.17	4.21684e-24	CD4_Naive	PPP2R3C
2.40915e-28	-0.541648	0.189	0.246	4.63473e-24	CD4_Naive	IFNAR2
2.69209e-28	-0.386227	0.356	0.424	5.17904e-24	CD4_Naive	PPP3CC
2.7905e-28	-0.308418	0.48	0.527	5.36837e-24	CD4_Naive	RICTOR
2.85259e-28	-0.696057	0.105	0.161	5.48781e-24	CD4_Naive	IRAG2
2.90091e-28	0.612704	0.168	0.111	5.58078e-24	CD4_Naive	CTDSP2
3.37741e-28	-0.711661	0.114	0.164	6.49747e-24	CD4_Naive	DTNB
3.3837e-28	-0.779048	0.077	0.126	6.50955e-24	CD4_Naive	ACSS2
3.40751e-28	0.405043	0.316	0.242	6.55537e-24	CD4_Naive	C3H15orf40
3.51063e-28	-0.463374	0.219	0.281	6.75374e-24	CD4_Naive	TRAFD1
3.60985e-28	-0.44556	0.236	0.3	6.94463e-24	CD4_Naive	EVA1B
3.79333e-28	0.134368	0.141	0.1	7.29761e-24	CD4_Naive	PRKN
3.91081e-28	-0.512263	0.193	0.253	7.52361e-24	CD4_Naive	ANKFY1
4.06178e-28	-0.252537	0.679	0.722	7.81405e-24	CD4_Naive	CREBRF
4.30194e-28	0.440135	0.283	0.212	8.27607e-24	CD4_Naive	LOC100685226
4.42707e-28	-0.512064	0.189	0.256	8.51679e-24	CD4_Naive	MAP3K14
5.02945e-28	-0.492616	0.205	0.26	9.67566e-24	CD4_Naive	UEVLD
5.09566e-28	-0.476413	0.205	0.271	9.80304e-24	CD4_Naive	ETFB
5.12706e-28	-0.193894	0.77	0.795	9.86343e-24	CD4_Naive	ACTR3
5.54818e-28	-0.850401	0.063	0.108	1.06736e-23	CD4_Naive	SH3GL1
5.56115e-28	-0.187933	0.673	0.659	1.06985e-23	CD4_Naive	HIVEP2
5.89382e-28	-0.599717	0.13	0.19	1.13385e-23	CD4_Naive	AP3S1
7.67793e-28	-0.298038	0.447	0.473	1.47708e-23	CD4_Naive	BABAM2
7.84359e-28	-0.651069	0.112	0.166	1.50895e-23	CD4_Naive	MTMR1
8.29618e-28	-0.353989	0.385	0.443	1.59602e-23	CD4_Naive	SND1
8.59413e-28	-0.451128	0.267	0.327	1.65334e-23	CD4_Naive	N4BP1
8.63903e-28	-0.296679	0.474	0.537	1.66198e-23	CD4_Naive	RCSD1
9.40013e-28	-0.177884	0.6	0.578	1.8084e-23	CD4_Naive	UBE2E2
1.04925e-27	0.250228	0.453	0.372	2.01855e-23	CD4_Naive	B4GALT5
1.0705e-27	-0.432881	0.248	0.313	2.05943e-23	CD4_Naive	ATG3
1.16672e-27	-0.509306	0.195	0.254	2.24454e-23	CD4_Naive	JKAMP
1.17505e-27	0.46235	0.248	0.181	2.26056e-23	CD4_Naive	MFSD6
1.18312e-27	-0.407431	0.299	0.36	2.27608e-23	CD4_Naive	GIGYF2
1.24723e-27	-0.545693	0.153	0.213	2.39943e-23	CD4_Naive	TMEM50B
1.2797e-27	-0.440635	0.237	0.304	2.46189e-23	CD4_Naive	HADHA
1.27984e-27	0.390944	0.338	0.266	2.46216e-23	CD4_Naive	RDH14
1.37814e-27	-0.782415	0.078	0.125	2.65127e-23	CD4_Naive	ITPK1
1.56402e-27	0.69061	0.119	0.072	3.00887e-23	CD4_Naive	UBE2E3
1.58007e-27	0.526359	0.299	0.24	3.03973e-23	CD4_Naive	GSTO2
1.77107e-27	0.743806	0.122	0.074	3.40718e-23	CD4_Naive	LOC119863926
1.78204e-27	0.403784	0.299	0.227	3.42829e-23	CD4_Naive	ZFYVE16
2.11995e-27	0.320987	0.474	0.403	4.07836e-23	CD4_Naive	LOC100682992
2.13773e-27	-0.372255	0.324	0.382	4.11257e-23	CD4_Naive	HIF1A
2.16088e-27	-0.689675	0.103	0.154	4.15711e-23	CD4_Naive	GNE
2.24043e-27	0.475064	0.286	0.234	4.31014e-23	CD4_Naive	HSPB1
2.41198e-27	-0.613743	0.121	0.177	4.64017e-23	CD4_Naive	ATP2A3
2.48529e-27	-0.246131	0.533	0.571	4.78119e-23	CD4_Naive	PSMB1
2.58626e-27	-0.668928	0.102	0.157	4.97544e-23	CD4_Naive	SPG11
2.69956e-27	-0.47555	0.21	0.276	5.19342e-23	CD4_Naive	CHMP3
3.5363e-27	-0.874411	0.057	0.101	6.80314e-23	CD4_Naive	POU2F2
3.77249e-27	-0.306844	0.451	0.509	7.25752e-23	CD4_Naive	MIER1
3.95831e-27	-0.311383	0.457	0.515	7.615e-23	CD4_Naive	MLLT10
4.0786e-27	-0.276033	0.539	0.573	7.84641e-23	CD4_Naive	COP1
4.11406e-27	-0.838538	0.062	0.108	7.91462e-23	CD4_Naive	PGM2
4.34496e-27	-0.549195	0.151	0.209	8.35884e-23	CD4_Naive	OS9
4.76542e-27	-0.19414	0.981	0.981	9.16772e-23	CD4_Naive	MBNL1
4.93811e-27	0.312624	0.487	0.418	9.49993e-23	CD4_Naive	SMARCE1
6.32655e-27	-0.362559	0.307	0.369	1.2171e-22	CD4_Naive	PDLIM2
6.78915e-27	0.271391	0.324	0.253	1.3061e-22	CD4_Naive	SLCO3A1
7.50901e-27	-0.285637	0.443	0.495	1.44458e-22	CD4_Naive	EDF1
7.91543e-27	-0.105716	0.228	0.188	1.52277e-22	CD4_Naive	SERPINA1
7.98524e-27	-0.468018	0.192	0.251	1.5362e-22	CD4_Naive	SHARPIN
9.33965e-27	-0.259147	0.61	0.643	1.79676e-22	CD4_Naive	MED13L
1.08229e-26	-0.322848	0.403	0.461	2.0821e-22	CD4_Naive	ETF1
1.15932e-26	-0.280265	0.528	0.55	2.2303e-22	CD4_Naive	FNDC3A
1.33427e-26	-0.267144	0.476	0.489	2.56686e-22	CD4_Naive	R3HDM2
1.34992e-26	-0.370102	0.343	0.401	2.59698e-22	CD4_Naive	DNM1L
1.42273e-26	-0.734148	0.087	0.135	2.73705e-22	CD4_Naive	DDIT3
1.45439e-26	-0.37469	0.342	0.388	2.79795e-22	CD4_Naive	NFAT5
1.45762e-26	-0.393719	0.292	0.359	2.80416e-22	CD4_Naive	PTGES3
1.48231e-26	-0.74054	0.081	0.131	2.85166e-22	CD4_Naive	LPCAT3
1.48956e-26	-0.367234	0.31	0.315	2.86561e-22	CD4_Naive	IMMP2L
1.59084e-26	-0.333329	0.381	0.436	3.06046e-22	CD4_Naive	CD37
1.62142e-26	0.322111	0.445	0.371	3.1193e-22	CD4_Naive	DYNLL2
1.66509e-26	-0.233214	0.411	0.408	3.2033e-22	CD4_Naive	IKZF3
1.8436e-26	-0.457707	0.236	0.297	3.54672e-22	CD4_Naive	CCNC
1.86843e-26	0.355797	0.383	0.308	3.59448e-22	CD4_Naive	SMIM14
1.96636e-26	-0.333471	0.399	0.45	3.78289e-22	CD4_Naive	IPO9
2.4235e-26	-0.39343	0.279	0.348	4.66234e-22	CD4_Naive	TNIP1
2.72394e-26	-0.543287	0.167	0.223	5.24032e-22	CD4_Naive	MAPK14
3.26401e-26	-0.31541	0.42	0.458	6.27931e-22	CD4_Naive	UBAC2
3.31098e-26	-0.345002	0.391	0.447	6.36966e-22	CD4_Naive	TM9SF2
3.4326e-26	0.43246	0.279	0.213	6.60363e-22	CD4_Naive	LSM3
3.4936e-26	-0.288546	0.496	0.55	6.72098e-22	CD4_Naive	ETFA
3.75673e-26	-0.268824	0.591	0.629	7.2272e-22	CD4_Naive	RAPGEF6
3.81052e-26	-0.579008	0.15	0.204	7.33068e-22	CD4_Naive	PDLIM5
4.2571e-26	-0.483037	0.18	0.242	8.18982e-22	CD4_Naive	TMED3
5.48888e-26	-0.349022	0.334	0.402	1.05595e-21	CD4_Naive	HCLS1
5.60036e-26	0.515473	0.218	0.158	1.0774e-21	CD4_Naive	MPHOSPH10
5.95162e-26	-0.265793	0.551	0.597	1.14497e-21	CD4_Naive	SETD2
6.08455e-26	-0.55877	0.165	0.219	1.17055e-21	CD4_Naive	CLOCK
6.23795e-26	-0.627262	0.115	0.17	1.20006e-21	CD4_Naive	INTS8
6.24674e-26	-0.650923	0.101	0.153	1.20175e-21	CD4_Naive	KRTCAP3
6.27568e-26	-0.520942	0.161	0.214	1.20732e-21	CD4_Naive	RNASET2
6.82763e-26	0.296487	0.46	0.382	1.3135e-21	CD4_Naive	RNF187
6.96192e-26	-0.40226	0.276	0.342	1.33933e-21	CD4_Naive	NAPG
7.0988e-26	-0.379397	0.294	0.34	1.36567e-21	CD4_Naive	PLAAT4
7.25122e-26	0.767481	0.11	0.066	1.39499e-21	CD4_Naive	SLC25A30
7.81213e-26	-0.639787	0.108	0.161	1.5029e-21	CD4_Naive	NUDT4
9.73959e-26	-0.432451	0.28	0.322	1.8737e-21	CD4_Naive	SCFD2
9.91458e-26	-0.289942	0.517	0.552	1.90737e-21	CD4_Naive	NFATC3
9.94104e-26	-0.402767	0.287	0.346	1.91246e-21	CD4_Naive	TRPM7
1.02266e-25	-0.286753	0.475	0.524	1.96739e-21	CD4_Naive	RBM14
1.02993e-25	-0.368851	0.31	0.374	1.98137e-21	CD4_Naive	ADSS2
1.06891e-25	-0.686693	0.145	0.172	2.05636e-21	CD4_Naive	GADD45A
1.17719e-25	-0.517314	0.185	0.243	2.26468e-21	CD4_Naive	RCBTB2
1.32912e-25	0.673468	0.13	0.082	2.55697e-21	CD4_Naive	DNAJA4
1.59325e-25	-0.235883	0.545	0.555	3.0651e-21	CD4_Naive	LRRC8C
1.60012e-25	0.645451	0.142	0.094	3.0783e-21	CD4_Naive	LOC100688210
1.60317e-25	-0.48849	0.196	0.258	3.08417e-21	CD4_Naive	CERS5
1.61694e-25	-0.320887	0.453	0.473	3.11066e-21	CD4_Naive	NAMPT
1.68201e-25	0.30031	0.481	0.41	3.23585e-21	CD4_Naive	NOP10
1.69229e-25	0.29104	0.49	0.415	3.25563e-21	CD4_Naive	ND4L
1.74049e-25	-0.261042	0.464	0.484	3.34836e-21	CD4_Naive	ZNF148
1.82678e-25	-0.345869	0.409	0.451	3.51437e-21	CD4_Naive	COMMD10
2.11294e-25	-0.391526	0.329	0.374	4.06488e-21	CD4_Naive	MICU2
2.12333e-25	-0.432706	0.244	0.302	4.08487e-21	CD4_Naive	IWS1
2.1833e-25	-0.653415	0.109	0.154	4.20022e-21	CD4_Naive	CD79A
2.22854e-25	-0.37716	0.446	0.472	4.28727e-21	CD4_Naive	THADA
2.35383e-25	0.378599	0.356	0.292	4.5283e-21	CD4_Naive	DDX21
2.39838e-25	0.64844	0.144	0.095	4.614e-21	CD4_Naive	PIM2
2.46718e-25	-0.436763	0.246	0.305	4.74636e-21	CD4_Naive	NFX1
2.60285e-25	0.165	0.961	0.947	5.00736e-21	CD4_Naive	HSP90AA1
2.8109e-25	0.355798	0.364	0.293	5.40762e-21	CD4_Naive	NUP50
3.2575e-25	-0.655183	0.099	0.149	6.26678e-21	CD4_Naive	CTC1
3.48216e-25	-0.38287	0.307	0.363	6.69899e-21	CD4_Naive	KPNA4
3.52905e-25	-0.758507	0.075	0.119	6.78919e-21	CD4_Naive	RARRES1
3.53063e-25	0.358603	0.481	0.423	6.79222e-21	CD4_Naive	ATAD5
3.55394e-25	-0.406048	0.253	0.32	6.83707e-21	CD4_Naive	SMARCC2
3.91358e-25	0.465059	0.241	0.18	7.52894e-21	CD4_Naive	DNAJB2
4.10322e-25	-0.290996	0.475	0.53	7.89377e-21	CD4_Naive	JPT1
4.32187e-25	-0.746621	0.076	0.121	8.31441e-21	CD4_Naive	FAM174A
5.26219e-25	0.202596	0.742	0.682	1.01234e-20	CD4_Naive	NUCKS1
5.27754e-25	0.422538	0.342	0.287	1.01529e-20	CD4_Naive	ERO1B
5.50512e-25	-0.427221	0.251	0.313	1.05908e-20	CD4_Naive	LOC479708
6.57963e-25	-0.592349	0.132	0.181	1.26579e-20	CD4_Naive	CCDC6
6.68322e-25	0.361787	0.354	0.284	1.28572e-20	CD4_Naive	EVL
7.93707e-25	-0.316975	0.402	0.433	1.52693e-20	CD4_Naive	MAP2K5
9.07596e-25	-0.516768	0.157	0.207	1.74603e-20	CD4_Naive	PHGDH
9.26019e-25	0.161523	0.854	0.809	1.78148e-20	CD4_Naive	ATP5MG
9.55547e-25	-0.245598	0.538	0.578	1.83828e-20	CD4_Naive	GOLPH3
9.6744e-25	0.366518	0.342	0.277	1.86116e-20	CD4_Naive	PHB2
1.01024e-24	-0.569041	0.142	0.197	1.9435e-20	CD4_Naive	ABHD18
1.10375e-24	0.352041	0.359	0.288	2.12339e-20	CD4_Naive	ANAPC16
1.20523e-24	-0.599158	0.117	0.169	2.31863e-20	CD4_Naive	TATDN2
1.338e-24	0.468779	0.232	0.174	2.57405e-20	CD4_Naive	MRTO4
1.47974e-24	0.462032	0.247	0.185	2.84672e-20	CD4_Naive	LRIF1
1.60471e-24	0.594973	0.149	0.098	3.08713e-20	CD4_Naive	TMEM268
1.60833e-24	-0.285989	0.464	0.501	3.0941e-20	CD4_Naive	OLA1
1.61507e-24	0.392161	0.31	0.244	3.10708e-20	CD4_Naive	TSPAN3
1.72747e-24	-0.465183	0.193	0.253	3.32332e-20	CD4_Naive	TNPO1
1.76973e-24	-0.246658	0.628	0.67	3.40461e-20	CD4_Naive	ABI1
2.1522e-24	0.346407	0.378	0.31	4.1404e-20	CD4_Naive	SPOCK2
2.32188e-24	-0.394664	0.27	0.338	4.46683e-20	CD4_Naive	CDC27
2.4898e-24	-0.683218	0.141	0.187	4.78988e-20	CD4_Naive	TEX14
2.61432e-24	-0.292912	0.413	0.434	5.02943e-20	CD4_Naive	PRIM2
2.64937e-24	-0.617624	0.132	0.174	5.09686e-20	CD4_Naive	DAAM1
2.75825e-24	-0.47242	0.189	0.248	5.30632e-20	CD4_Naive	ECPAS
2.8476e-24	-0.525903	0.152	0.204	5.47821e-20	CD4_Naive	ETV3
2.88915e-24	-0.586353	0.117	0.171	5.55814e-20	CD4_Naive	APLF
3.23799e-24	-0.461508	0.191	0.251	6.22924e-20	CD4_Naive	PUDP
3.44397e-24	-0.430114	0.255	0.308	6.62552e-20	CD4_Naive	TRIM24
3.44971e-24	-0.382996	0.233	0.236	6.63654e-20	CD4_Naive	GAB2
3.5128e-24	-0.378322	0.314	0.357	6.75793e-20	CD4_Naive	PCCA
3.74849e-24	-0.488319	0.194	0.248	7.21135e-20	CD4_Naive	RMND5A
3.94403e-24	-0.853586	0.059	0.1	7.58752e-20	CD4_Naive	CPEB3
4.17316e-24	0.420329	0.24	0.178	8.02833e-20	CD4_Naive	FAM118A
4.27149e-24	-0.331805	0.381	0.419	8.21749e-20	CD4_Naive	PPP1R10
4.47434e-24	0.21843	0.674	0.605	8.60773e-20	CD4_Naive	SCAF11
4.69876e-24	0.559448	0.172	0.119	9.03947e-20	CD4_Naive	NUDT5
4.90873e-24	0.457625	0.238	0.182	9.44341e-20	CD4_Naive	UXT
5.45712e-24	-0.30128	0.404	0.455	1.04984e-19	CD4_Naive	KIF5B
5.58093e-24	0.773283	0.102	0.061	1.07366e-19	CD4_Naive	NCR3LG1
5.64175e-24	-0.472891	0.181	0.24	1.08536e-19	CD4_Naive	PYGB
5.70237e-24	-0.362195	0.329	0.385	1.09702e-19	CD4_Naive	DCP1A
5.79722e-24	-0.597342	0.136	0.185	1.11527e-19	CD4_Naive	TRDMT1
6.54037e-24	-0.436563	0.21	0.273	1.25824e-19	CD4_Naive	SERPINB9
6.70115e-24	0.499256	0.188	0.132	1.28917e-19	CD4_Naive	ITGA6
6.81318e-24	-0.818548	0.064	0.105	1.31072e-19	CD4_Naive	CYTH3
6.86746e-24	-0.411819	0.227	0.285	1.32116e-19	CD4_Naive	SLC2A4RG
7.04107e-24	-0.238313	0.581	0.601	1.35456e-19	CD4_Naive	YWHAQ
7.72148e-24	-0.427342	0.251	0.31	1.48546e-19	CD4_Naive	STXBP5
7.84007e-24	-0.890365	0.069	0.11	1.50827e-19	CD4_Naive	EPB41L2
8.89976e-24	-0.381908	0.252	0.317	1.71214e-19	CD4_Naive	NUBP2
9.46254e-24	0.226175	0.617	0.545	1.8204e-19	CD4_Naive	UFC1
1.04641e-23	-0.546047	0.168	0.215	2.01308e-19	CD4_Naive	P4HA1
1.10195e-23	-0.569577	0.119	0.173	2.11993e-19	CD4_Naive	EIF2AK4
1.35098e-23	0.289499	0.472	0.402	2.59901e-19	CD4_Naive	COX14
1.38242e-23	-0.411267	0.254	0.304	2.6595e-19	CD4_Naive	RPAP2
1.40652e-23	-0.536844	0.145	0.193	2.70587e-19	CD4_Naive	IGF2R
1.48603e-23	-0.613705	0.112	0.16	2.85883e-19	CD4_Naive	DPP3
1.53055e-23	-0.331631	0.245	0.227	2.94446e-19	CD4_Naive	CXCL8
1.57365e-23	-0.382839	0.272	0.332	3.02739e-19	CD4_Naive	CFAP298
1.66104e-23	0.29634	0.453	0.386	3.19552e-19	CD4_Naive	EIF3D
1.79498e-23	0.120992	0.727	0.657	3.45317e-19	CD4_Naive	PRKCB
1.896e-23	-0.586685	0.112	0.164	3.64752e-19	CD4_Naive	ACTR1A
2.06551e-23	-0.659373	0.09	0.137	3.97363e-19	CD4_Naive	XPNPEP1
2.42172e-23	-0.280582	0.467	0.528	4.6589e-19	CD4_Naive	PRPF40A
2.65893e-23	0.397756	0.288	0.226	5.11525e-19	CD4_Naive	MRPL50
2.66319e-23	-0.719802	0.076	0.119	5.12344e-19	CD4_Naive	STT3A
2.78511e-23	0.370223	0.321	0.254	5.35799e-19	CD4_Naive	UGP2
2.81466e-23	-0.2153	0.834	0.847	5.41484e-19	CD4_Naive	TRA2A
2.82645e-23	-0.218793	0.591	0.596	5.43753e-19	CD4_Naive	TNRC6A
2.87467e-23	0.399958	0.265	0.201	5.5303e-19	CD4_Naive	EGR1
2.91293e-23	-0.401571	0.242	0.295	5.60389e-19	CD4_Naive	TRRAP
3.02736e-23	-0.551118	0.134	0.187	5.82403e-19	CD4_Naive	PRKD2
3.06741e-23	0.668467	0.127	0.083	5.90109e-19	CD4_Naive	ZC3HAV1L
4.00504e-23	-0.248726	0.506	0.529	7.70489e-19	CD4_Naive	HERC1
4.09218e-23	-0.81026	0.064	0.106	7.87253e-19	CD4_Naive	LOC119870193
4.11509e-23	-0.514881	0.151	0.207	7.9166e-19	CD4_Naive	PFAS
4.22614e-23	0.490735	0.224	0.169	8.13024e-19	CD4_Naive	SLC39A10
4.24571e-23	-0.428511	0.206	0.258	8.1679e-19	CD4_Naive	SUDS3
5.46583e-23	-0.317968	0.341	0.39	1.05152e-18	CD4_Naive	HNRNPL
5.68673e-23	-0.261907	0.452	0.485	1.09401e-18	CD4_Naive	CPSF6
5.7086e-23	-0.44552	0.219	0.259	1.09822e-18	CD4_Naive	ATG7
5.81637e-23	0.343864	0.311	0.244	1.11895e-18	CD4_Naive	CCDC18
6.31112e-23	0.174193	0.769	0.709	1.21413e-18	CD4_Naive	UBL5
6.59171e-23	-0.381904	0.32	0.369	1.26811e-18	CD4_Naive	LCORL
7.65045e-23	0.127669	0.892	0.847	1.47179e-18	CD4_Naive	RACK1
7.76486e-23	-0.404736	0.266	0.327	1.4938e-18	CD4_Naive	DNAJC25
8.19377e-23	-0.588947	0.107	0.156	1.57632e-18	CD4_Naive	GET4
8.23419e-23	-0.274937	0.471	0.52	1.58409e-18	CD4_Naive	DOCK8
8.57014e-23	0.528822	0.18	0.131	1.64872e-18	CD4_Naive	RBMX2
9.37793e-23	0.256577	0.352	0.284	1.80413e-18	CD4_Naive	LCLAT1
1.0032e-22	0.369729	0.321	0.261	1.92995e-18	CD4_Naive	LOC100687285
1.01325e-22	0.596623	0.147	0.1	1.94929e-18	CD4_Naive	GATB
1.03321e-22	0.46671	0.216	0.159	1.98769e-18	CD4_Naive	ZNF580
1.08092e-22	0.296228	0.432	0.362	2.07947e-18	CD4_Naive	PRPF8
1.08781e-22	-0.354716	0.285	0.345	2.09274e-18	CD4_Naive	SMIM20
1.09738e-22	-0.711264	0.072	0.115	2.11114e-18	CD4_Naive	SHFL
1.09887e-22	-0.306907	0.383	0.439	2.114e-18	CD4_Naive	EWSR1
1.15147e-22	0.49535	0.207	0.151	2.21519e-18	CD4_Naive	LOC106558210
1.21136e-22	-0.270085	0.441	0.489	2.33041e-18	CD4_Naive	MYL12B
1.22988e-22	-0.293733	0.499	0.538	2.36605e-18	CD4_Naive	ENO1
1.27461e-22	-0.660549	0.083	0.127	2.4521e-18	CD4_Naive	OGFR
1.35775e-22	0.511326	0.184	0.13	2.61205e-18	CD4_Naive	LOC102154496
1.36043e-22	-0.394564	0.271	0.322	2.61719e-18	CD4_Naive	ABCG1
1.44008e-22	-0.635882	0.1	0.145	2.77042e-18	CD4_Naive	PLEKHM2
1.48957e-22	-0.110742	0.578	0.545	2.86563e-18	CD4_Naive	NCOA1
1.79812e-22	-0.429999	0.241	0.293	3.45922e-18	CD4_Naive	DPH6
2.15233e-22	-0.530421	0.135	0.188	4.14065e-18	CD4_Naive	TRAF5
2.17802e-22	0.149968	0.304	0.248	4.19007e-18	CD4_Naive	TANC2
2.25635e-22	-0.511386	0.142	0.193	4.34076e-18	CD4_Naive	AFG3L2
2.54835e-22	-0.537227	0.127	0.178	4.90251e-18	CD4_Naive	IFI44
2.64395e-22	-0.121672	0.418	0.387	5.08642e-18	CD4_Naive	TTBK2
2.66138e-22	-0.371577	0.313	0.365	5.11996e-18	CD4_Naive	EIF2AK3
2.8932e-22	0.207787	0.53	0.456	5.56595e-18	CD4_Naive	RBL2
2.94817e-22	0.469591	0.211	0.156	5.67168e-18	CD4_Naive	RNASEH2C
3.05578e-22	-0.68818	0.072	0.115	5.8787e-18	CD4_Naive	MFSD10
3.09177e-22	-0.290139	0.428	0.475	5.94795e-18	CD4_Naive	COX17
3.31776e-22	0.601381	0.149	0.101	6.38272e-18	CD4_Naive	NR4A3
3.36228e-22	-0.744136	0.072	0.112	6.46835e-18	CD4_Naive	ARFGAP3
3.3717e-22	-0.532208	0.134	0.181	6.48647e-18	CD4_Naive	ZNFX1
3.40891e-22	0.379588	0.282	0.219	6.55806e-18	CD4_Naive	SEMA4A
3.47378e-22	0.483499	0.188	0.134	6.68285e-18	CD4_Naive	ERRFI1
3.7598e-22	-0.299494	0.383	0.44	7.2331e-18	CD4_Naive	IK
3.98292e-22	-0.271722	0.472	0.518	7.66234e-18	CD4_Naive	CHD1
4.15521e-22	0.449805	0.235	0.178	7.99379e-18	CD4_Naive	LOC111091000
4.15666e-22	-0.314924	0.334	0.384	7.99659e-18	CD4_Naive	GGTA1
4.1918e-22	-0.637428	0.089	0.135	8.06418e-18	CD4_Naive	HMOX2
4.23887e-22	-0.419014	0.227	0.277	8.15474e-18	CD4_Naive	ILRUN
4.38875e-22	-0.153822	0.557	0.541	8.44307e-18	CD4_Naive	CDKAL1
4.7463e-22	-0.435934	0.195	0.25	9.13093e-18	CD4_Naive	SAR1A
4.91124e-22	-0.380946	0.25	0.304	9.44825e-18	CD4_Naive	VSIR
4.95413e-22	-0.261993	0.475	0.518	9.53075e-18	CD4_Naive	PPP2R5A
5.13489e-22	-0.338288	0.33	0.388	9.8785e-18	CD4_Naive	ARFGEF1
5.29775e-22	-0.477217	0.177	0.23	1.01918e-17	CD4_Naive	LOC102152567
5.34549e-22	0.136174	0.618	0.548	1.02836e-17	CD4_Naive	CEP120
5.39568e-22	-0.221683	0.665	0.677	1.03802e-17	CD4_Naive	ODC1
5.6121e-22	-0.360311	0.291	0.351	1.07966e-17	CD4_Naive	CHD8
5.67162e-22	-0.716691	0.07	0.113	1.09111e-17	CD4_Naive	GCA
6.23502e-22	0.272345	0.476	0.406	1.19949e-17	CD4_Naive	GCC2
6.32689e-22	-0.256502	0.459	0.497	1.21717e-17	CD4_Naive	PITPNB
6.70008e-22	-0.732027	0.064	0.105	1.28896e-17	CD4_Naive	DEXI
7.08707e-22	-0.304704	0.398	0.445	1.36341e-17	CD4_Naive	UPF2
7.35181e-22	-0.593512	0.104	0.151	1.41434e-17	CD4_Naive	APMAP
7.74112e-22	-0.504745	0.144	0.195	1.48924e-17	CD4_Naive	CHMP2A
8.28911e-22	-0.571705	0.112	0.161	1.59466e-17	CD4_Naive	PARVG
8.6617e-22	-0.310118	0.401	0.431	1.66634e-17	CD4_Naive	ACBD6
9.25562e-22	-0.181265	0.633	0.632	1.7806e-17	CD4_Naive	PRKAG2
1.06342e-21	-0.503941	0.158	0.21	2.04581e-17	CD4_Naive	MLXIP
1.11661e-21	-0.318746	0.336	0.389	2.14814e-17	CD4_Naive	KLF13
1.11682e-21	-0.610712	0.1	0.142	2.14855e-17	CD4_Naive	RAB11FIP4
1.16751e-21	-0.38934	0.258	0.309	2.24606e-17	CD4_Naive	LOC480043
1.16826e-21	-0.61959	0.105	0.152	2.24749e-17	CD4_Naive	TAB3
1.17648e-21	0.471064	0.175	0.123	2.26331e-17	CD4_Naive	LOC102152875
1.18363e-21	-0.330033	0.359	0.415	2.27708e-17	CD4_Naive	DENND4C
1.20538e-21	-0.678934	0.076	0.119	2.31892e-17	CD4_Naive	PHYHD1
1.27933e-21	-0.445488	0.2	0.25	2.46118e-17	CD4_Naive	ZBTB1
1.30579e-21	-0.248378	0.592	0.64	2.51209e-17	CD4_Naive	COQ10B
1.36418e-21	-0.745811	0.063	0.104	2.62441e-17	CD4_Naive	HELLS
1.41006e-21	-0.308729	0.393	0.442	2.71267e-17	CD4_Naive	LRCH3
1.49181e-21	-0.802982	0.075	0.11	2.86995e-17	CD4_Naive	FLNB
1.52147e-21	-0.519831	0.13	0.182	2.92701e-17	CD4_Naive	RFK
1.56957e-21	-0.371343	0.245	0.3	3.01953e-17	CD4_Naive	MYD88
1.5726e-21	-0.325196	0.351	0.402	3.02536e-17	CD4_Naive	SMARCA2
1.79803e-21	-0.281916	0.424	0.465	3.45905e-17	CD4_Naive	STRN3
1.90005e-21	-0.627455	0.11	0.154	3.65532e-17	CD4_Naive	TG
1.9731e-21	-0.619847	0.093	0.138	3.79586e-17	CD4_Naive	OSTM1
2.00707e-21	-0.389042	0.237	0.29	3.86121e-17	CD4_Naive	TGOLN2
2.1916e-21	0.220272	0.567	0.496	4.21621e-17	CD4_Naive	TOPORS
2.47166e-21	-0.424742	0.192	0.25	4.75497e-17	CD4_Naive	SEL1L
2.63717e-21	-0.514091	0.143	0.195	5.07339e-17	CD4_Naive	LARP1B
2.6859e-21	-0.685384	0.076	0.116	5.16713e-17	CD4_Naive	ATP6V0D1
2.71316e-21	-0.219899	0.405	0.412	5.21958e-17	CD4_Naive	TKT
2.73356e-21	-0.552311	0.122	0.169	5.25882e-17	CD4_Naive	DDB1
3.09139e-21	-0.463918	0.174	0.225	5.94722e-17	CD4_Naive	TBC1D22A
3.11884e-21	0.588051	0.142	0.096	6.00003e-17	CD4_Naive	CD24
3.13813e-21	-0.450651	0.185	0.239	6.03714e-17	CD4_Naive	KDM2B
3.17337e-21	0.671381	0.114	0.073	6.10493e-17	CD4_Naive	USP20
3.21203e-21	-0.316411	0.351	0.402	6.17931e-17	CD4_Naive	KLHL28
3.25235e-21	-0.309222	0.407	0.448	6.25687e-17	CD4_Naive	NRF1
3.36933e-21	-0.449576	0.184	0.242	6.48191e-17	CD4_Naive	SAP130
3.3971e-21	0.356159	0.321	0.259	6.53535e-17	CD4_Naive	LOC483802
3.59451e-21	-0.468993	0.152	0.199	6.91512e-17	CD4_Naive	TLR9
3.63031e-21	-0.453618	0.171	0.226	6.98399e-17	CD4_Naive	GDI2
3.68093e-21	-0.60708	0.108	0.151	7.08138e-17	CD4_Naive	CREB3L2
3.75013e-21	-0.535984	0.124	0.174	7.2145e-17	CD4_Naive	TBCD
3.7612e-21	-0.272538	0.586	0.627	7.2358e-17	CD4_Naive	MKLN1
3.9268e-21	-0.391976	0.256	0.306	7.55438e-17	CD4_Naive	REV1
4.10167e-21	0.237882	0.593	0.526	7.89079e-17	CD4_Naive	FBXO33
4.26893e-21	0.38013	0.262	0.202	8.21257e-17	CD4_Naive	LRP6
4.41178e-21	-0.215519	0.684	0.713	8.48738e-17	CD4_Naive	KMT2C
4.64366e-21	-0.356918	0.283	0.336	8.93348e-17	CD4_Naive	PTPN11
4.87526e-21	-0.279606	0.428	0.476	9.37902e-17	CD4_Naive	TUBB4B
5.61197e-21	0.133964	0.921	0.894	1.07963e-16	CD4_Naive	H3-3A
5.79195e-21	-0.718332	0.096	0.115	1.11426e-16	CD4_Naive	SYK
5.88911e-21	-0.607804	0.105	0.147	1.13295e-16	CD4_Naive	SERINC5
5.91154e-21	-0.296618	0.408	0.461	1.13726e-16	CD4_Naive	VPS13A
5.91349e-21	0.252641	0.507	0.439	1.13764e-16	CD4_Naive	DDX6
5.96326e-21	-0.431861	0.131	0.139	1.14721e-16	CD4_Naive	CYRIA
6.08883e-21	-0.26576	0.474	0.524	1.17137e-16	CD4_Naive	GGNBP2
6.16033e-21	-0.343309	0.337	0.386	1.18512e-16	CD4_Naive	SLC30A7
6.16351e-21	0.391766	0.275	0.219	1.18574e-16	CD4_Naive	FCF1
6.81118e-21	0.37466	0.287	0.226	1.31034e-16	CD4_Naive	BBIP1
7.14711e-21	-0.169932	0.949	0.951	1.37496e-16	CD4_Naive	SLC25A6
7.17855e-21	-0.480666	0.151	0.203	1.38101e-16	CD4_Naive	FAM102A
7.66454e-21	-0.346589	0.276	0.335	1.4745e-16	CD4_Naive	TPST2
8.08072e-21	0.195322	0.654	0.588	1.55457e-16	CD4_Naive	UQCRH
8.23967e-21	-0.506055	0.169	0.216	1.58515e-16	CD4_Naive	BLM
8.36289e-21	-0.515865	0.118	0.167	1.60885e-16	CD4_Naive	MTFR1
8.46051e-21	0.523546	0.174	0.127	1.62763e-16	CD4_Naive	LOC111098084
8.72079e-21	-0.570683	0.11	0.157	1.67771e-16	CD4_Naive	TGFBR1
8.99466e-21	-0.278856	0.443	0.491	1.73039e-16	CD4_Naive	RIOK3
9.74822e-21	-0.686484	0.092	0.13	1.87536e-16	CD4_Naive	LOC106559410
1.00044e-20	0.238064	0.573	0.514	1.92464e-16	CD4_Naive	CARD19
1.0304e-20	-0.474817	0.168	0.214	1.98229e-16	CD4_Naive	AGPS
1.07679e-20	-0.40396	0.252	0.307	2.07153e-16	CD4_Naive	STK3
1.11381e-20	0.537655	0.153	0.106	2.14276e-16	CD4_Naive	PIK3IP1
1.1189e-20	0.473618	0.195	0.142	2.15255e-16	CD4_Naive	VGLL4
1.16207e-20	-0.24493	0.509	0.544	2.2356e-16	CD4_Naive	CNOT6L
1.17636e-20	-0.249545	0.47	0.51	2.26309e-16	CD4_Naive	LDHA
1.20684e-20	-0.383568	0.276	0.333	2.32172e-16	CD4_Naive	INTS6
1.22114e-20	-0.492048	0.126	0.177	2.34922e-16	CD4_Naive	LRRC8A
1.23995e-20	0.494022	0.14	0.095	2.38541e-16	CD4_Naive	NEDD4L
1.28838e-20	-0.402485	0.211	0.265	2.47858e-16	CD4_Naive	DYNLT3
1.37378e-20	0.105775	0.862	0.813	2.64289e-16	CD4_Naive	STK17B
1.3897e-20	0.506371	0.158	0.11	2.67351e-16	CD4_Naive	PIAS2
1.46139e-20	-0.48564	0.148	0.198	2.81143e-16	CD4_Naive	KLHL42
1.47575e-20	-0.569553	0.092	0.137	2.83905e-16	CD4_Naive	ANKMY2
1.49029e-20	0.700141	0.105	0.066	2.86702e-16	CD4_Naive	CPA2
1.50969e-20	-0.48327	0.148	0.2	2.90433e-16	CD4_Naive	LOC119870161
1.5463e-20	0.763584	0.11	0.078	2.97478e-16	CD4_Naive	ALG1
1.6019e-20	0.438575	0.227	0.172	3.08174e-16	CD4_Naive	TMA16
1.82743e-20	-0.270389	0.36	0.421	3.51561e-16	CD4_Naive	FLOT1
2.00332e-20	-0.733506	0.069	0.107	3.85399e-16	CD4_Naive	TMLHE
2.03655e-20	-0.316246	0.322	0.378	3.91791e-16	CD4_Naive	SELENOF
2.05812e-20	-0.32086	0.347	0.393	3.9594e-16	CD4_Naive	RFFL
2.17562e-20	0.625742	0.125	0.084	4.18546e-16	CD4_Naive	LOC111090238
2.29635e-20	-0.366067	0.239	0.293	4.41772e-16	CD4_Naive	DDOST
2.32695e-20	-0.478502	0.153	0.199	4.47659e-16	CD4_Naive	SQSTM1
2.36406e-20	0.504579	0.175	0.127	4.54799e-16	CD4_Naive	LOC100683303
2.37686e-20	0.554992	0.135	0.091	4.5726e-16	CD4_Naive	VOPP1
2.39041e-20	-0.345691	0.297	0.346	4.59866e-16	CD4_Naive	PDZD8
2.42256e-20	-0.419346	0.199	0.257	4.66053e-16	CD4_Naive	ST3GAL5
2.47209e-20	-0.192308	0.704	0.738	4.7558e-16	CD4_Naive	SFPQ
2.69828e-20	0.111338	0.237	0.195	5.19095e-16	CD4_Naive	ADAM19
2.71828e-20	-0.633681	0.079	0.122	5.22943e-16	CD4_Naive	SLC43A2
3.00223e-20	-0.252283	0.311	0.325	5.77569e-16	CD4_Naive	MCUB
3.13669e-20	0.649391	0.109	0.069	6.03437e-16	CD4_Naive	LOC483397
3.15332e-20	-0.514061	0.121	0.17	6.06636e-16	CD4_Naive	ABHD14B
3.19259e-20	0.407206	0.241	0.185	6.1419e-16	CD4_Naive	MPC1
3.25021e-20	-0.215073	0.517	0.535	6.25276e-16	CD4_Naive	CNOT4
3.56028e-20	-0.453658	0.162	0.215	6.84927e-16	CD4_Naive	HDLBP
3.76897e-20	0.317746	0.358	0.295	7.25074e-16	CD4_Naive	DPY30
3.864e-20	-0.440653	0.203	0.245	7.43356e-16	CD4_Naive	H1-2
3.92558e-20	-0.48327	0.145	0.197	7.55202e-16	CD4_Naive	ST3GAL2
4.14623e-20	-0.242992	1	1	7.97651e-16	CD4_Naive	LOC119877775
4.17401e-20	-0.284294	0.458	0.507	8.02996e-16	CD4_Naive	CCPG1
4.35149e-20	-0.641544	0.078	0.119	8.37139e-16	CD4_Naive	COMP
4.37016e-20	-0.328907	0.286	0.331	8.40731e-16	CD4_Naive	MGST3
4.38774e-20	-0.542102	0.115	0.163	8.44114e-16	CD4_Naive	RASGEF1A
4.41305e-20	0.356504	0.234	0.178	8.48982e-16	CD4_Naive	DHX32
4.5857e-20	-0.50314	0.135	0.184	8.82196e-16	CD4_Naive	SCYL3
5.11347e-20	-0.437447	0.171	0.226	9.83729e-16	CD4_Naive	FBXO7
[truncated: 38,171 more rows]

## Sheet: CD8Tcell_DE
p_val	avg_log2FC	pct.1	pct.2	p_val_adj	cluster	gene
0	3.80465	0.955	0.097	0	CD8_Naive/TCM	LEF1
0	3.07738	0.992	0.169	0	CD8_Naive/TCM	LOC119871549
0	-5.87132	0.055	0.867	0	CD8_Naive/TCM	NKG7
0	3.83538	0.854	0.071	0	CD8_Naive/TCM	RGS10
0	3.60663	0.978	0.212	0	CD8_Naive/TCM	BACH2
0	3.94939	0.822	0.059	0	CD8_Naive/TCM	CCR7
0	-4.70926	0.104	0.863	0	CD8_Naive/TCM	RAP1GAP2
0	2.72346	0.862	0.146	0	CD8_Naive/TCM	DOCK3
0	-4.41286	0.074	0.782	0	CD8_Naive/TCM	AHNAK
0	4.10072	0.753	0.057	0	CD8_Naive/TCM	RALGPS2
0	-5.87457	0.032	0.713	0	CD8_Naive/TCM	GZMK
0	3.37804	0.781	0.108	0	CD8_Naive/TCM	ITGA1
0	-5.9721	0.028	0.692	0	CD8_Naive/TCM	GZMB
0	-4.86991	0.034	0.693	0	CD8_Naive/TCM	DOCK5
0	-3.42886	0.224	0.875	0	CD8_Naive/TCM	BCL2A1
0	2.86034	0.767	0.119	0	CD8_Naive/TCM	IL7R
0	2.49	0.849	0.213	0	CD8_Naive/TCM	TCF7
0	3.87127	0.704	0.07	0	CD8_Naive/TCM	CTPS1
0	2.71209	0.897	0.265	0	CD8_Naive/TCM	TRIM22
0	2.91425	0.771	0.151	0	CD8_Naive/TCM	TLE4
0	1.8969	0.873	0.283	0	CD8_Naive/TCM	AFF3
0	-4.51306	0.066	0.654	0	CD8_Naive/TCM	ZEB2
0	-4.48099	0.048	0.636	0	CD8_Naive/TCM	SRGAP3
0	-3.96936	0.069	0.637	0	CD8_Naive/TCM	CD99
0	1.83951	0.894	0.35	0	CD8_Naive/TCM	SELL
0	-2.63973	0.277	0.821	0	CD8_Naive/TCM	ANTXR2
0	-5.88849	0.013	0.552	0	CD8_Naive/TCM	KLRD1
0	-5.85727	0.046	0.575	0	CD8_Naive/TCM	CCL5
0	-2.94544	0.221	0.745	0	CD8_Naive/TCM	SH2D1A
0	3.02062	0.62	0.101	0	CD8_Naive/TCM	FAM241A
0	-2.53249	0.304	0.815	0	CD8_Naive/TCM	RDX
0	2.05151	0.971	0.472	0	CD8_Naive/TCM	SATB1
0	-2.53242	0.322	0.821	0	CD8_Naive/TCM	PRKCH
0	3.58199	0.543	0.049	0	CD8_Naive/TCM	TSPAN5
0	-2.6541	0.382	0.874	0	CD8_Naive/TCM	S100A10
0	3.51445	0.533	0.052	0	CD8_Naive/TCM	CHST2
0	1.83299	0.888	0.41	0	CD8_Naive/TCM	TMEM123
0	1.66339	0.953	0.487	0	CD8_Naive/TCM	LTB
0	2.4597	0.656	0.196	0	CD8_Naive/TCM	TEX2
0	2.602	0.989	0.563	0	CD8_Naive/TCM	FOXP1
0	-2.26272	0.55	0.926	0	CD8_Naive/TCM	SLC9A9
0	4.16236	0.388	0.022	0	CD8_Naive/TCM	CFB
0	3.87244	0.392	0.029	0	CD8_Naive/TCM	PSEN2
0	4.35549	0.359	0.019	0	CD8_Naive/TCM	CSTA
0	-2.24938	0.721	0.954	0	CD8_Naive/TCM	LOC100686073
0	1.70259	0.996	0.829	0	CD8_Naive/TCM	PLAC8B
0	1.18527	1	0.981	0	CD8_Naive/TCM	RPL5
0	0.929528	0.999	0.984	0	CD8_Naive/TCM	RPS3
0	1.0411	0.999	0.987	0	CD8_Naive/TCM	RPS16
0	1.01415	1	0.991	0	CD8_Naive/TCM	RPS4X
0	1.02	1	0.997	0	CD8_Naive/TCM	RPL13
4.94066e-324	0.949428	1	0.998	9.38873e-320	CD8_Naive/TCM	RPLP2
1.97626e-323	-5.30154	0.023	0.53	3.75549e-319	CD8_Naive/TCM	YBX3
1.23022e-321	-3.39675	0.123	0.656	2.33779e-317	CD8_Naive/TCM	CHST11
2.00004e-318	0.961592	0.999	0.988	3.80068e-314	CD8_Naive/TCM	RPS27A
2.33397e-316	-3.08635	0.173	0.69	4.43525e-312	CD8_Naive/TCM	ITGB1
5.12728e-316	1.02966	0.999	0.989	9.74337e-312	CD8_Naive/TCM	RPL6
1.03535e-315	-1.71412	0.93	0.987	1.96748e-311	CD8_Naive/TCM	CRIP1
3.51107e-315	1.00011	0.998	0.989	6.67208e-311	CD8_Naive/TCM	RPS3A
6.68847e-315	1.45533	0.953	0.571	1.27101e-310	CD8_Naive/TCM	SCML4
2.66034e-314	0.952843	0.999	0.993	5.05544e-310	CD8_Naive/TCM	RPL23
2.75485e-314	1.04378	1	0.998	5.23504e-310	CD8_Naive/TCM	RPLP1
5.65143e-313	-2.77665	0.281	0.76	1.07394e-308	CD8_Naive/TCM	SYNE1
4.94714e-312	0.987601	0.999	0.99	9.40105e-308	CD8_Naive/TCM	RPS13
9.37161e-311	-2.83613	0.247	0.734	1.78089e-306	CD8_Naive/TCM	PRKX
1.60769e-307	-2.50983	0.287	0.762	3.0551e-303	CD8_Naive/TCM	INPP5D
2.35993e-306	1.77037	0.871	0.437	4.48457e-302	CD8_Naive/TCM	LOC488248
1.85819e-303	-2.90813	0.214	0.713	3.53113e-299	CD8_Naive/TCM	LGALS1
4.11478e-303	0.957914	0.999	0.994	7.81932e-299	CD8_Naive/TCM	RPSA
6.46077e-301	0.963765	0.998	0.969	1.22774e-296	CD8_Naive/TCM	RPL7
3.23302e-299	3.92607	0.342	0.021	6.14372e-295	CD8_Naive/TCM	LOC102155776
6.07545e-299	-4.96409	0.028	0.514	1.15452e-294	CD8_Naive/TCM	ARL4C
3.28872e-295	0.923722	1	0.991	6.24955e-291	CD8_Naive/TCM	RPL18
4.59312e-294	-1.8199	0.78	0.963	8.72831e-290	CD8_Naive/TCM	ACTG1
2.51909e-289	-2.41531	0.27	0.752	4.78702e-285	CD8_Naive/TCM	ATXN1
1.08541e-285	1.53194	0.897	0.461	2.0626e-281	CD8_Naive/TCM	INPP4B
2.02672e-283	0.982238	0.998	0.974	3.85137e-279	CD8_Naive/TCM	RPL22
3.79997e-282	0.881042	0.999	0.993	7.22109e-278	CD8_Naive/TCM	RPL12
6.49897e-280	0.908836	0.998	0.98	1.235e-275	CD8_Naive/TCM	NACA
1.82125e-279	0.897777	0.999	0.992	3.46092e-275	CD8_Naive/TCM	RPS17
4.36507e-277	-1.64076	0.647	0.914	8.29494e-273	CD8_Naive/TCM	GPX1
1.19479e-272	1.6069	0.81	0.317	2.27046e-268	CD8_Naive/TCM	HMGN1
1.33016e-272	-2.00536	0.496	0.854	2.52771e-268	CD8_Naive/TCM	FYN
5.63951e-267	-1.79656	0.475	0.843	1.07168e-262	CD8_Naive/TCM	LRRFIP1
9.25063e-266	0.869143	0.999	0.994	1.7579e-261	CD8_Naive/TCM	RPS6
1.62826e-265	0.901575	1	0.994	3.09418e-261	CD8_Naive/TCM	RPS24
1.369e-262	1.67904	0.795	0.335	2.6015e-258	CD8_Naive/TCM	CD8B
3.41641e-257	-5.4581	0.013	0.44	6.4922e-253	CD8_Naive/TCM	CCL4
3.16083e-255	0.834586	0.999	0.995	6.00653e-251	CD8_Naive/TCM	RPL36
1.00786e-253	1.46205	0.86	0.452	1.91523e-249	CD8_Naive/TCM	CAMK4
4.94492e-253	1.2681	0.952	0.635	9.39683e-249	CD8_Naive/TCM	PDE3B
1.24152e-252	1.55915	0.848	0.421	2.35927e-248	CD8_Naive/TCM	ZEB1
2.36516e-252	-3.73133	0.053	0.508	4.49451e-248	CD8_Naive/TCM	CHN2
8.43716e-252	0.854457	1	0.991	1.60331e-247	CD8_Naive/TCM	RPS5
1.2304e-251	1.52582	0.816	0.408	2.33813e-247	CD8_Naive/TCM	TGFBR2
3.30562e-251	-5.58517	0.017	0.438	6.28167e-247	CD8_Naive/TCM	NCR3
1.20958e-250	2.98804	0.402	0.052	2.29857e-246	CD8_Naive/TCM	LOC611813
1.2477e-250	-6.17865	0.009	0.421	2.371e-246	CD8_Naive/TCM	FABP3
2.62245e-250	0.837077	0.999	0.998	4.98344e-246	CD8_Naive/TCM	RPS19
2.87001e-250	0.878318	0.999	0.986	5.45388e-246	CD8_Naive/TCM	RPS21
2.11415e-248	-3.50602	0.074	0.53	4.01752e-244	CD8_Naive/TCM	PTPRE
4.00922e-248	-1.25467	0.963	0.994	7.61873e-244	CD8_Naive/TCM	ACTB
1.04444e-245	3.90822	0.302	0.022	1.98476e-241	CD8_Naive/TCM	USP13
1.88229e-245	1.76212	0.716	0.267	3.57691e-241	CD8_Naive/TCM	SPTBN1
2.15783e-245	0.881891	0.999	0.994	4.10053e-241	CD8_Naive/TCM	RPS15A
6.45575e-245	-3.39202	0.087	0.541	1.22679e-240	CD8_Naive/TCM	ATP2B4
4.34838e-244	0.834826	1	0.993	8.26323e-240	CD8_Naive/TCM	RPL21
1.77647e-242	-1.93511	0.455	0.816	3.37583e-238	CD8_Naive/TCM	GAPDH
1.1391e-241	0.822949	0.999	0.994	2.16462e-237	CD8_Naive/TCM	RPL17
9.48441e-240	2.12692	0.562	0.136	1.80232e-235	CD8_Naive/TCM	SCMH1
1.58432e-239	-2.21859	0.369	0.765	3.01069e-235	CD8_Naive/TCM	PARP8
6.2154e-238	1.96621	0.642	0.235	1.18111e-233	CD8_Naive/TCM	TNFSF8
2.77034e-237	-5.1595	0.013	0.416	5.26448e-233	CD8_Naive/TCM	KLRK1
3.24785e-236	2.92399	0.419	0.067	6.17188e-232	CD8_Naive/TCM	TLE1
6.37908e-236	-2.9605	0.15	0.599	1.21222e-231	CD8_Naive/TCM	AOAH
6.39103e-236	-5.33116	0.017	0.42	1.21449e-231	CD8_Naive/TCM	CLNK
3.43808e-235	-0.991242	0.983	0.996	6.53338e-231	CD8_Naive/TCM	H3-3B
7.24027e-234	0.838609	0.999	0.992	1.37587e-229	CD8_Naive/TCM	RPL9
1.00468e-233	1.62873	0.75	0.324	1.9092e-229	CD8_Naive/TCM	RFTN1
2.39384e-229	-2.69497	0.173	0.616	4.54902e-225	CD8_Naive/TCM	FAM53B
3.0725e-229	2.54727	0.421	0.068	5.83866e-225	CD8_Naive/TCM	LOC608120
3.61798e-228	-1.5149	0.598	0.872	6.87525e-224	CD8_Naive/TCM	RALBP1
4.46056e-228	-1.15362	0.853	0.966	8.47641e-224	CD8_Naive/TCM	LCP1
8.75371e-228	-2.56987	0.172	0.622	1.66347e-223	CD8_Naive/TCM	RASAL2
1.72624e-227	0.770223	1	0.998	3.28037e-223	CD8_Naive/TCM	RPS7
3.91141e-227	-5.05745	0.022	0.421	7.43285e-223	CD8_Naive/TCM	IL12RB2
6.01696e-227	1.92745	0.611	0.18	1.1434e-222	CD8_Naive/TCM	CHD3
1.01785e-224	-3.26889	0.088	0.523	1.93422e-220	CD8_Naive/TCM	RUNX2
8.26955e-223	-1.41902	0.555	0.877	1.57146e-218	CD8_Naive/TCM	IQGAP1
7.25723e-222	1.74351	0.704	0.282	1.37909e-217	CD8_Naive/TCM	PELI1
2.42319e-221	3.37474	0.325	0.035	4.60478e-217	CD8_Naive/TCM	STBD1
2.39877e-220	-5.55528	0.011	0.388	4.55838e-216	CD8_Naive/TCM	KLRB1
6.605e-220	2.10065	0.56	0.154	1.25515e-215	CD8_Naive/TCM	LOC102152799
9.8562e-220	-3.18394	0.086	0.512	1.87297e-215	CD8_Naive/TCM	EFHD2
1.87525e-217	3.56364	0.276	0.021	3.56355e-213	CD8_Naive/TCM	LOC119871550
1.69436e-215	2.76502	0.384	0.058	3.21979e-211	CD8_Naive/TCM	CDC42BPA
2.68686e-214	-1.21772	0.794	0.938	5.10584e-210	CD8_Naive/TCM	TPM3
6.99959e-214	-1.95859	0.32	0.717	1.33013e-209	CD8_Naive/TCM	FLNA
1.29107e-212	0.751932	0.999	0.992	2.45341e-208	CD8_Naive/TCM	RPL35
5.92146e-212	-5.23068	0.013	0.384	1.12526e-207	CD8_Naive/TCM	TBX21
1.54192e-210	-3.64301	0.058	0.462	2.93011e-206	CD8_Naive/TCM	SEPTIN11
6.60137e-210	0.803436	0.999	0.996	1.25446e-205	CD8_Naive/TCM	RPS23
2.29659e-209	-3.20738	0.087	0.503	4.3642e-205	CD8_Naive/TCM	NIBAN1
3.20685e-209	2.09598	0.533	0.141	6.09397e-205	CD8_Naive/TCM	CD2AP
5.2731e-209	2.07757	0.536	0.143	1.00205e-204	CD8_Naive/TCM	AKAP11
5.51412e-209	1.46405	0.791	0.379	1.04785e-204	CD8_Naive/TCM	RNF130
6.3332e-205	0.736361	1	0.996	1.2035e-200	CD8_Naive/TCM	RPL8
5.17221e-203	0.951115	0.933	0.733	9.82875e-199	CD8_Naive/TCM	ATP6V0E1
6.87772e-203	1.26921	0.808	0.37	1.30697e-198	CD8_Naive/TCM	ZBTB20
5.33978e-202	2.82924	0.36	0.054	1.01472e-197	CD8_Naive/TCM	C13H8orf76
2.48985e-201	1.32904	0.834	0.513	4.73146e-197	CD8_Naive/TCM	PRKCQ
2.78804e-201	-0.955684	0.966	0.994	5.29811e-197	CD8_Naive/TCM	DLA-12
8.06428e-201	-3.14626	0.104	0.511	1.53246e-196	CD8_Naive/TCM	CD96
5.7549e-200	1.03691	0.962	0.78	1.0936e-195	CD8_Naive/TCM	TBC1D5
3.52145e-199	2.14493	0.498	0.124	6.69182e-195	CD8_Naive/TCM	SSBP2
3.97445e-198	0.710835	1	0.995	7.55264e-194	CD8_Naive/TCM	RPS8
4.03702e-197	-1.91875	0.744	0.904	7.67156e-193	CD8_Naive/TCM	VIM
6.37718e-197	-2.84312	0.142	0.557	1.21186e-192	CD8_Naive/TCM	IKZF2
1.39186e-196	-2.529	0.184	0.588	2.64495e-192	CD8_Naive/TCM	DCUN1D4
7.1209e-194	-5.92153	0.007	0.344	1.35318e-189	CD8_Naive/TCM	LOC490629
1.3915e-193	0.720633	0.999	0.992	2.64426e-189	CD8_Naive/TCM	RPL10A
4.4818e-193	1.45886	0.743	0.349	8.51677e-189	CD8_Naive/TCM	KCNA3
8.12851e-193	-2.32659	0.229	0.631	1.54466e-188	CD8_Naive/TCM	STK39
9.136e-193	-2.73279	0.127	0.528	1.73611e-188	CD8_Naive/TCM	ITGAL
1.02935e-190	1.56091	0.661	0.244	1.95607e-186	CD8_Naive/TCM	CHD7
3.31061e-190	2.71521	0.296	0.036	6.29116e-186	CD8_Naive/TCM	APP
3.3868e-190	2.50644	0.38	0.067	6.43593e-186	CD8_Naive/TCM	GALNT17
3.93794e-190	-5.40071	0.008	0.343	7.48326e-186	CD8_Naive/TCM	SLAMF7
3.87838e-189	1.68662	0.663	0.28	7.37009e-185	CD8_Naive/TCM	STK38L
4.26106e-189	0.775691	0.999	0.985	8.0973e-185	CD8_Naive/TCM	RPL37
8.3577e-189	3.39034	0.27	0.026	1.58821e-184	CD8_Naive/TCM	LOC102153493
2.0846e-188	-1.07422	0.945	0.968	3.96136e-184	CD8_Naive/TCM	HLA-DRB1
2.41536e-188	0.781442	0.997	0.965	4.58992e-184	CD8_Naive/TCM	EEF1B2
4.15697e-188	-2.43987	0.184	0.572	7.89949e-184	CD8_Naive/TCM	GLIPR2
7.85181e-188	-1.64191	0.487	0.796	1.49208e-183	CD8_Naive/TCM	PREX1
5.38617e-185	-1.47993	0.49	0.795	1.02353e-180	CD8_Naive/TCM	CAPZB
2.68721e-184	-2.99944	0.102	0.49	5.10651e-180	CD8_Naive/TCM	CYRIA
2.27704e-183	0.791069	0.999	0.994	4.32706e-179	CD8_Naive/TCM	RPL38
3.93421e-183	-5.71009	0.012	0.341	7.47619e-179	CD8_Naive/TCM	GZMA
6.11914e-179	1.87636	0.541	0.174	1.16282e-174	CD8_Naive/TCM	RCAN3
7.09586e-179	0.816976	0.98	0.903	1.34843e-174	CD8_Naive/TCM	ND1
3.08682e-178	1.06465	0.897	0.617	5.86588e-174	CD8_Naive/TCM	EPB41
7.24914e-178	0.836867	0.974	0.848	1.37755e-173	CD8_Naive/TCM	CYTB
9.86687e-178	-4.2586	0.036	0.381	1.875e-173	CD8_Naive/TCM	CD160
4.44529e-177	-3.36296	0.065	0.431	8.44739e-173	CD8_Naive/TCM	SRGAP2
7.15838e-177	0.682525	1	0.996	1.36031e-172	CD8_Naive/TCM	RPL19
1.94461e-176	3.70875	0.243	0.022	3.69534e-172	CD8_Naive/TCM	LOC111094680
3.36177e-176	0.693243	0.999	0.998	6.38837e-172	CD8_Naive/TCM	RPL32-1
1.87261e-175	-1.42119	0.599	0.846	3.55852e-171	CD8_Naive/TCM	COTL1
2.14012e-175	-1.35022	0.579	0.842	4.06687e-171	CD8_Naive/TCM	PPP1R12A
5.72333e-175	2.60753	0.3	0.041	1.0876e-170	CD8_Naive/TCM	NR3C2
1.67051e-173	0.690658	0.999	0.996	3.17446e-169	CD8_Naive/TCM	RPL34
1.98647e-173	3.21995	0.272	0.031	3.77488e-169	CD8_Naive/TCM	BEX3
2.58635e-173	1.90335	0.518	0.204	4.91484e-169	CD8_Naive/TCM	NAPEPLD
3.08623e-173	-4.85727	0.019	0.344	5.86476e-169	CD8_Naive/TCM	LOC102156069
6.01375e-173	0.707088	0.999	0.995	1.14279e-168	CD8_Naive/TCM	RPL35A
7.66979e-173	0.757727	0.984	0.895	1.45749e-168	CD8_Naive/TCM	JAK1
9.5242e-173	-1.57294	0.422	0.743	1.80988e-168	CD8_Naive/TCM	CAP1
4.16878e-172	-1.03378	0.959	0.985	7.92192e-168	CD8_Naive/TCM	S100A11
4.66347e-172	-0.998177	0.972	0.989	8.86198e-168	CD8_Naive/TCM	DLA-64
4.64784e-171	-1.7988	0.438	0.743	8.83229e-167	CD8_Naive/TCM	PICALM
9.22605e-171	-2.68979	0.135	0.512	1.75323e-166	CD8_Naive/TCM	CPEB2
1.37027e-170	-2.55846	0.209	0.575	2.60393e-166	CD8_Naive/TCM	SNTB1
4.43499e-170	0.708052	0.999	0.998	8.42781e-166	CD8_Naive/TCM	RPS28
8.33461e-170	0.773367	0.983	0.954	1.58383e-165	CD8_Naive/TCM	LOC102155800
8.42783e-170	-1.36402	0.538	0.811	1.60154e-165	CD8_Naive/TCM	LSP1
1.93586e-168	-5.47838	0.008	0.312	3.67872e-164	CD8_Naive/TCM	GPR55
7.59603e-168	1.49557	0.68	0.334	1.44347e-163	CD8_Naive/TCM	USP12
8.99124e-166	1.10057	0.857	0.576	1.70861e-161	CD8_Naive/TCM	ND3
3.82044e-165	-1.50395	0.55	0.819	7.25998e-161	CD8_Naive/TCM	ARAP2
5.50091e-165	-1.67007	0.398	0.727	1.04534e-160	CD8_Naive/TCM	PIP4K2A
1.32865e-164	0.659991	0.999	0.981	2.52483e-160	CD8_Naive/TCM	RPL15
1.29224e-163	-3.29259	0.068	0.419	2.45565e-159	CD8_Naive/TCM	ACOXL
1.48016e-163	0.842284	0.964	0.841	2.81274e-159	CD8_Naive/TCM	ND2
2.33634e-163	-3.70838	0.049	0.386	4.43975e-159	CD8_Naive/TCM	BATF
4.00261e-161	-0.877159	0.933	0.98	7.60617e-157	CD8_Naive/TCM	B2M
1.30086e-160	0.650225	1	0.988	2.47203e-156	CD8_Naive/TCM	RPL27
1.48591e-160	3.19967	0.25	0.028	2.82367e-156	CD8_Naive/TCM	PATJ
5.02241e-160	0.628516	0.999	0.997	9.54409e-156	CD8_Naive/TCM	RPL11
3.12544e-159	3.88685	0.213	0.019	5.93927e-155	CD8_Naive/TCM	IGF1R
4.97258e-159	0.634029	1	0.996	9.4494e-155	CD8_Naive/TCM	RPL14
1.6749e-158	0.738068	0.67	0.284	3.18282e-154	CD8_Naive/TCM	STMN1
3.32159e-158	3.61368	0.219	0.019	6.31202e-154	CD8_Naive/TCM	LOC111091655
9.19225e-158	-4.83496	0.026	0.335	1.7468e-153	CD8_Naive/TCM	PLCB1
1.92556e-157	-1.42472	0.619	0.841	3.65914e-153	CD8_Naive/TCM	CORO1A
4.06232e-156	-2.4982	0.124	0.484	7.71964e-152	CD8_Naive/TCM	RAPGEF1
6.56327e-156	3.31118	0.244	0.028	1.24722e-151	CD8_Naive/TCM	SLCO3A1
1.37856e-154	-1.7802	0.316	0.659	2.61969e-150	CD8_Naive/TCM	GNA13
1.67339e-153	-2.79902	0.118	0.46	3.17993e-149	CD8_Naive/TCM	ISG20
2.76778e-153	1.98598	0.409	0.102	5.25961e-149	CD8_Naive/TCM	PLEKHF2
5.27277e-153	1.09177	0.592	0.23	1.00198e-148	CD8_Naive/TCM	GPHN
1.7983e-152	3.28668	0.226	0.023	3.41731e-148	CD8_Naive/TCM	CD52
2.05809e-152	-1.94433	0.266	0.609	3.91099e-148	CD8_Naive/TCM	CAPG
2.54361e-152	0.633174	0.999	0.993	4.83363e-148	CD8_Naive/TCM	RPL30
9.89768e-152	-4.51616	0.033	0.338	1.88086e-147	CD8_Naive/TCM	CSF1
1.30879e-151	0.655133	0.995	0.966	2.48709e-147	CD8_Naive/TCM	RPS15
4.53287e-151	0.691983	1	0.994	8.61381e-147	CD8_Naive/TCM	ATP6
1.2361e-150	-1.82247	0.32	0.636	2.34897e-146	CD8_Naive/TCM	LOC480914
1.4446e-150	-2.69931	0.094	0.436	2.74517e-146	CD8_Naive/TCM	ITGB2
4.45542e-150	0.871386	0.917	0.723	8.46663e-146	CD8_Naive/TCM	NPM1
6.48357e-150	-2.32603	0.177	0.529	1.23207e-145	CD8_Naive/TCM	DIPK1A
2.54532e-149	1.10274	0.884	0.673	4.83688e-145	CD8_Naive/TCM	RPL31
2.77676e-149	0.61376	0.999	0.991	5.27668e-145	CD8_Naive/TCM	RPS18
4.22312e-148	1.18938	0.788	0.459	8.02519e-144	CD8_Naive/TCM	TAB2
2.30542e-147	2.66653	0.285	0.045	4.38099e-143	CD8_Naive/TCM	SBF2
4.96281e-147	-1.20406	0.602	0.822	9.43082e-143	CD8_Naive/TCM	TLN1
7.34419e-147	1.53445	0.562	0.208	1.39562e-142	CD8_Naive/TCM	JAZF1
1.88706e-146	-6.05933	0.006	0.272	3.58599e-142	CD8_Naive/TCM	LOC480600
4.80383e-145	1.03921	0.495	0.177	9.12873e-141	CD8_Naive/TCM	CD226
7.93703e-143	-2.34052	0.188	0.517	1.50827e-138	CD8_Naive/TCM	IL2RB
1.23872e-142	-2.35451	0.135	0.474	2.35394e-138	CD8_Naive/TCM	TLE3
4.54329e-142	0.764195	0.925	0.799	8.63361e-138	CD8_Naive/TCM	EEF1G
1.60577e-141	-1.85098	0.263	0.6	3.05144e-137	CD8_Naive/TCM	ABR
3.27459e-141	-2.54304	0.136	0.471	6.2227e-137	CD8_Naive/TCM	TSC22D1
8.79045e-141	1.67285	0.509	0.178	1.67045e-136	CD8_Naive/TCM	TFDP2
1.42079e-140	-1.81575	0.256	0.592	2.69993e-136	CD8_Naive/TCM	IL17RA
3.09642e-140	-1.97899	0.231	0.557	5.88413e-136	CD8_Naive/TCM	THY1
1.65097e-139	-4.90604	0.012	0.28	3.13734e-135	CD8_Naive/TCM	RCAN2
2.88794e-139	-5.89311	0.005	0.259	5.48795e-135	CD8_Naive/TCM	CST7
5.26736e-139	-2.65078	0.092	0.416	1.00096e-134	CD8_Naive/TCM	HK1
8.99328e-139	-2.41393	0.126	0.462	1.70899e-134	CD8_Naive/TCM	ANKRD50
1.7635e-138	2.40187	0.31	0.06	3.35119e-134	CD8_Naive/TCM	LOC119865375
2.07348e-138	3.51414	0.194	0.017	3.94023e-134	CD8_Naive/TCM	DLA-DOA
3.10169e-137	-0.943037	0.892	0.957	5.89413e-133	CD8_Naive/TCM	MYCBP2
8.12473e-137	4.04282	0.169	0.011	1.54394e-132	CD8_Naive/TCM	ANGPTL1
2.02195e-136	-0.633833	0.989	0.998	3.84232e-132	CD8_Naive/TCM	PTPRC
2.95951e-136	0.617844	0.999	0.993	5.62395e-132	CD8_Naive/TCM	RPL37A
5.49107e-136	2.35223	0.318	0.066	1.04347e-131	CD8_Naive/TCM	JAML
2.17314e-135	-1.66374	0.353	0.666	4.12963e-131	CD8_Naive/TCM	SYTL3
2.27277e-135	1.04334	0.8	0.504	4.31894e-131	CD8_Naive/TCM	LOC100855538
2.28364e-135	-1.74934	0.293	0.621	4.3396e-131	CD8_Naive/TCM	TESC
2.61569e-135	-3.06559	0.07	0.38	4.97059e-131	CD8_Naive/TCM	OSBPL3
2.7997e-135	0.613806	1	0.996	5.32027e-131	CD8_Naive/TCM	EEF1A1
3.25262e-135	-2.91301	0.074	0.385	6.18096e-131	CD8_Naive/TCM	PLCG2
7.43253e-135	0.579217	1	0.998	1.4124e-130	CD8_Naive/TCM	RPS14
2.11666e-134	-3.79774	0.031	0.315	4.02229e-130	CD8_Naive/TCM	PRDM1
2.28056e-134	-2.52046	0.113	0.436	4.33374e-130	CD8_Naive/TCM	ATP6V0A2
1.42661e-132	-4.15169	0.021	0.29	2.71099e-128	CD8_Naive/TCM	EOMES
3.0038e-132	1.08339	0.868	0.631	5.70812e-128	CD8_Naive/TCM	RPL27A
1.29889e-131	0.577541	1	0.993	2.46828e-127	CD8_Naive/TCM	RPS25
1.36807e-131	0.946002	0.856	0.562	2.59975e-127	CD8_Naive/TCM	CYTH1
5.51172e-131	3.53082	0.199	0.023	1.04739e-126	CD8_Naive/TCM	KAZN
1.25096e-130	1.52662	0.531	0.202	2.3772e-126	CD8_Naive/TCM	LCLAT1
1.95648e-130	1.58264	0.502	0.183	3.71789e-126	CD8_Naive/TCM	FCMR
3.95116e-130	2.52321	0.268	0.046	7.50839e-126	CD8_Naive/TCM	LOC477558
4.00588e-130	-4.85499	0.011	0.263	7.61238e-126	CD8_Naive/TCM	CNKSR3
4.28763e-130	-2.02431	0.185	0.509	8.14779e-126	CD8_Naive/TCM	ACTN4
4.61464e-130	0.59451	0.999	0.996	8.7692e-126	CD8_Naive/TCM	RPS12
2.1994e-129	-1.12494	0.82	0.897	4.17951e-125	CD8_Naive/TCM	LOC100856137
1.77602e-127	-1.82698	0.272	0.579	3.37497e-123	CD8_Naive/TCM	ZFP36
2.00861e-126	-1.81602	0.23	0.558	3.81696e-122	CD8_Naive/TCM	ATP10D
2.75958e-126	-3.03834	0.068	0.361	5.24403e-122	CD8_Naive/TCM	MCTP2
4.7147e-126	1.51619	0.543	0.23	8.95934e-122	CD8_Naive/TCM	UBN2
4.98372e-126	-4.96158	0.008	0.25	9.47057e-122	CD8_Naive/TCM	FAT4
7.03386e-126	-1.23431	0.725	0.888	1.33664e-121	CD8_Naive/TCM	TNFAIP3
7.0632e-126	-1.43643	0.503	0.759	1.34222e-121	CD8_Naive/TCM	RUNX1
2.83273e-125	0.57014	1	0.989	5.38304e-121	CD8_Naive/TCM	RPLP0
3.85851e-125	2.50667	0.276	0.053	7.33233e-121	CD8_Naive/TCM	LOC102154430
6.10039e-125	-3.71745	0.03	0.297	1.15926e-120	CD8_Naive/TCM	IL18RAP
8.9124e-125	2.90691	0.224	0.031	1.69362e-120	CD8_Naive/TCM	SAMD4A
1.07482e-123	0.56175	0.999	0.993	2.04247e-119	CD8_Naive/TCM	UBA52
2.22465e-122	-4.74857	0.01	0.249	4.2275e-118	CD8_Naive/TCM	LOC478984
2.80191e-122	0.551762	0.999	0.995	5.32446e-118	CD8_Naive/TCM	RPS20
3.61075e-122	-1.59272	0.305	0.604	6.86151e-118	CD8_Naive/TCM	TGFB1
1.13568e-121	-2.20131	0.188	0.497	2.15814e-117	CD8_Naive/TCM	PPP3CA
3.14462e-121	3.33021	0.174	0.016	5.97573e-117	CD8_Naive/TCM	SULT2B1
7.9376e-121	-4.07271	0.022	0.274	1.50838e-116	CD8_Naive/TCM	SYTL2
8.09053e-121	0.543284	0.999	0.993	1.53744e-116	CD8_Naive/TCM	RPS10
[truncated: 54,465 more rows]

## Sheet: CD8Tcell_naivePrimed_DE
p_val	avg_log2FC	pct.1	pct.2	p_val_adj	gene
[truncated: 4,889 more rows]

[truncated: 2 more sheets: Myeloid_DE, Monocyte_DE]
